# Supplementary material for: Novel insight into the underlying dysregulation mechanisms of immune cell-to-cell communication by analyzing multitissue single-cell atlas of two COVID-19 patients
Source: Cell Death Dis. 2023 Apr 22;14(4):286. doi: 10.1038/s41419-023-05814-z (PMC10122452; doi:10.1038/s41419-023-05814-z)
Supplement: Supplementary file 2 — Supplementary Tables [file 41419_2023_5814_MOESM2_ESM.xlsx]

## Sheet: Supplementary Table 1
Clinical hospitalization information of two COVID-19 patients.
Patient	Age	Initial diagnosis	Discharge diagnosis	Historical disease classification	Medical billing time	The number of days in hospital	Whether to enter ICU	Outcome
P1	77	COVID-19 (critical); acute respiratory distress syndrome; targeted therapy for malignant tumors; lacunar cerebral infarction; type 2 diabetes; electrolyte metabolism disorders; septic shock.	COVID-19 (critical); acute respiratory distress syndrome; malignancy targeted therapy; lacunar cerebral infarction; type 2 diabetes; electrolyte metabolism disorders; pulmonary infection; septic shock; moderate anemia; hypoalbuminemia.	critically ill	2020-04-04	18	Yes	Dead
P2	81	COVID-19 (moderate); hypertension; coronary atherosclerotic heart disease; old cerebral infarction; Alzheimer's disease.	COVID-19 (critical); sepsis; septic shock; coronary atherosclerotic heart disease) (post-stent); paroxysmal atrial fibrillation; cardiac function class III; essential hypertension ; acute renal failure; abnormal liver function; abnormal coagulation function; thrombocytopenia; gastrointestinal bleeding; severe anemia; old cerebral infarction; Alzheimer's disease; hypoalbuminemia; electrolyte metab…	critically ill	2020-04-01	51	Yes	Dead

## Sheet: Supplementary Table 2
Primary antibodies used in immunohistochemical staining (IHC) and immunofluorescent staining (IF).
Name	Company	Catalog number	Dilution
SARS-CoV-2 spike	Sino Biological Inc.	40150-T62-COV2	1:1000 for IHC
SARS-CoV-2 nucleoprotein	Sino Biological Inc.	40143-R019	1:1000

## Sheet: Supplementary Table 3
					Complete cellular communication ligands and receptors calculated by different tissues.
Health lung cellphone					COVID-19 lung cellphone					Health PBMC cellphone					COVID-19 PBMC cellphone					Health Bone marrow cellphone					COVID-19 Bone marrow cellphone
interacting_pair	Cell_pairs	means	pvals		interacting_pair	Cell_pairs	means	pvals		interacting_pair	Cell_pairs	means	pvals		interacting_pair	Cell_pairs	means	pvals		interacting_pair	Cell_pairs	means	pvals		interacting_pair	Cell_pairs	means	pvals
CADM1_CADM1	AT1|AT1	0.897	0		CADM1_NECTIN3	AT1|AT1	0.165	0		CD74_COPA	B|B	2.121	0		FFAR2_FAM3C	B|B	0.269	0		CD74_MIF	B cell|B cell	1.505	0		LGALS9_CD44	B cell|B cell	0.454	0
FGF7_FGFR2	AT1|AT1	0.117	0		NECTIN2_NECTIN3	AT1|AT1	0.165	0		FAM3C_CLEC2D	B|B	0.353	0		LAMP1_FAM3C	B|B	0.28	0		CD74_COPA	B cell|B cell	1.367	0		HLA-C_FAM3C	B cell|B cell	1.189	0
ROS1_FGFR2	AT1|AT1	0.139	0		CADM1_CADM1	AT1|AT1	0.236	0		NOTCH2_IL24	B|B	0.571	0		CD74_COPA	B|B	2.106	0		PTPRC_CD22	B cell|B cell	1.201	0		LAMP1_FAM3C	B cell|B cell	0.2	0
FGFR1_FGFR2	AT1|AT1	0.125	0		CXADR_FAM3C	AT1|AT1	0.327	0		BTLA_TNFRSF14	B|B	0.347	0		HLA-DPB1_TNFSF13B	B|B	1.236	0		HLA-E_KLRK1	B cell|B cell	0.945	0		CD74_COPA	B cell|B cell	1.676	0
CXADR_FAM3C	AT1|AT1	0.453	0		ICAM1_AREG	AT1|AT1	0.367	0		PTPRC_CD22	B|B	1.714	0		HLA-F_LILRB1	B|B	0.318	0		CD74_MIF	B cell|Endothelial	2.288	0		CD44_HBEGF	B cell|B cell	0.449	0
EGFR_NRG1	AT1|AT1	0.328	0		EGFR_COPA	AT1|AT1	0.276	0		CD52_SIGLEC10	B|B	0.937	0		FAM3C_CLEC2D	B|B	0.494	0		CD74_COPA	B cell|Endothelial	2.116	0		HLA-DPB1_TNFSF13B	B cell|B cell	0.797	0
ERBB3_NRG1	AT1|AT1	0.257	0		NRP2_SEMA3C	AT1|AT1	0.314	0		FCER2_aMb2 complex	B|B	0.312	0		C5AR1_RPS19	B|B	1.859	0		BTLA_TNFRSF14	B cell|Endothelial	0.997	0		TNFRSF13C_TNFSF13B	B cell|B cell	0.24	0
EGFR_MIF	AT1|AT1	0.636	0		CD46_JAG1	AT1|AT1	0.702	0		LGALS9_CD44	B|CD14	1.075	0		HLA-DPB1_NRG1	B|CD14	1.048	0		SELL_SELPLG	B cell|Endothelial	1.53	0		CD74_APP	B cell|B cell	1.711	0
EGFR_AREG	AT1|AT1	0.884	0		CXCL2_DPP4	AT1|AT1	0.453	0		LAMP1_VSTM1	B|CD14	0.239	0		TNFRSF1B_GRN	B|CD14	0.852	0		HLA-C_FAM3C	B cell|Eryth	0.716	0		TNF_VSIR	B cell|B cell	0.448	0
ICAM1_AREG	AT1|AT1	1.218	0		WNT5A_FZD5	AT1|AT1	0.112	0		TNFRSF1B_GRN	B|CD14	1.284	0		CD74_COPA	B|CD14	2.233	0		CD74_MIF	B cell|Eryth	2.292	0		HLA-F_LILRB1	B cell|B cell	0.199	0
EGFR_COPA	AT1|AT1	0.403	0		WNT5A_FZD3	AT1|AT1	0.116	0		CD74_COPA	B|CD14	2.359	0		HLA-DPB1_TNFSF13B	B|CD14	1.739	0		CD74_COPA	B cell|Eryth	1.46	0		FAM3C_CLEC2D	B cell|B cell	0.198	0
EGFR_HBEGF	AT1|AT1	0.444	0		TNFRSF10B_TNFSF10	AT1|AT1	0.561	0		HLA-DPB1_TNFSF13B	B|CD14	1.587	0		TNFRSF13C_TNFSF13B	B|CD14	0.899	0		HLA-DPB1_TNFSF13B	B cell|Eryth	0.658	0		TNF_TNFRSF1B	B cell|B cell	0.211	0
NRP2_VEGFA	AT1|AT1	0.421	0		JAG1_NOTCH2	AT1|AT1	0.151	0		TNFRSF13B_TNFSF13B	B|CD14	0.5	0		CD74_APP	B|CD14	2.238	0		HLA-C_FAM3C	B cell|Eryth progenitor	0.705	0		TNF_RIPK1	B cell|B cell	0.211	0
ADRB2_VEGFB	AT1|AT1	0.256	0		CEACAM6_CEACAM6	AT1|AT1	1.288	0		CD40_TNFSF13B	B|CD14	0.49	0		HLA-F_LILRB2	B|CD14	0.851	0		CD74_MIF	B cell|Eryth progenitor	2.1	0		LGALS9_CD47	B cell|B cell	0.312	0
COPA_SORT1	AT1|AT1	0.297	0		FZD6_WNT5A	AT1|AT1	0.179	0		TNFRSF13C_TNFSF13B	B|CD14	0.49	0		HLA-F_LILRB1	B|CD14	0.345	0		CD74_COPA	B cell|Eryth progenitor	1.444	0		APP_FPR2	B cell|B cell	0.322	0
NOTCH1_JAG1	AT1|AT1	0.12	0		CD55_ADGRE5	AT1|AT1	0.654	0		CD74_APP	B|CD14	2.142	0		CCL5_CCR1	B|CD14	0.586	0		HLA-DPB1_TNFSF13B	B cell|Eryth progenitor	0.664	0		PTPRC_CD22	B cell|B cell	1.09	0
CD46_JAG1	AT1|AT1	0.408	0		COL1A1_a2b1 complex	AT1|AT1	0.267	0		HLA-F_LILRB2	B|CD14	1.183	0		CD72_SEMA4D	B|CD14	0.249	0		CD74_MIF	B cell|GMP	2.097	0		C5AR1_RPS19	B cell|B cell	1.842	0
WNT5A_PTPRK	AT1|AT1	0.165	0		FN1_a2b1 complex	AT1|AT1	0.398	0		HLA-G_LILRB2	B|CD14	0.744	0		CD99_PILRA	B|CD14	0.683	0		CD74_COPA	B cell|GMP	1.4	0		TGFB1_TGFBR3	B cell|Endothelial	0.369	0
WNT5A_FZD5	AT1|AT1	0.214	0		COL8A1_a2b1 complex	AT1|AT1	0.34	0		HLA-F_LILRB1	B|CD14	0.926	0		C5AR1_RPS19	B|CD14	1.794	0		HLA-DPB1_TNFSF13B	B cell|GMP	1.059	0		HLA-C_FAM3C	B cell|Endothelial	1.232	0
WNT5A_ROR1	AT1|AT1	0.165	0		COL21A1_a2b1 complex	AT1|AT1	0.285	0		HLA-G_LILRB1	B|CD14	0.486	0		CD52_SIGLEC10	B|CD14	1.84	0		TNFRSF13B_TNFSF13B	B cell|GMP	0.554	0		LAMP1_FAM3C	B cell|Endothelial	0.243	0
FGFR2_EPHA4	AT1|AT1	0.125	0		LAMC1_a2b1 complex	AT1|AT1	0.303	0		GRN_SORT1	B|CD14	0.397	0		CD47_SIRB1 complex	B|CD14	0.51	0		TFRC_TNFSF13B	B cell|GMP	0.61	0		CD74_COPA	B cell|Endothelial	1.657	0
EFNA1_EPHA4	AT1|AT1	0.34	0		CDH1_a2b1 complex	AT1|AT1	0.603	0		COPA_SORT1	B|CD14	0.449	0		TNFRSF1B_GRN	B|CD16	0.49	0		CD74_APP	B cell|GMP	1.418	0		CD44_HBEGF	B cell|Endothelial	0.499	0
EFNB2_EPHA4	AT1|AT1	0.154	0		LAMA3_a3b1 complex	AT1|AT1	0.258	0		LGALS9_LRP1	B|CD14	0.675	0		CD74_COPA	B|CD16	2.185	0		CD55_ADGRE5	B cell|GMP	0.473	0		HLA-DPB1_TNFSF13B	B cell|Endothelial	0.764	0
FGFR2_XPR1	AT1|AT1	0.135	0		CADM1_CADM1	AT1|AT2	0.195	0		LGALS9_SLC1A5	B|CD14	0.175	0		HLA-DPB1_TNFSF13B	B|CD16	1.415	0		CD74_MIF	B cell|HSC	2.183	0		CD74_APP	B cell|Endothelial	2.004	0
JAG1_NOTCH2	AT1|AT1	0.152	0		LAMP1_FAM3C	AT1|AT2	0.269	0		LGALS9_HAVCR2	B|CD14	0.161	0		CD74_APP	B|CD16	2.102	0		CD74_COPA	B cell|HSC	1.397	0		GRN_SORT1	B cell|Endothelial	0.292	0
EFNA1_EPHA2	AT1|AT1	0.432	0		CXADR_FAM3C	AT1|AT2	0.32	0		CD72_SEMA4D	B|CD14	0.431	0		HLA-F_LILRB2	B|CD16	1.25	0		HLA-DPB1_TNFSF13B	B cell|HSC	0.708	0		COPA_SORT1	B cell|Endothelial	0.26	0
NRG1_LSR	AT1|AT1	0.22	0		EGFR_COPA	AT1|AT2	0.27	0		BTLA_TNFRSF14	B|CD14	0.416	0		HLA-F_LILRB1	B|CD16	0.742	0		CD74_APP	B cell|HSC	1.344	0		TNF_FLT4	B cell|Endothelial	0.22	0
CEACAM6_CEACAM6	AT1|AT1	1.962	0		WNT5A_PTPRK	AT1|AT2	0.124	0		SELL_SELPLG	B|CD14	0.861	0		CD72_SEMA4D	B|CD16	0.246	0		CD74_MIF	B cell|MSC	1.918	0		TNF_TNFRSF1A	B cell|Endothelial	0.28	0
FZD6_WNT5A	AT1|AT1	0.174	0		MDK_SORL1	AT1|AT2	0.347	0		CD99_PILRA	B|CD14	0.577	0		CD99_PILRA	B|CD16	0.741	0		CD74_COPA	B cell|MSC	1.369	0		TNF_TNFRSF1B	B cell|Endothelial	0.175	0
LRP5_FAM3B	AT1|AT1	0.132	0		TNFRSF10B_TNFSF10	AT1|AT2	0.521	0		CD52_SIGLEC10	B|CD14	1.044	0		C5AR1_RPS19	B|CD16	1.683	0		HLA-DPB1_TNFSF13B	B cell|MSC	0.807	0		TNF_RIPK1	B cell|Endothelial	0.203	0
CD55_ADGRE5	AT1|AT1	1.029	0		CEACAM6_CEACAM6	AT1|AT2	1.019	0		LAIR1_LILRB4	B|CD14	0.281	0		CD52_SIGLEC10	B|CD16	1.952	0		TNFRSF13B_TNFSF13B	B cell|MSC	0.303	0		CD46_JAG1	B cell|Endothelial	0.408	0
DSC2_DSG2	AT1|AT1	0.226	0		LAMA3_a3b1 complex	AT1|AT2	0.112	0		FCER2_aMb2 complex	B|CD14	0.684	0		CD47_SIRB1 complex	B|CD16	0.477	0		CD74_APP	B cell|MSC	1.406	0		CCL5_ACKR1	B cell|Endothelial	0.477	0
ESAM_ESAM	AT1|AT1	0.206	0		CD44_FGFR2	AT1|Basal cell	0.295	0		FCER2_aXb2 complex	B|CD14	0.589	0		HLA-DPB1_TNFSF13B	B|CD4T	1.139	0		SELL_CD34	B cell|MSC	0.868	0		CXCL8_ACKR1	B cell|Endothelial	0.678	0
COL4A1_a2b1 complex	AT1|AT1	0.184	0		TIMP1_FGFR2	AT1|Basal cell	0.515	0		CD47_SIRB1 complex	B|CD14	0.617	0		FAM3C_CLEC2D	B|CD4T	0.353	0		CD74_MIF	B cell|Meg	1.889	0		LGALS9_CD47	B cell|Endothelial	0.271	0
COL4A2_a2b1 complex	AT1|AT1	0.25	0		LAMP1_FAM3C	AT1|Basal cell	0.329	0		LGALS9_CD44	B|CD16	0.936	0		CD72_SEMA4D	B|CD4T	0.261	0		CD74_COPA	B cell|Meg	1.35	0		VEGFA_KDR	B cell|Endothelial	0.387	0
COL8A1_a2b1 complex	AT1|AT1	0.333	0		CXADR_FAM3C	AT1|Basal cell	0.381	0		CD74_COPA	B|CD16	2.266	0		C5AR1_RPS19	B|CD4T	2.224	0		CD74_MIF	B cell|Monocyte	2.001	0		SEMA4A_PLXND1	B cell|Endothelial	0.236	0
COL4A4_a2b1 complex	AT1|AT1	0.223	0		DPP4_CXCL9	AT1|Basal cell	0.264	0		HLA-DPB1_TNFSF13B	B|CD16	1.43	0		FFAR2_CCL4L2	B|CD8T	0.25	0		CD74_COPA	B cell|Monocyte	1.432	0		VEGFA_FLT1	B cell|Endothelial	0.38	0
COL4A3_a2b1 complex	AT1|AT1	0.223	0		LGALS9_HAVCR2	AT1|Basal cell	0.324	0		TNFRSF13B_TNFSF13B	B|CD16	0.343	0		CD74_COPA	B|CD8T	2.131	0		HLA-DPB1_TNFSF13B	B cell|Monocyte	1.079	0		PTPRC_MRC1	B cell|Endothelial	1.436	0
COL12A1_a2b1 complex	AT1|AT1	0.245	0		MDK_PTPRZ1	AT1|Basal cell	0.393	0		CD40_TNFSF13B	B|CD16	0.332	0		FAM3C_CLEC2D	B|CD8T	0.455	0		TNFRSF13B_TNFSF13B	B cell|Monocyte	0.575	0		C5AR1_RPS19	B cell|Endothelial	1.805	0
LAMC1_a2b1 complex	AT1|AT1	0.212	0		TNFRSF10B_TNFSF10	AT1|Basal cell	0.443	0		TNFRSF13C_TNFSF13B	B|CD16	0.332	0		C5AR1_RPS19	B|CD8T	1.983	0		TFRC_TNFSF13B	B cell|Monocyte	0.631	0		FPR2_CAMP	B cell|Endothelial	0.312	0
CDH1_a2b1 complex	AT1|AT1	0.466	0		JAG1_NOTCH2	AT1|Basal cell	0.182	0		CD74_APP	B|CD16	2.011	0		FFAR2_TNF	B|Dendritic	0.1	0		CD74_APP	B cell|Monocyte	1.475	0		PLAUR_a4b1 complex	B cell|Endothelial	0.595	0
FN1_a3b1 complex	AT1|AT1	0.47	0		PLXNB2_PTN	AT1|Basal cell	0.262	0		HLA-F_LILRB2	B|CD16	1.456	0		FCGR2A_CXCL9	B|Dendritic	0.428	0		HLA-F_LILRB2	B cell|Monocyte	0.509	0		CD74_COPA	B cell|Eryth	1.628	0
THBS1_a3b1 complex	AT1|AT1	0.44	0		PLXNB2_SEMA4D	AT1|Basal cell	0.36	0		HLA-G_LILRB2	B|CD16	1.016	0		HLA-DPB1_NRG1	B|Dendritic	1.016	0		GRN_SORT1	B cell|Monocyte	0.255	0		HLA-DPB1_TNFSF13B	B cell|Eryth	0.75	0
LAMA3_a3b1 complex	AT1|AT1	0.517	0		CEACAM6_CEACAM6	AT1|Basal cell	1.073	0		HLA-F_LILRB1	B|CD16	1.252	0		CD74_MIF	B|Dendritic	2.126	0		COPA_SORT1	B cell|Monocyte	0.23	0		CD74_APP	B cell|Eryth	1.617	0
BMPR1A_BMPR2_BMP2	AT1|AT1	0.223	0		VEGFA_EPHB2	AT1|Basal cell	0.229	0		HLA-G_LILRB1	B|CD16	0.813	0		TNFRSF1B_GRN	B|Dendritic	0.913	0		TNFRSF13B_TNFSF13	B cell|Monocyte	0.236	0		CD74_COPA	B cell|Eryth progenitor	1.677	0
BMR1A_AVR2B_BMP2	AT1|AT1	0.223	0		DSG2_DSC3	AT1|Basal cell	0.353	0		GRN_SORT1	B|CD16	0.469	0		CD74_COPA	B|Dendritic	2.202	0		CD55_ADGRE5	B cell|Monocyte	0.514	0		HLA-DPB1_TNFSF13B	B cell|Eryth progenitor	0.779	0
CADM1_CADM1	AT1|AT2	0.795	0		CLEC2B_KLRF1	AT1|Basal cell	0.401	0		COPA_SORT1	B|CD16	0.521	0		HLA-DPB1_TNFSF13B	B|Dendritic	1.498	0		CD74_MIF	B cell|Monocyte dendritic cell	1.607	0		TNFRSF13C_TNFSF13B	B cell|Eryth progenitor	0.222	0
FGF7_FGFR2	AT1|AT2	0.148	0		LAMC1_a6b1 complex	AT1|Basal cell	0.155	0		LGALS9_LRP1	B|CD16	0.372	0		CD74_APP	B|Dendritic	2.143	0		CD74_COPA	B cell|Monocyte dendritic cell	1.423	0		CD74_APP	B cell|Eryth progenitor	1.636	0
ROS1_FGFR2	AT1|AT2	0.17	0		LAMC1_a7b1 complex	AT1|Basal cell	0.313	0		LGALS9_CD47	B|CD16	0.529	0		HLA-F_LILRB1	B|Dendritic	0.439	0		HLA-DPB1_TNFSF13B	B cell|Monocyte dendritic cell	1.028	0		CCL5_ACKR1	B cell|Eryth progenitor	0.467	0
FGFR1_FGFR2	AT1|AT2	0.156	0		LAMP1_FAM3C	AT1|Club	0.352	0		LGALS9_SLC1A5	B|CD16	0.216	0		CCL5_CCR5	B|Dendritic	0.234	0		TNFRSF13B_TNFSF13B	B cell|Monocyte dendritic cell	0.523	0		CXCL8_ACKR1	B cell|Eryth progenitor	0.668	0
CXADR_FAM3C	AT1|AT2	0.447	0		CXADR_FAM3C	AT1|Club	0.403	0		BTLA_TNFRSF14	B|CD16	0.446	0		NOTCH2_JAG2	B|Dendritic	0.142	0		CD74_APP	B cell|Monocyte dendritic cell	1.449	0		LGALS9_CD47	B cell|Eryth progenitor	0.27	0
EGFR_MIF	AT1|AT2	0.665	0		EGFR_COPA	AT1|Club	0.205	0		SELL_SELPLG	B|CD16	1.097	0		CD72_SEMA4D	B|Dendritic	0.28	0		HLA-F_LILRB2	B cell|Monocyte dendritic cell	0.641	0		LGALS9_SLC1A5	B cell|Eryth progenitor	0.34	0
EGFR_AREG	AT1|AT2	0.951	0		CD74_APP	AT1|Club	1.542	0		CD99_PILRA	B|CD16	0.681	0		CEACAM1_CD209	B|Dendritic	0.131	0		HLA-F_LILRB1	B cell|Monocyte dendritic cell	0.556	0		CD74_COPA	B cell|GMP	1.668	0
ICAM1_AREG	AT1|AT2	1.286	0		CD46_JAG1	AT1|Club	0.708	0		CD52_SIGLEC10	B|CD16	1.567	0		ICAM3_CD209	B|Dendritic	0.268	0		GRN_SORT1	B cell|Monocyte dendritic cell	0.251	0		HLA-DPB1_TNFSF13B	B cell|GMP	0.896	0
EGFR_COPA	AT1|AT2	0.379	0		WNT5A_PTPRK	AT1|Club	0.129	0		FCER2_aMb2 complex	B|CD16	0.297	0		COPA_P2RY6	B|Dendritic	0.103	0		COPA_SORT1	B cell|Monocyte dendritic cell	0.226	0		TNFRSF13C_TNFSF13B	B cell|GMP	0.339	0
EGFR_HBEGF	AT1|AT2	0.317	0		MDK_SORL1	AT1|Club	0.356	0		FCER2_aXb2 complex	B|CD16	0.683	0		NAMPT_P2RY6	B|Dendritic	0.656	0		TNFRSF13B_TNFSF13	B cell|Monocyte dendritic cell	0.211	0		CD74_APP	B cell|GMP	1.758	0
NRP2_VEGFA	AT1|AT2	0.241	0		MDK_PTPRZ1	AT1|Club	0.374	0		ICAM3_aLb2 complex	B|CD16	1.283	0		CD48_CD244	B|Dendritic	0.429	0		BTLA_TNFRSF14	B cell|Monocyte dendritic cell	0.228	0		TNF_VSIR	B cell|GMP	0.503	0
ADRB2_VEGFB	AT1|AT2	0.252	0		WNT5A_ANTXR1	AT1|Club	0.129	0		CD47_SIRB1 complex	B|CD16	0.53	0		CD99_PILRA	B|Dendritic	0.536	0		CD55_ADGRE5	B cell|Monocyte dendritic cell	0.529	0		FAM3C_CLEC2D	B cell|GMP	0.154	0
COPA_SORT1	AT1|AT2	0.281	0		TNFRSF10B_TNFSF10	AT1|Club	0.656	0		LGALS9_CD44	B|CD4T	0.667	0		PECAM1_CD38	B|Dendritic	0.111	0		CD74_MIF	B cell|NK	1.583	0		TNF_TNFRSF1B	B cell|GMP	0.208	0
CXCL2_DPP4	AT1|AT2	0.493	0		CEACAM6_CEACAM6	AT1|Club	1.182	0		CD74_COPA	B|CD4T	2.096	0		C5AR1_RPS19	B|Dendritic	2.1	0		CD74_COPA	B cell|NK	1.384	0		TNF_RIPK1	B cell|GMP	0.194	0
WNT5A_PTPRK	AT1|AT2	0.169	0		DSG2_DSC3	AT1|Club	0.35	0		FAM3C_CLEC2D	B|CD4T	0.392	0		CD52_SIGLEC10	B|Dendritic	1.842	0		CD55_ADGRE5	B cell|NK	0.528	0		LGALS9_SLC1A5	B cell|GMP	0.279	0
WNT5A_FZD5	AT1|AT2	0.177	0		COL8A1_a2b1 complex	AT1|Club	0.258	0		NOTCH2_IL24	B|CD4T	0.456	0		CD74_COPA	B|Eryth	2.134	0		HLA-E_KLRC1	B cell|NK	1.014	0		ALOX5_ALOX5AP	B cell|GMP	1.132	0
TNFRSF10B_TNFSF10	AT1|AT2	0.165	0		COL21A1_a2b1 complex	AT1|Club	0.203	0		LGALS9_SORL1	B|CD4T	0.688	0		HLA-DPB1_TNFSF13B	B|Eryth	1.747	0		HLA-E_KLRC2	B cell|NK	0.942	0		SELL_SELPLG	B cell|GMP	0.316	0
FGFR1_FGF7	AT1|AT2	0.145	0		LAMC1_a2b1 complex	AT1|Club	0.22	0		CD72_SEMA4D	B|CD4T	0.52	0		TNFRSF13C_TNFSF13B	B|Eryth	0.907	0		HLA-E_KLRK1	B cell|NK	1.677	0		C5AR1_RPS19	B cell|GMP	1.867	0
JAG1_NOTCH2	AT1|AT2	0.106	0		CDH1_a2b1 complex	AT1|Club	0.521	0		BTLA_TNFRSF14	B|CD4T	0.342	0		CD72_SEMA4D	B|Eryth	0.247	0		CLEC2B_KLRF1	B cell|NK	0.702	0		CD74_COPA	B cell|HSC	1.721	0
EFNA1_EPHA2	AT1|AT2	0.405	0		LAMA3_a3b1 complex	AT1|Club	0.138	0		SELL_SELPLG	B|CD4T	0.77	0		CD47_SIRB1 complex	B|Eryth	0.486	0		CD74_MIF	B cell|Neutrophil	1.584	0		HLA-DPB1_TNFSF13B	B cell|HSC	0.766	0
NRG1_LSR	AT1|AT2	0.214	0		CADM1_NECTIN3	AT1|Endothelial	0.203	0		TGFB1_TGFBR3	B|CD8T	0.399	0		LAMP1_VSTM1	B|GMP	0.303	0		CD74_COPA	B cell|Neutrophil	1.423	0		TNFRSF13C_TNFSF13B	B cell|HSC	0.209	0
SEMA4A_PLXND1	AT1|AT2	0.183	0		NECTIN2_NECTIN3	AT1|Endothelial	0.204	0		CD74_COPA	B|CD8T	2.149	0		TNFRSF1B_GRN	B|GMP	0.653	0		CD44_HBEGF	B cell|Neutrophil	0.512	0		CD74_APP	B cell|HSC	1.63	0
EPHA2_EFNA5	AT1|AT2	0.198	0		TGFB2_TGFBR3	AT1|Endothelial	0.355	0		FAM3C_CLEC2D	B|CD8T	0.44	0		CD74_COPA	B|GMP	2.196	0		HLA-DPB1_TNFSF13B	B cell|Neutrophil	1.141	0		TNF_RIPK1	B cell|HSC	0.197	0
CEACAM6_CEACAM6	AT1|AT2	1.197	0		LAMP1_FAM3C	AT1|Endothelial	0.322	0		NOTCH2_IL24	B|CD8T	0.409	0		HLA-DPB1_TNFSF13B	B|GMP	1.309	0		TNFRSF13B_TNFSF13B	B cell|Neutrophil	0.636	0		LGALS9_CD47	B cell|HSC	0.297	0
LRP5_FAM3B	AT1|AT2	0.148	0		CXADR_FAM3C	AT1|Endothelial	0.373	0		LGALS9_CD47	B|CD8T	0.406	0		CD74_APP	B|GMP	2.362	0		TFRC_TNFSF13B	B cell|Neutrophil	0.692	0		SELL_CD34	B cell|HSC	0.268	0
CD55_ADGRE5	AT1|AT2	1.023	0		EGFR_GRN	AT1|Endothelial	0.435	0		LGALS9_SORL1	B|CD8T	0.671	0		CD72_SEMA4D	B|GMP	0.207	0		CD74_APP	B cell|Neutrophil	1.401	0		PECAM1_CD38	B cell|HSC	0.262	0
DSC2_DSG2	AT1|AT2	0.176	0		EGFR_COPA	AT1|Endothelial	0.245	0		CD72_SEMA4D	B|CD8T	0.544	0		CEACAM1_CEACAM6	B|GMP	0.426	0		HLA-F_LILRB2	B cell|Neutrophil	0.654	0		C5AR1_RPS19	B cell|HSC	2.124	0
ESAM_ESAM	AT1|AT2	0.227	0		CD74_APP	AT1|Endothelial	2.052	0		BTLA_TNFRSF14	B|CD8T	0.352	0		CEACAM1_CEACAM8	B|GMP	0.685	0		GRN_SORT1	B cell|Neutrophil	0.293	0		PLAUR_a4b1 complex	B cell|HSC	0.387	0
LAMA3_a3b1 complex	AT1|AT2	0.316	0		NRP2_PGF	AT1|Endothelial	0.264	0		SELL_SELPLG	B|CD8T	0.822	0		CD99_PILRA	B|GMP	0.392	0		COPA_SORT1	B cell|Neutrophil	0.268	0		LGALS9_CD44	B cell|MSC	0.492	0
BMPR1A_BMPR2_BMP2	AT1|AT2	0.263	0		TNFSF10_RIPK1	AT1|Endothelial	0.555	0		FCER2_aMb2 complex	B|CD8T	0.367	0		C5AR1_RPS19	B|GMP	1.461	0		TNFRSF13B_TNFSF13	B cell|Neutrophil	0.245	0		CD74_COPA	B cell|MSC	1.693	0
BMR1A_AVR2B_BMP2	AT1|AT2	0.263	0		DPP4_CXCL12	AT1|Endothelial	0.221	0		ICAM3_aLb2 complex	B|CD8T	1.023	0		CD47_SIRB1 complex	B|GMP	0.481	0		CD55_ADGRE5	B cell|Neutrophil	0.505	0		CD44_HBEGF	B cell|MSC	0.455	0
CADM1_CADM1	AT1|Basal cell	0.787	0		CD46_JAG1	AT1|Endothelial	0.721	0		LGALS9_CD44	B|Dendritic	0.754	0		CD74_COPA	B|Meg	2.17	0		CD47_SIRB1 complex	B cell|Neutrophil	0.518	0		HLA-DPB1_TNFSF13B	B cell|MSC	0.863	0
FGF7_FGFR2	AT1|Basal cell	0.155	0		CCL2_ACKR1	AT1|Endothelial	0.413	0		TNFRSF1B_GRN	B|Dendritic	1.164	0		HLA-DPB1_TNFSF13B	B|Meg	1.639	0		HLA-C_FAM3C	B cell|Plasma	0.816	0		TNFRSF13C_TNFSF13B	B cell|MSC	0.306	0
ROS1_FGFR2	AT1|Basal cell	0.177	0		CXCL1_ACKR1	AT1|Endothelial	0.459	0		CD74_COPA	B|Dendritic	2.362	0		TNFRSF13C_TNFSF13B	B|Meg	0.799	0		CD74_MIF	B cell|Plasma	1.904	0		CD74_APP	B cell|MSC	1.741	0
FGFR1_FGFR2	AT1|Basal cell	0.163	0		CXCL8_ACKR1	AT1|Endothelial	0.63	0		HLA-DPB1_TNFSF13B	B|Dendritic	1.529	0		CD74_APP	B|Meg	2.243	0		CD74_COPA	B cell|Plasma	1.428	0		FAM3C_CLEC2D	B cell|MSC	0.139	0
CXADR_FAM3C	AT1|Basal cell	0.455	0		WNT5A_PTPRK	AT1|Endothelial	0.183	0		TNFRSF13B_TNFSF13B	B|Dendritic	0.442	0		CD72_SEMA4D	B|Meg	0.257	0		BTLA_TNFRSF14	B cell|Plasma	0.23	0		LGALS9_CD47	B cell|MSC	0.298	0
EGFR_NRG1	AT1|Basal cell	0.33	0		TNFRSF10B_TNFSF10	AT1|Endothelial	0.8	0		CD40_TNFSF13B	B|Dendritic	0.432	0		CD47_SIRB1 complex	B|Meg	0.458	0		CD55_ADGRE5	B cell|Plasma	0.528	0		SELL_CD34	B cell|MSC	0.422	0
ERBB3_NRG1	AT1|Basal cell	0.259	0		VEGFA_KDR	AT1|Endothelial	0.595	0		TNFRSF13C_TNFSF13B	B|Dendritic	0.431	0		FFAR2_CCL4L2	B|NK	0.41	0		HLA-E_KLRK1	B cell|Plasma	0.946	0		PECAM1_CD38	B cell|MSC	0.27	0
EGFR_MIF	AT1|Basal cell	0.89	0		EFNB2_EPHB4	AT1|Endothelial	0.156	0		CD74_APP	B|Dendritic	2.128	0		HLA-F_KIR3DL1	B|NK	0.294	0		CD74_MIF	B cell|T cell	1.574	0		C5AR1_RPS19	B cell|MSC	2.161	0
EGFR_AREG	AT1|Basal cell	1.156	0		VEGFA_FLT1	AT1|Endothelial	0.538	0		COPA_SORT1	B|Dendritic	0.301	0		HLA-F_KIR3DL2	B|NK	0.293	0		HLA-E_KLRK1	B cell|T cell	1.087	0		PLAUR_a4b1 complex	B cell|MSC	0.268	0
ICAM1_AREG	AT1|Basal cell	1.49	0		FZD6_WNT5A	AT1|Endothelial	0.184	0		LGALS9_LRP1	B|Dendritic	0.248	0		HLA-F_LILRB1	B|NK	0.288	0		CD74_MIF	B cell|pDC	1.579	0		TGFB1_TGFbeta receptor1	B cell|MSC	0.204	0
EGFR_COPA	AT1|Basal cell	0.401	0		COL1A1_a1b1 complex	AT1|Endothelial	0.426	0		LGALS9_SLC1A5	B|Dendritic	0.209	0		FAM3C_CLEC2D	B|NK	0.442	0		CD74_COPA	B cell|pDC	1.39	0		HLA-C_FAM3C	B cell|Meg	1.159	0
EGFR_HBEGF	AT1|Basal cell	0.362	0		COL8A1_a1b1 complex	AT1|Endothelial	0.499	0		LGALS9_HAVCR2	B|Dendritic	0.265	0		C5AR1_RPS19	B|NK	1.966	0		CD74_APP	B cell|pDC	2.11	0		CD74_COPA	B cell|Meg	1.749	0
NRP2_VEGFA	AT1|Basal cell	0.239	0		COL21A1_a1b1 complex	AT1|Endothelial	0.444	0		BTLA_TNFRSF14	B|Dendritic	0.353	0		CLEC2B_KLRF1	B|NK	0.73	0		HLA-F_LILRB2	B cell|pDC	0.612	0		CD44_HBEGF	B cell|Meg	0.415	0
ADRB2_VEGFB	AT1|Basal cell	0.3	0		COL8A1_a2b1 complex	AT1|Endothelial	0.234	0		ALOX5_ALOX5AP	B|Dendritic	0.289	0		CD74_COPA	B|Neu	2.169	0		HLA-F_LILRB1	B cell|pDC	0.592	0		HLA-DPB1_TNFSF13B	B cell|Meg	0.737	0
COPA_SORT1	AT1|Basal cell	0.307	0		COL21A1_a2b1 complex	AT1|Endothelial	0.179	0		SELL_SELPLG	B|Dendritic	0.826	0		HLA-DPB1_TNFSF13B	B|Neu	1.754	0		SPP1_CD44	Endothelial|B cell	2.596	0		CD74_APP	B cell|Meg	1.741	0
NOTCH1_JAG1	AT1|Basal cell	0.1	0		LAMC1_a2b1 complex	AT1|Endothelial	0.197	0		CD52_SIGLEC10	B|Dendritic	0.921	0		TNFRSF13C_TNFSF13B	B|Neu	0.914	0		SPP1_PTGER4	Endothelial|B cell	2.445	0		CCL4_SLC7A1	B cell|Meg	0.162	0
CD46_JAG1	AT1|Basal cell	0.387	0		CDH1_a2b1 complex	AT1|Endothelial	0.497	0		LAIR1_LILRB4	B|Dendritic	0.235	0		CD74_APP	B|Neu	2.122	0		SPP1_a4b1 complex	Endothelial|B cell	2.636	0		TNF_TNFRSF1A	B cell|Meg	0.21	0
CXCL2_DPP4	AT1|Basal cell	0.496	0		FN1_a5b1 complex	AT1|Endothelial	0.502	0		FCER2_aMb2 complex	B|Dendritic	0.308	0		HLA-F_LILRB2	B|Neu	0.837	0		SPP1_CD44	Endothelial|Endothelial	3.472	0		TNF_RIPK1	B cell|Meg	0.187	0
WNT5A_PTPRK	AT1|Basal cell	0.193	0		LAMC1_a6b1 complex	AT1|Endothelial	0.414	0		FCER2_aXb2 complex	B|Dendritic	0.877	0		CD72_SEMA4D	B|Neu	0.273	0		TFRC_TNFSF13B	Endothelial|Endothelial	1.61	0		LGALS9_SLC1A5	B cell|Meg	0.369	0
WNT5A_FZD1	AT1|Basal cell	0.108	0		PlexinA2_complex1_SEMA3A	AT1|Endothelial	0.509	0		CD74_COPA	B|Eryth	2.123	0		CD47_SIRB1 complex	B|Neu	0.513	0		PDGFB_LRP1	Endothelial|Endothelial	1.873	0		SELL_CD34	B cell|Meg	0.354	0
WNT5A_FZD5	AT1|Basal cell	0.202	0		TGFB2_TGFBR3	AT1|Fibroblasts	0.406	0		LGALS9_LRP1	B|Eryth	0.277	0		LAMP1_FAM3C	B|Plasma	0.19	0		MIF_TNFRSF14	Endothelial|Endothelial	1.873	0		PECAM1_CD38	B cell|Meg	0.294	0
WNT5A_ANTXR1	AT1|Basal cell	0.105	0		CXADR_FAM3C	AT1|Fibroblasts	0.299	0		BTLA_TNFRSF14	B|Eryth	0.322	0		CD74_MIF	B|Plasma	2.148	0		CD99_PILRA	Endothelial|Endothelial	1.176	0		C5AR1_RPS19	B cell|Meg	2.048	0
WNT5A_ROR1	AT1|Basal cell	0.108	0		EGFR_COPA	AT1|Fibroblasts	0.25	0		FCER2_aMb2 complex	B|Eryth	0.422	0		CD74_COPA	B|Plasma	2.193	0		SPP1_aVb3 complex	Endothelial|Endothelial	2.911	0		PLAUR_aVb3 complex	B cell|Meg	0.267	0
TNFRSF10B_TNFSF10	AT1|Basal cell	0.166	0		NRP2_SEMA3C	AT1|Fibroblasts	0.331	0		FCER2_aXb2 complex	B|Eryth	0.367	0		HLA-DPB1_TNFSF13B	B|Plasma	1.109	0		SPP1_CD44	Endothelial|Eryth	2.61	0		PLAUR_a4b1 complex	B cell|Meg	0.492	0
FGFR1_FGF7	AT1|Basal cell	0.129	0		COPA_SORT1	AT1|Fibroblasts	0.333	0		CD74_COPA	B|GMP	2.248	0		FAM3C_CLEC2D	B|Plasma	0.333	0		SPP1_a4b1 complex	Endothelial|Eryth	3.033	0		LGALS9_CD44	B cell|Monocyte	0.402	0
FGFR2_EPHA4	AT1|Basal cell	0.16	0		DPP4_CXCL12	AT1|Fibroblasts	0.402	0		FAM3C_CLEC2D	B|GMP	0.415	0		CD72_SEMA4D	B|Plasma	0.2	0		SPP1_CD44	Endothelial|Eryth progenitor	2.53	0		TNFRSF1B_GRN	B cell|Monocyte	0.549	0
EFNA1_EPHA4	AT1|Basal cell	0.375	0		LGALS9_LRP1	AT1|Fibroblasts	0.466	0		LGALS9_CD47	B|GMP	0.562	0		PECAM1_CD38	B|Plasma	0.301	0		SPP1_a4b1 complex	Endothelial|Eryth progenitor	3.003	0		CD74_COPA	B cell|Monocyte	1.74	0
EFNB2_EPHA4	AT1|Basal cell	0.188	0		MDK_LRP1	AT1|Fibroblasts	0.657	0		CD72_SEMA4D	B|GMP	0.528	0		C5AR1_RPS19	B|Plasma	1.97	0		SPP1_CD44	Endothelial|GMP	2.684	0		CD44_HBEGF	B cell|Monocyte	0.459	0
FGFR2_XPR1	AT1|Basal cell	0.135	0		PDGFA_PDGFRA	AT1|Fibroblasts	0.686	0		BTLA_TNFRSF14	B|GMP	0.301	0		CD74_MIF	B|mast	2.262	0		SPP1_PTGER4	Endothelial|GMP	2.404	0		HLA-DPB1_TNFSF13B	B cell|Monocyte	1.041	0
JAG1_NOTCH2	AT1|Basal cell	0.169	0		WNT5A_ANTXR1	AT1|Fibroblasts	0.412	0		ALOX5_ALOX5AP	B|GMP	0.316	0		CD74_COPA	B|mast	2.162	0		CD44_HBEGF	Endothelial|GMP	1.234	0		TFRC_TNFSF13B	B cell|Monocyte	0.623	0
PLXNB2_SEMA4D	AT1|Basal cell	0.287	0		MET_HGF	AT1|Fibroblasts	0.419	0		SELL_SELPLG	B|GMP	0.85	0		HLA-DPB1_TNFSF13B	B|mast	1.171	0		TFRC_TNFSF13B	Endothelial|GMP	1.478	0		TNFRSF13C_TNFSF13B	B cell|Monocyte	0.484	0
PLXNB1_SEMA4D	AT1|Basal cell	0.114	0		COL1A1_a1b1 complex	AT1|Fibroblasts	0.322	0		CD47_SIRPG	B|GMP	0.376	0		CD74_APP	B|mast	2.108	0		SPP1_a4b1 complex	Endothelial|GMP	2.84	0		CD74_APP	B cell|Monocyte	1.918	0
EFNA1_EPHA2	AT1|Basal cell	0.498	0		COL8A1_a1b1 complex	AT1|Fibroblasts	0.395	0		FCER2_aMb2 complex	B|GMP	0.503	0		CD72_SEMA4D	B|mast	0.195	0		SPP1_CD44	Endothelial|HSC	2.51	0		CCL4L2_VSIR	B cell|Monocyte	0.654	0
NRG1_ERBB4	AT1|Basal cell	0.118	0		COL21A1_a1b1 complex	AT1|Fibroblasts	0.34	0		FCER2_aXb2 complex	B|GMP	0.347	0		CD48_CD244	B|mast	0.418	0		SPP1_a4b1 complex	Endothelial|HSC	2.812	0		TNF_VSIR	B cell|Monocyte	0.713	0
NRG1_LSR	AT1|Basal cell	0.271	0		COL8A1_a2b1 complex	AT1|Fibroblasts	0.281	0		LGALS9_CD44	B|Meg	0.763	0		SELL_CD34	B|mast	0.568	0		SPP1_CD44	Endothelial|MSC	2.697	0		HLA-F_LILRB2	B cell|Monocyte	0.332	0
EFNB2_EPHB4	AT1|Basal cell	0.162	0		COL21A1_a2b1 complex	AT1|Fibroblasts	0.226	0		TNFRSF1B_GRN	B|Meg	0.85	0		PECAM1_CD38	B|mast	0.531	0		SPP1_PTGER4	Endothelial|MSC	2.56	0		GRN_SORT1	B cell|Monocyte	0.306	0
EPHA2_EFNA5	AT1|Basal cell	0.223	0		LAMC1_a2b1 complex	AT1|Fibroblasts	0.244	0		CD74_COPA	B|Meg	2.34	0		C5AR1_RPS19	B|mast	2.072	0		TFRC_TNFSF13B	Endothelial|MSC	1.227	0		COPA_SORT1	B cell|Monocyte	0.273	0
CEACAM6_CEACAM6	AT1|Basal cell	1.493	0		CDH1_a2b1 complex	AT1|Fibroblasts	0.544	0		HLA-DPB1_TNFSF13B	B|Meg	1.476	0		DSC2_DSG2	B|mast	0.241	0		SPP1_a4b1 complex	Endothelial|MSC	2.868	0		FAM3C_CLEC2D	B cell|Monocyte	0.132	0
FZD6_WNT5A	AT1|Basal cell	0.187	0		CXADR_FAM3C	AT1|MKI67 progenitor	0.304	0		TNFRSF13B_TNFSF13B	B|Meg	0.389	0		FFAR2_CCL4L2	B|pDC	0.27	0		SPP1_CD44	Endothelial|Meg	2.519	0		TNF_TNFRSF1A	B cell|Monocyte	0.213	0
LRP5_FAM3B	AT1|Basal cell	0.181	0		EGFR_TGFB1	AT1|MKI67 progenitor	0.143	0		CD40_TNFSF13B	B|Meg	0.378	0		TNFRSF1B_GRN	B|pDC	0.765	0		SPP1_PTGER4	Endothelial|Meg	2.397	0		TNF_TNFRSF1B	B cell|Monocyte	0.263	0
LRP6_CKLF	AT1|Basal cell	0.434	0		EGFR_GRN	AT1|MKI67 progenitor	0.468	0		TNFRSF13C_TNFSF13B	B|Meg	0.378	0		CD74_COPA	B|pDC	2.22	0		SPP1_aVb3 complex	Endothelial|Meg	2.423	0		TNF_RIPK1	B cell|Monocyte	0.204	0
CD55_ADGRE5	AT1|Basal cell	1.11	0		EGFR_COPA	AT1|MKI67 progenitor	0.214	0		CD74_APP	B|Meg	2.269	0		HLA-DPB1_TNFSF13B	B|pDC	1.334	0		SPP1_a4b1 complex	Endothelial|Meg	2.725	0		CCL5_CCR1	B cell|Monocyte	0.416	0
DSC2_DSG2	AT1|Basal cell	0.245	0		ICAM1_ITGAL	AT1|MKI67 progenitor	0.237	0		HLA-F_LILRB2	B|Meg	0.931	0		CD74_APP	B|pDC	2.448	0		SPP1_CD44	Endothelial|Monocyte	2.749	0		LGALS9_CD47	B cell|Monocyte	0.287	0
ESAM_ESAM	AT1|Basal cell	0.192	0		COPA_SORT1	AT1|MKI67 progenitor	0.267	0		HLA-G_LILRB2	B|Meg	0.492	0		CCL5_CCR5	B|pDC	0.424	0		SPP1_PTGER4	Endothelial|Monocyte	2.384	0		LGALS9_SLC1A5	B cell|Monocyte	0.316	0
COL4A1_a2b1 complex	AT1|Basal cell	0.177	0		FAM3C_CLEC2D	AT1|MKI67 progenitor	0.234	0		HLA-F_LILRB1	B|Meg	0.836	0		FAM3C_CLEC2D	B|pDC	0.33	0		CD44_HBEGF	Endothelial|Monocyte	1.351	0		CEACAM1_CEACAM6	B cell|Monocyte	0.337	0
COL4A2_a2b1 complex	AT1|Basal cell	0.243	0		MDK_LRP1	AT1|MKI67 progenitor	0.488	0		HLA-G_LILRB1	B|Meg	0.396	0		SEMA4A_PLXND1	B|pDC	0.234	0		TFRC_TNFSF13B	Endothelial|Monocyte	1.499	0		CEACAM1_CEACAM8	B cell|Monocyte	0.339	0
COL8A1_a2b1 complex	AT1|Basal cell	0.326	0		MDK_SORL1	AT1|MKI67 progenitor	0.36	0		GRN_SORT1	B|Meg	0.309	0		CEACAM1_CEACAM8	B|pDC	0.226	0		HLA-F_LILRB2	Endothelial|Monocyte	0.914	0		APP_FPR2	B cell|Monocyte	0.322	0
COL4A4_a2b1 complex	AT1|Basal cell	0.216	0		PLXNB2_SEMA4D	AT1|MKI67 progenitor	0.233	0		COPA_SORT1	B|Meg	0.361	0		PLXNC1_SEMA7A	B|pDC	0.364	0		GRN_SORT1	Endothelial|Monocyte	0.979	0		ALOX5_ALOX5AP	B cell|Monocyte	1.159	0
COL4A3_a2b1 complex	AT1|Basal cell	0.216	0		CD55_ADGRE5	AT1|MKI67 progenitor	0.747	0		LGALS9_LRP1	B|Meg	0.356	0		C5AR1_RPS19	B|pDC	2.018	0		COPA_SORT1	Endothelial|Monocyte	0.979	0		C5AR1_RPS19	B cell|Monocyte	1.878	0
COL12A1_a2b1 complex	AT1|Basal cell	0.238	0		ICAM1_aMb2 complex	AT1|MKI67 progenitor	0.272	0		CD72_SEMA4D	B|Meg	0.505	0		CXCR1_YARS	B|pDC	0.27	0		SPP1_a4b1 complex	Endothelial|Monocyte	2.599	0		FPR2_CAMP	B cell|Monocyte	0.262	0
LAMC1_a2b1 complex	AT1|Basal cell	0.205	0		C3_aMb2 complex	AT1|MKI67 progenitor	0.504	0		BTLA_TNFRSF14	B|Meg	0.354	0		FFAR2_FAM3C	CD14|B	0.308	0		SPP1_CD44	Endothelial|Monocyte dendritic cell	2.858	0		TGFB1_TGFbeta receptor1	B cell|Monocyte	0.214	0
CDH1_a2b1 complex	AT1|Basal cell	0.459	0		ICAM1_aLb2 complex	AT1|MKI67 progenitor	0.237	0		ALOX5_ALOX5AP	B|Meg	0.319	0		LAMP1_FAM3C	CD14|B	0.372	0		SPP1_PTGER4	Endothelial|Monocyte dendritic cell	2.443	0		CD47_SIRB1 complex	B cell|Monocyte	0.289	0
LAMA3_a3b1 complex	AT1|Basal cell	0.39	0		F11R_aLb2 complex	AT1|MKI67 progenitor	0.341	0		CD99_PILRA	B|Meg	0.407	0		TNFRSF1B_GRN	CD14|B	0.612	0		CD44_HBEGF	Endothelial|Monocyte dendritic cell	1.308	0		LGALS9_CD44	B cell|Monocyte dendritic cell	0.633	0
LAMC1_a6b1 complex	AT1|Basal cell	0.19	0		EGFR_AREG	AT1|Mast cell	1.786	0		CD52_SIGLEC10	B|Meg	0.914	0		CD74_COPA	CD14|B	1.223	0		TFRC_TNFSF13B	Endothelial|Monocyte dendritic cell	1.448	0		PGRMC2_CCL4L2	B cell|Monocyte dendritic cell	0.248	0
BMPR1A_BMPR2_BMP2	AT1|Basal cell	0.222	0		ICAM1_AREG	AT1|Mast cell	1.834	0		FCER2_aVb3 complex	B|Meg	1.231	0		HLA-F_LILRB1	CD14|B	0.345	0		HLA-F_LILRB2	Endothelial|Monocyte dendritic cell	1.046	0		TNFRSF1B_GRN	B cell|Monocyte dendritic cell	0.5	0
BMR1A_AVR2B_BMP2	AT1|Basal cell	0.222	0		NRP2_VEGFA	AT1|Mast cell	0.339	0		FCER2_aMb2 complex	B|Meg	0.586	0		LGALS9_CD47	CD14|B	0.572	0		HLA-F_LILRB1	Endothelial|Monocyte dendritic cell	0.96	0		CD74_COPA	B cell|Monocyte dendritic cell	1.724	0
BMPR1A_BMPR2_BMP4	AT1|Basal cell	0.106	0		TNFSF10_RIPK1	AT1|Mast cell	0.64	0		FCER2_aXb2 complex	B|Meg	0.436	0		SIRPA_CD47	CD14|B	0.563	0		GRN_SORT1	Endothelial|Monocyte dendritic cell	0.975	0		CD44_HBEGF	B cell|Monocyte dendritic cell	0.549	0
BMR1A_AVR2B_BMP4	AT1|Basal cell	0.106	0		TNFRSF10B_TNFSF10	AT1|Mast cell	0.48	0		CD47_SIRB1 complex	B|Meg	0.444	0		PTPRC_CD22	CD14|B	1.786	0		COPA_SORT1	Endothelial|Monocyte dendritic cell	0.975	0		HLA-DPB1_TNFSF13B	B cell|Monocyte dendritic cell	1.083	0
CADM1_CADM1	AT1|Club	0.702	0		C3_C3AR1	AT1|Mast cell	0.543	0		TGFB1_TGFBR3	B|NK	0.563	0		C5AR1_RPS19	CD14|B	2.293	0		PDGFB_LRP1	Endothelial|Monocyte dendritic cell	1.155	0		TFRC_TNFSF13B	B cell|Monocyte dendritic cell	0.665	0
FGF7_FGFR2	AT1|Club	0.151	0		FN1_a4b1 complex	AT1|Mast cell	0.546	0		CD74_COPA	B|NK	2.151	0		LTBR_LTB	CD14|B	0.471	0		SPP1_a4b1 complex	Endothelial|Monocyte dendritic cell	2.723	0		TNFRSF13C_TNFSF13B	B cell|Monocyte dendritic cell	0.525	0
ROS1_FGFR2	AT1|Club	0.174	0		EGFR_TGFB1	AT1|Monocyte	0.175	0		FAM3C_CLEC2D	B|NK	0.342	0		PLAUR_a4b1 complex	CD14|B	0.485	0		SPP1_CD44	Endothelial|NK	2.603	0		CD74_APP	B cell|Monocyte dendritic cell	1.764	0
FGFR1_FGFR2	AT1|Club	0.159	0		EGFR_AREG	AT1|Monocyte	0.324	0		NOTCH2_IL24	B|NK	0.387	0		ICAM2_aLb2 complex	CD14|B	0.181	0		SPP1_PTGER4	Endothelial|NK	2.553	0		CCL4L2_VSIR	B cell|Monocyte dendritic cell	0.658	0
FGF7_FGFR3	AT1|Club	0.137	0		ICAM1_AREG	AT1|Monocyte	0.372	0		LGALS9_CD47	B|NK	0.471	0		F11R_aLb2 complex	CD14|B	0.14	0		HLA-E_KLRK1	Endothelial|NK	1.71	0		TNF_VSIR	B cell|Monocyte dendritic cell	0.717	0
FGFR2_FGFR3	AT1|Club	0.167	0		EGFR_GRN	AT1|Monocyte	0.51	0		LGALS9_HAVCR2	B|NK	0.193	0		LGALS9_CD44	CD14|CD14	1.041	0		CLEC2B_KLRF1	Endothelial|NK	1.325	0		HLA-F_LILRB2	B cell|Monocyte dendritic cell	0.599	0
CXADR_FAM3C	AT1|Club	0.451	0		TNFRSF1A_GRN	AT1|Monocyte	0.507	0		LGALS9_SORL1	B|NK	0.829	0		LAMP1_VSTM1	CD14|CD14	0.281	0		SPP1_a4b1 complex	Endothelial|NK	2.835	0		HLA-F_LILRB1	B cell|Monocyte dendritic cell	0.338	0
EGFR_MIF	AT1|Club	0.581	0		EGFR_COPA	AT1|Monocyte	0.272	0		CD72_SEMA4D	B|NK	0.494	0		HLA-DPB1_NRG1	CD14|CD14	0.314	0		SPP1_CD44	Endothelial|Neutrophil	2.803	0		GRN_SORT1	B cell|Monocyte dendritic cell	0.268	0
ICAM1_AREG	AT1|Club	0.865	0		EGFR_HBEGF	AT1|Monocyte	0.296	0		BTLA_TNFRSF14	B|NK	0.338	0		TNFRSF1A_GRN	CD14|CD14	0.846	0		CD44_HBEGF	Endothelial|Neutrophil	1.388	0		TNF_TNFRSF1A	B cell|Monocyte dendritic cell	0.248	0
EGFR_COPA	AT1|Club	0.393	0		HLA-F_LILRB2	AT1|Monocyte	0.484	0		CD48_CD244	B|NK	0.554	0		TNFRSF1B_GRN	CD14|CD14	1.152	0		TFRC_TNFSF13B	Endothelial|Neutrophil	1.561	0		TNF_FAS	B cell|Monocyte dendritic cell	0.197	0
EGFR_HBEGF	AT1|Club	0.307	0		CXCL1_CXCR1	AT1|Monocyte	0.294	0		ALOX5_ALOX5AP	B|NK	0.354	0		CD74_COPA	CD14|CD14	1.35	0		HLA-F_LILRB2	Endothelial|Neutrophil	1.058	0		TNF_TNFRSF1B	B cell|Monocyte dendritic cell	0.371	0
NRP2_VEGFA	AT1|Club	0.335	0		CXCL2_CXCR1	AT1|Monocyte	0.49	0		HLA-E_KLRC1	B|NK	1.811	0		CD44_HBEGF	CD14|CD14	0.942	0		GRN_SORT1	Endothelial|Neutrophil	1.017	0		TNF_RIPK1	B cell|Monocyte dendritic cell	0.193	0
ADRB2_VEGFB	AT1|Club	0.228	0		CXCL1_CXCR2	AT1|Monocyte	0.292	0		SELL_SELPLG	B|NK	0.907	0		HLA-DPB1_TNFSF13B	CD14|CD14	1.005	0		COPA_SORT1	Endothelial|Neutrophil	1.017	0		CCL5_CCR1	B cell|Monocyte dendritic cell	0.54	0
NOTCH1_JAG1	AT1|Club	0.12	0		CXCL2_CXCR2	AT1|Monocyte	0.488	0		FCER2_aMb2 complex	B|NK	0.678	0		TFRC_TNFSF13B	CD14|CD14	0.886	0		PDGFB_LRP1	Endothelial|Neutrophil	1.133	0		LGALS9_LRP1	B cell|Monocyte dendritic cell	0.225	0
CD46_JAG1	AT1|Club	0.408	0		MDK_LRP1	AT1|Monocyte	0.451	0		FCER2_aXb2 complex	B|NK	0.427	0		CD74_APP	CD14|CD14	1.354	0		SPP1_a4b1 complex	Endothelial|Neutrophil	2.47	0		LGALS9_CD47	B cell|Monocyte dendritic cell	0.29	0
WNT5A_PTPRK	AT1|Club	0.177	0		MDK_SORL1	AT1|Monocyte	0.466	0		ICAM3_aLb2 complex	B|NK	1.266	0		ICAM1_SPN	CD14|CD14	0.28	0		CD47_SIRB1 complex	Endothelial|Neutrophil	0.966	0		LGALS9_SLC1A5	B cell|Monocyte dendritic cell	0.255	0
WNT5A_FZD5	AT1|Club	0.151	0		TNFRSF10B_TNFSF10	AT1|Monocyte	0.24	0		TGFB1_TGFbeta receptor1	B|NK	0.321	0		ICAM1_ITGAL	CD14|CD14	0.337	0		SPP1_CD44	Endothelial|Plasma	2.61	0		ANXA1_FPR1	B cell|Monocyte dendritic cell	1.21	0
TNFRSF10B_TNFSF10	AT1|Club	0.229	0		C3_C3AR1	AT1|Monocyte	0.499	0		LGALS9_CD44	B|Neu	0.971	0		HLA-F_LILRB2	CD14|CD14	0.878	0		SPP1_a4b1 complex	Endothelial|Plasma	2.739	0		APP_FPR2	B cell|Monocyte dendritic cell	0.306	0
FGFR2_XPR1	AT1|Club	0.142	0		ANXA1_FPR1	AT1|Monocyte	1.638	0		LAMP1_VSTM1	B|Neu	0.244	0		CD1D_LILRB2	CD14|CD14	0.798	0		SPP1_CD44	Endothelial|T cell	2.727	0		CD55_ADGRE5	B cell|Monocyte dendritic cell	0.627	0
JAG1_NOTCH2	AT1|Club	0.127	0		APP_FPR2	AT1|Monocyte	0.526	0		TNFRSF1B_GRN	B|Neu	1.161	0		HLA-F_LILRB1	CD14|CD14	0.372	0		SPP1_PTGER4	Endothelial|T cell	2.585	0		PTPRC_MRC1	B cell|Monocyte dendritic cell	1.055	0
EFNA1_EPHA2	AT1|Club	0.413	0		SAA1_FPR2	AT1|Monocyte	0.53	0		CD74_COPA	B|Neu	2.24	0		GRN_SORT1	CD14|CD14	0.853	0		SPP1_a4b1 complex	Endothelial|T cell	2.646	0		SELL_SELPLG	B cell|Monocyte dendritic cell	0.371	0
NRG1_LSR	AT1|Club	0.263	0		CD55_ADGRE5	AT1|Monocyte	0.714	0		HLA-DPB1_TNFSF13B	B|Neu	1.554	0		CCL3_CCR1	CD14|CD14	0.513	0		SPP1_CD44	Endothelial|pDC	2.58	0		CD99_PILRA	B cell|Monocyte dendritic cell	0.31	0
CEACAM6_CEACAM6	AT1|Club	1.755	0		ICAM1_aMb2 complex	AT1|Monocyte	0.239	0		TNFRSF13B_TNFSF13B	B|Neu	0.467	0		CCL5_CCR1	CD14|CD14	0.567	0		HLA-F_LILRB2	Endothelial|pDC	1.017	0		C5AR1_RPS19	B cell|Monocyte dendritic cell	1.796	0
FZD6_WNT5A	AT1|Club	0.209	0		C3_aMb2 complex	AT1|Monocyte	0.472	0		CD40_TNFSF13B	B|Neu	0.457	0		LGALS9_LRP1	CD14|CD14	0.502	0		HLA-F_LILRB1	Endothelial|pDC	0.997	0		CD52_SIGLEC10	B cell|Monocyte dendritic cell	1.083	0
LRP5_FAM3B	AT1|Club	0.152	0		ICAM1_aXb2 complex	AT1|Monocyte	0.341	0		TNFRSF13C_TNFSF13B	B|Neu	0.457	0		LGALS9_CD47	CD14|CD14	0.491	0		SPP1_a4b1 complex	Endothelial|pDC	2.54	0		LAIR1_LILRB4	B cell|Monocyte dendritic cell	0.221	0
CD55_ADGRE5	AT1|Club	0.981	0		PGRMC2_CCL4L2	AT1|NK	1.048	0		CD74_APP	B|Neu	2.131	0		SIRPA_CD47	CD14|CD14	0.482	0		LGALS9_CD44	Eryth|Endothelial	1.198	0		CD47_SIRB1 complex	B cell|Monocyte dendritic cell	0.309	0
DSC2_DSG2	AT1|Club	0.164	0		CD55_ADGRE5	AT1|NK	1.086	0		HLA-F_LILRB2	B|Neu	1.058	0		PLXNB2_SEMA4D	CD14|CD14	0.201	0		TNFRSF1B_GRN	Eryth|Endothelial	0.929	0		PGRMC2_CCL4L2	B cell|NK	0.406	0
LAMA3_a3b1 complex	AT1|Club	0.356	0		HLA-E_KLRC2	AT1|NK	1.198	0		HLA-G_LILRB2	B|Neu	0.618	0		NRG1_MS4A4A	CD14|CD14	0.211	0		TFRC_TNFSF13B	Eryth|Endothelial	1.462	0		CD74_COPA	B cell|NK	1.732	0
CADM1_CADM1	AT1|Endothelial	0.519	0		LAMC1_a6b1 complex	AT1|NK	0.631	0		HLA-G_LILRB1	B|Neu	0.344	0		ANXA1_FPR1	CD14|CD14	2.525	0		LGALS9_LRP1	Eryth|Endothelial	0.899	0		HLA-DPB1_TNFSF13B	B cell|NK	0.785	0
LAMP1_FAM3C	AT1|Endothelial	0.492	0		EGFR_TGFB1	AT1|Neutrophil	0.167	0		GRN_SORT1	B|Neu	0.343	0		ANXA1_FPR2	CD14|CD14	1.566	0		LGALS9_SORL1	Eryth|Endothelial	0.636	0		FAM3C_CLEC2D	B cell|NK	0.199	0
CXADR_FAM3C	AT1|Endothelial	0.494	0		EGFR_AREG	AT1|Neutrophil	0.362	0		COPA_SORT1	B|Neu	0.395	0		APP_FPR2	CD14|CD14	0.542	0		MIF_TNFRSF14	Eryth|Endothelial	1.877	0		TNF_FAS	B cell|NK	0.223	0
EGFR_TGFB1	AT1|Endothelial	0.393	0		ICAM1_AREG	AT1|Neutrophil	0.409	0		LGALS9_LRP1	B|Neu	0.543	0		CD99_PILRA	CD14|CD14	0.816	0		PLXNC1_SEMA7A	Eryth|Endothelial	0.941	0		TNF_TNFRSF1B	B cell|NK	0.353	0
EGFR_MIF	AT1|Endothelial	0.586	0		EGFR_GRN	AT1|Neutrophil	0.425	0		CD72_SEMA4D	B|Neu	0.41	0		C5AR1_RPS19	CD14|CD14	2.228	0		CD99_PILRA	Eryth|Endothelial	0.8	0		LGALS9_CD47	B cell|NK	0.271	0
EGFR_GRN	AT1|Endothelial	0.673	0		EGFR_COPA	AT1|Neutrophil	0.226	0		BTLA_TNFRSF14	B|Neu	0.345	0		CD52_SIGLEC10	CD14|CD14	0.856	0		CXADR_FAM3C	Eryth|Eryth	0.234	0		LGALS9_SORL1	B cell|NK	0.315	0
EGFR_COPA	AT1|Endothelial	0.387	0		EGFR_HBEGF	AT1|Neutrophil	0.271	0		ALOX5_ALOX5AP	B|Neu	0.338	0		LAIR1_LILRB4	CD14|CD14	0.433	0		TFRC_TNFSF13B	Eryth|Eryth	0.929	0		CD55_ADGRE5	B cell|NK	0.581	0
EGFR_HBEGF	AT1|Endothelial	0.418	0		NRP2_VEGFA	AT1|Neutrophil	0.326	0		SELL_SELPLG	B|Neu	0.797	0		PLAUR_a4b1 complex	CD14|CD14	0.535	0		CSF1_SLC7A1	Eryth|Eryth	0.277	0		SELL_SELPLG	B cell|NK	0.39	0
NRP2_VEGFA	AT1|Endothelial	0.205	0		HLA-F_LILRB2	AT1|Neutrophil	0.33	0		CD99_PILRA	B|Neu	0.481	0		ICAM1_aMb2 complex	CD14|CD14	0.505	0		FAM3C_CLEC2D	Eryth|Eryth	0.913	0		C5AR1_RPS19	B cell|NK	1.896	0
ADRB2_VEGFB	AT1|Endothelial	0.213	0		COPA_SORT1	AT1|Neutrophil	0.31	0		CD52_SIGLEC10	B|Neu	0.96	0		ICAM1_aLb2 complex	CD14|CD14	0.337	0		LGALS9_DAG1	Eryth|Eryth	0.123	0		CLEC2B_KLRF1	B cell|NK	0.387	0
NRP2_SEMA3F	AT1|Endothelial	0.227	0		CXCL1_CXCR1	AT1|Neutrophil	0.361	0		FCER2_aMb2 complex	B|Neu	0.729	0		ICAM2_aLb2 complex	CD14|CD14	0.245	0		LGALS9_CD47	Eryth|Eryth	0.582	0		LGALS9_CD44	B cell|Neutrophil	0.415	0
PLXNB2_SEMA4C	AT1|Endothelial	0.33	0		CXCL2_CXCR1	AT1|Neutrophil	0.557	0		FCER2_aXb2 complex	B|Neu	0.528	0		F11R_aLb2 complex	CD14|CD14	0.204	0		LGALS9_SLC1A5	Eryth|Eryth	0.107	0		LAMP1_VSTM1	B cell|Neutrophil	0.23	0
DPP4_CXCL12	AT1|Endothelial	0.15	0		CXCL3_CXCR1	AT1|Neutrophil	0.339	0		CD47_SIRB1 complex	B|Neu	0.596	0		IL18 receptor_IL18	CD14|CD14	0.157	0		CXADR_FAM3C	Eryth|Eryth progenitor	0.223	0		TNFRSF1B_GRN	B cell|Neutrophil	0.224	0
NOTCH2_JAG2	AT1|Endothelial	0.159	0		CXCL1_CXCR2	AT1|Neutrophil	0.365	0		LAMP1_FAM3C	B|Plasma	0.278	0		CD47_SIRB1 complex	CD14|CD14	0.429	0		TFRC_TNFSF13B	Eryth|Eryth progenitor	0.935	0		CD74_COPA	B cell|Neutrophil	1.668	0
NOTCH1_JAG2	AT1|Endothelial	0.127	0		CXCL2_CXCR2	AT1|Neutrophil	0.562	0		CD74_COPA	B|Plasma	2.359	0		LGALS9_CD44	CD14|CD16	0.885	0		CSF1_SLC7A1	Eryth|Eryth progenitor	0.322	0		CD44_HBEGF	B cell|Neutrophil	0.438	0
NOTCH1_JAG1	AT1|Endothelial	0.187	0		CXCL3_CXCR2	AT1|Neutrophil	0.343	0		LGALS9_SLC1A5	B|Plasma	0.246	0		TNFRSF1A_GRN	CD14|CD16	0.484	0		FAM3C_CLEC2D	Eryth|Eryth progenitor	0.937	0		HLA-DPB1_TNFSF13B	B cell|Neutrophil	0.89	0
CD46_JAG1	AT1|Endothelial	0.475	0		MDK_LRP1	AT1|Neutrophil	0.392	0		BTLA_TNFRSF14	B|Plasma	0.34	0		TNFRSF1B_GRN	CD14|CD16	0.79	0		LGALS9_DAG1	Eryth|Eryth progenitor	0.134	0		TNFRSF13C_TNFSF13B	B cell|Neutrophil	0.333	0
CXCL8_ACKR1	AT1|Endothelial	0.557	0		MDK_SORL1	AT1|Neutrophil	0.524	0		LAIR1_LILRB4	B|Plasma	0.206	0		CD74_COPA	CD14|CD16	1.301	0		LGALS9_CD47	Eryth|Eryth progenitor	0.586	0		CD74_APP	B cell|Neutrophil	1.741	0
WNT5A_PTPRK	AT1|Endothelial	0.146	0		C3_C3AR1	AT1|Neutrophil	0.449	0		CD74_COPA	B|mast	2.09	0		CD74_APP	CD14|CD16	1.218	0		LGALS9_SLC1A5	Eryth|Eryth progenitor	0.123	0		CCL4L2_VSIR	B cell|Neutrophil	0.621	0
TNFRSF10B_TNFSF10	AT1|Endothelial	0.397	0		ANXA1_FPR1	AT1|Neutrophil	1.706	0		CD74_APP	B|mast	2.079	0		ICAM1_SPN	CD14|CD16	0.51	0		TFRC_TNFSF13B	Eryth|GMP	1.33	0		TNF_VSIR	B cell|Neutrophil	0.68	0
FGFR2_EPHA4	AT1|Endothelial	0.133	0		ANXA1_FPR2	AT1|Neutrophil	0.946	0		CCL5_CCR3	B|mast	0.282	0		ICAM1_ITGAL	CD14|CD16	0.429	0		CSF1_SLC7A1	Eryth|GMP	0.247	0		HLA-F_LILRB2	B cell|Neutrophil	0.463	0
EFNA1_EPHA4	AT1|Endothelial	0.349	0		APP_FPR2	AT1|Neutrophil	0.549	0		CD72_SEMA4D	B|mast	0.403	0		HLA-F_LILRB2	CD14|CD16	1.277	0		FAM3C_CLEC2D	Eryth|GMP	0.699	0		GRN_SORT1	B cell|Neutrophil	0.282	0
EFNB2_EPHA4	AT1|Endothelial	0.162	0		SAA1_FPR2	AT1|Neutrophil	0.554	0		ALOX5_ALOX5AP	B|mast	0.343	0		CD1D_LILRB2	CD14|CD16	1.198	0		TFRC_TNFSF13B	Eryth|HSC	0.979	0		COPA_SORT1	B cell|Neutrophil	0.25	0
FGFR2_XPR1	AT1|Endothelial	0.127	0		CD55_ADGRE5	AT1|Neutrophil	0.707	0		SELL_CD34	B|mast	0.807	0		HLA-F_LILRB1	CD14|CD16	0.768	0		CSF1_SLC7A1	Eryth|HSC	0.28	0		FAM3C_CLEC2D	B cell|Neutrophil	0.165	0
JAG1_NOTCH4	AT1|Endothelial	0.263	0		ICAM1_aMb2 complex	AT1|Neutrophil	0.225	0		FCER2_aMb2 complex	B|mast	0.351	0		GRN_SORT1	CD14|CD16	0.807	0		FAM3C_CLEC2D	Eryth|HSC	0.859	0		TNF_TNFRSF1B	B cell|Neutrophil	0.224	0
VEGFA_KDR	AT1|Endothelial	0.528	0		C3_aMb2 complex	AT1|Neutrophil	0.457	0		FCER2_aXb2 complex	B|mast	0.309	0		CCL3_CCR1	CD14|CD16	0.299	0		LGALS9_CD47	Eryth|HSC	0.521	0		CXCL8_CXCR1	B cell|Neutrophil	0.7	0
MIF_TNFRSF14	AT1|Endothelial	0.505	0		ICAM1_aXb2 complex	AT1|Neutrophil	0.463	0		TNFRSF1B_GRN	B|pDC	1.104	0		LGALS9_LRP1	CD14|CD16	0.471	0		TFRC_TNFSF13B	Eryth|MSC	1.079	0		LGALS9_CD47	B cell|Neutrophil	0.279	0
EFNA1_EPHA2	AT1|Endothelial	0.38	0		CADM1_CADM1	AT1|Plasma	0.166	0		CD74_COPA	B|pDC	2.306	0		LGALS9_CD47	CD14|CD16	0.489	0		CSF1_SLC7A1	Eryth|MSC	0.255	0		LGALS9_SORL1	B cell|Neutrophil	0.418	0
NRG1_LSR	AT1|Endothelial	0.147	0		CXADR_FAM3C	AT1|Plasma	0.287	0		HLA-DPB1_TNFSF13B	B|pDC	1.385	0		SIRPA_CD47	CD14|CD16	0.481	0		FAM3C_CLEC2D	Eryth|MSC	0.753	0		CEACAM1_CEACAM8	B cell|Neutrophil	0.329	0
SEMA4A_PLXND1	AT1|Endothelial	0.265	0		FAM3C_CLEC2D	AT1|Plasma	0.203	0		TNFRSF13B_TNFSF13B	B|pDC	0.297	0		PLXNB2_SEMA4D	CD14|CD16	0.198	0		LGALS9_SORL1	Eryth|MSC	0.352	0		ANXA1_FPR1	B cell|Neutrophil	1.415	0
EPHA4_EFNB1	AT1|Endothelial	0.139	0		CD55_ADGRE5	AT1|Plasma	0.671	0		CD40_TNFSF13B	B|pDC	0.287	0		NRG1_MS4A4A	CD14|CD16	0.333	0		CSF1_SLC7A1	Eryth|Meg	0.291	0		APP_FPR2	B cell|Neutrophil	0.378	0
EFNB2_EPHB4	AT1|Endothelial	0.311	0		PGRMC2_CCL4L2	AT1|T	0.663	0		TNFRSF13C_TNFSF13B	B|pDC	0.287	0		CD99_PILRA	CD14|CD16	0.874	0		FAM3C_CLEC2D	Eryth|Meg	0.754	0		ALOX5_ALOX5AP	B cell|Neutrophil	1.531	0
VEGFA_FLT1	AT1|Endothelial	0.618	0		EGFR_AREG	AT1|T	0.368	0		CD74_APP	B|pDC	3.025	0		C5AR1_RPS19	CD14|CD16	2.117	0		LGALS9_CD44	Eryth|Monocyte	0.474	0		SELL_SELPLG	B cell|Neutrophil	0.369	0
CD55_ADGRE5	AT1|Endothelial	0.965	0		ICAM1_AREG	AT1|T	0.416	0		HLA-G_LILRB2	B|pDC	0.27	0		CD52_SIGLEC10	CD14|CD16	0.969	0		TNFRSF1B_GRN	Eryth|Monocyte	0.429	0		PECAM1_CD177	B cell|Neutrophil	0.978	0
ESAM_ESAM	AT1|Endothelial	0.404	0		FAM3C_CLEC2D	AT1|T	0.306	0		HLA-F_LILRB1	B|pDC	0.887	0		LTBR_LTB	CD14|CD16	0.285	0		TFRC_TNFSF13B	Eryth|Monocyte	1.351	0		FPR2_CAMP	B cell|Neutrophil	0.336	0
COL4A1_a10b1 complex	AT1|Endothelial	0.167	0		MDK_SORL1	AT1|T	0.398	0		HLA-G_LILRB1	B|pDC	0.447	0		LAIR1_LILRB4	CD14|CD16	0.414	0		CSF1_SLC7A1	Eryth|Monocyte	0.268	0		TGFB1_TGFbeta receptor1	B cell|Neutrophil	0.239	0
COL4A2_a10b1 complex	AT1|Endothelial	0.233	0		PLXNB2_SEMA4D	AT1|T	0.276	0		GRN_SORT1	B|pDC	0.242	0		PLAUR_a4b1 complex	CD14|CD16	0.746	0		COPA_SORT1	Eryth|Monocyte	0.323	0		CD47_SIRB1 complex	B cell|Neutrophil	0.327	0
COL8A1_a10b1 complex	AT1|Endothelial	0.315	0		CD55_ADGRE5	AT1|T	0.722	0		COPA_SORT1	B|pDC	0.294	0		ICAM1_aLb2 complex	CD14|CD16	0.429	0		LGALS9_CD47	Eryth|Monocyte	0.514	0		HLA-C_FAM3C	B cell|Plasma	1.215	0
COL4A4_a10b1 complex	AT1|Endothelial	0.206	0		LTBR_LTB	AT1|T	0.363	0		LGALS9_SLC1A5	B|pDC	0.364	0		ICAM2_aLb2 complex	CD14|CD16	0.338	0		CSF1_SIRPA	Eryth|Monocyte	0.282	0		LAMP1_FAM3C	B cell|Plasma	0.227	0
COL4A3_a10b1 complex	AT1|Endothelial	0.206	0		TGFB2_TGFBR3	AT1|ciliated	0.123	0		LGALS9_SORL1	B|pDC	0.728	0		ICAM3_aLb2 complex	CD14|CD16	0.504	0		ICAM2_aLb2 complex	Eryth|Monocyte	0.133	0		TNFRSF1B_GRN	B cell|Plasma	0.25	0
COL12A1_a10b1 complex	AT1|Endothelial	0.227	0		CXADR_FAM3C	AT1|ciliated	0.306	0		PLXNC1_SEMA7A	B|pDC	0.18	0		F11R_aLb2 complex	CD14|CD16	0.297	0		ICAM4_aLb2 complex	Eryth|Monocyte	0.203	0		CD74_COPA	B cell|Plasma	1.686	0
COL4A1_a1b1 complex	AT1|Endothelial	0.211	0		EGFR_BTC	AT1|ciliated	0.166	0		ALOX5_ALOX5AP	B|pDC	0.885	0		CD47_SIRB1 complex	CD14|CD16	0.396	0		GDF9_TGFR_BMPR2	Eryth|Monocyte	0.157	0		LGALS9_SLC1A5	B cell|Plasma	0.282	0
COL4A2_a1b1 complex	AT1|Endothelial	0.277	0		ERBB3_BTC	AT1|ciliated	0.325	0		SELL_SELPLG	B|pDC	1.116	0		LGALS9_CD47	CD14|CD4T	0.482	0		LGALS9_CD44	Eryth|Monocyte dendritic cell	0.583	0		PECAM1_CD38	B cell|Plasma	0.259	0
COL8A1_a1b1 complex	AT1|Endothelial	0.36	0		EGFR_COPA	AT1|ciliated	0.338	0		LAIR1_LILRB4	B|pDC	0.523	0		SIRPA_CD47	CD14|CD4T	0.474	0		TNFRSF1B_GRN	Eryth|Monocyte dendritic cell	0.402	0		LGALS9_CD44	B cell|T cell	0.44	0
COL4A4_a1b1 complex	AT1|Endothelial	0.251	0		CD74_APP	AT1|ciliated	1.663	0		CD47_SIRB1 complex	B|pDC	0.443	0		PLXNB2_SEMA4D	CD14|CD4T	0.214	0		TFRC_TNFSF13B	Eryth|Monocyte dendritic cell	1.299	0		PGRMC2_CCL4L2	B cell|T cell	0.312	0
COL4A3_a1b1 complex	AT1|Endothelial	0.25	0		NRP2_SEMA3C	AT1|ciliated	0.298	0		LGALS9_CD44	CD14|B	0.756	0		C5AR1_RPS19	CD14|CD4T	2.659	0		COPA_SORT1	Eryth|Monocyte dendritic cell	0.319	0		CD74_COPA	B cell|T cell	1.691	0
COL12A1_a1b1 complex	AT1|Endothelial	0.272	0		COPA_SORT1	AT1|ciliated	0.342	0		HLA-C_FAM3C	CD14|B	1.603	0		LTBR_LTB	CD14|CD4T	0.833	0		LGALS9_LRP1	Eryth|Monocyte dendritic cell	0.181	0		HLA-DPB1_TNFSF13B	B cell|T cell	0.82	0
COL4A1_a2b1 complex	AT1|Endothelial	0.157	0		CD46_JAG1	AT1|ciliated	0.717	0		LAMP1_FAM3C	CD14|B	0.442	0		PLAUR_a4b1 complex	CD14|CD4T	0.449	0		MIF_TNFRSF14	Eryth|Monocyte dendritic cell	1.108	0		TNFRSF13C_TNFSF13B	B cell|T cell	0.263	0
COL4A2_a2b1 complex	AT1|Endothelial	0.223	0		WNT5A_FZD3	AT1|ciliated	0.145	0		TNFRSF1A_GRN	CD14|B	0.367	0		ICAM2_aLb2 complex	CD14|CD4T	0.179	0		CSF1_SIRPA	Eryth|Monocyte dendritic cell	0.284	0		CD74_APP	B cell|T cell	1.675	0
COL8A1_a2b1 complex	AT1|Endothelial	0.306	0		TNFRSF10B_TNFSF10	AT1|ciliated	0.522	0		TNFRSF1B_GRN	CD14|B	1.262	0		FFAR2_CCL4L2	CD14|CD8T	0.288	0		ICAM2_aLb2 complex	Eryth|Monocyte dendritic cell	0.173	0		TNF_VSIR	B cell|T cell	0.488	0
COL4A4_a2b1 complex	AT1|Endothelial	0.197	0		CD55_ADGRE5	AT1|ciliated	0.638	0		CD74_COPA	CD14|B	1.933	0		PGRMC2_CCL4L2	CD14|CD8T	0.23	0		ICAM4_aLb2 complex	Eryth|Monocyte dendritic cell	0.244	0		HLA-F_LILRB2	B cell|T cell	0.291	0
COL4A3_a2b1 complex	AT1|Endothelial	0.196	0		LAMA3_a3b1 complex	AT1|ciliated	0.117	0		HLA-F_LILRB1	CD14|B	0.846	0		CD74_COPA	CD14|CD8T	1.247	0		F11R_aLb2 complex	Eryth|Monocyte dendritic cell	0.179	0		FAM3C_CLEC2D	B cell|T cell	0.24	0
COL12A1_a2b1 complex	AT1|Endothelial	0.218	0		EGFR_TGFB1	AT1|macrophage	0.185	0		HLA-G_LILRB1	CD14|B	0.286	0		LGALS9_CD47	CD14|CD8T	0.505	0		CDH1_KLRG1	Eryth|NK	0.561	0		TNF_FAS	B cell|T cell	0.22	0
LAMC1_a2b1 complex	AT1|Endothelial	0.185	0		EGFR_AREG	AT1|macrophage	0.267	0		NOTCH2_IL24	CD14|B	0.932	0		SIRPA_CD47	CD14|CD8T	0.497	0		LGALS9_CD47	Eryth|NK	0.507	0		TNF_TNFRSF1B	B cell|T cell	0.226	0
CDH1_a2b1 complex	AT1|Endothelial	0.44	0		EGFR_GRN	AT1|macrophage	0.78	0		LGALS9_CD47	CD14|B	0.681	0		C5AR1_RPS19	CD14|CD8T	2.418	0		LGALS9_SORL1	Eryth|NK	0.44	0		TNF_RIPK1	B cell|T cell	0.216	0
LAMA3_a3b1 complex	AT1|Endothelial	0.274	0		TNFRSF1A_GRN	AT1|macrophage	0.778	0		SIRPA_CD47	CD14|B	0.631	0		LTBR_LTB	CD14|CD8T	0.436	0		HLA-E_KLRK1	Eryth|NK	1.035	0		LGALS9_CD47	B cell|T cell	0.285	0
FN1_a5b1 complex	AT1|Endothelial	0.441	0		EGFR_COPA	AT1|macrophage	0.255	0		PLXNB2_SEMA4D	CD14|B	0.563	0		PLAUR_a4b1 complex	CD14|CD8T	0.506	0		CLEC2B_KLRF1	Eryth|NK	0.582	0		LGALS9_SORL1	B cell|T cell	0.328	0
LAMC1_a6b1 complex	AT1|Endothelial	0.35	0		EGFR_HBEGF	AT1|macrophage	0.202	0		PTPRC_CD22	CD14|B	1.86	0		LGALS9_CD44	CD14|Dendritic	0.811	0		ICAM2_aLb2 complex	Eryth|NK	0.365	0		ALOX5_ALOX5AP	B cell|T cell	1.113	0
PlexinA1_complex3_SEMA3A	AT1|Endothelial	0.197	0		ICAM1_SPN	AT1|macrophage	0.203	0		C5AR1_RPS19	CD14|B	1.713	0		FFAR2_TNF	CD14|Dendritic	0.138	0		ICAM4_aLb2 complex	Eryth|NK	0.435	0		SELL_SELPLG	B cell|T cell	0.329	0
IL6 receptor_IL6	AT1|Endothelial	0.417	0		ICAM1_ITGAL	AT1|macrophage	0.197	0		CD52_SIGLEC10	CD14|B	0.759	0		FCGR2A_CXCL9	CD14|Dendritic	0.751	0		F11R_aLb2 complex	Eryth|NK	0.371	0		C5AR1_RPS19	B cell|T cell	1.854	0
NRG1_a6b4 complex	AT1|Endothelial	0.222	0		ADRB2_VEGFB	AT1|macrophage	0.124	0		LTBR_LTB	CD14|B	1.282	0		HLA-DPB1_NRG1	CD14|Dendritic	0.282	0		LGALS9_CD44	Eryth|Neutrophil	0.528	0		FPR2_CAMP	B cell|T cell	0.256	0
CADM1_CADM1	AT1|Fibroblasts	0.57	0		NRP2_SEMA3C	AT1|macrophage	0.286	0		PLAUR_a4b1 complex	CD14|B	0.47	0		CD74_MIF	CD14|Dendritic	1.243	0		TNFRSF1B_GRN	Eryth|Neutrophil	0.482	0		HLA-C_FAM3C	B cell|pDC	1.234	0
FGF7_FGFR4	AT1|Fibroblasts	0.235	0		COPA_SORT1	AT1|macrophage	0.33	0		LGALS9_CD44	CD14|CD14	1.343	0		ICAM1_AREG	CD14|Dendritic	0.435	0		CD44_HBEGF	Eryth|Neutrophil	0.526	0		LAMP1_FAM3C	B cell|pDC	0.245	0
LAMP1_FAM3C	AT1|Fibroblasts	0.525	0		MDK_LRP1	AT1|macrophage	0.587	0		LAMP1_VSTM1	CD14|CD14	0.428	0		TNFRSF1A_GRN	CD14|Dendritic	0.907	0		TFRC_TNFSF13B	Eryth|Neutrophil	1.412	0		LGALS9_CD44	Endothelial|B cell	0.452	0
CXADR_FAM3C	AT1|Fibroblasts	0.527	0		MDK_SORL1	AT1|macrophage	0.344	0		TNFRSF1A_GRN	CD14|CD14	1.279	0		TNFRSF1B_GRN	CD14|Dendritic	1.214	0		COPA_SORT1	Eryth|Neutrophil	0.361	0		LAMP1_FAM3C	Endothelial|B cell	0.267	0
EGFR_TGFB1	AT1|Fibroblasts	0.31	0		SCGB3A1_MARCO	AT1|macrophage	0.919	0		TNFRSF1B_GRN	CD14|CD14	2.174	0		CD74_COPA	CD14|Dendritic	1.318	0		LGALS9_LRP1	Eryth|Neutrophil	0.159	0		CXADR_FAM3C	Endothelial|B cell	0.197	0
EGFR_MIF	AT1|Fibroblasts	0.619	0		C3_C3AR1	AT1|macrophage	0.484	0		CD74_COPA	CD14|CD14	2.171	0		CD44_HBEGF	CD14|Dendritic	0.841	0		CSF1_SIRPA	Eryth|Neutrophil	0.297	0		PGRMC2_CCL4L2	Endothelial|B cell	0.24	0
ICAM1_AREG	AT1|Fibroblasts	0.806	0		APP_FPR2	AT1|macrophage	0.458	0		CD44_HBEGF	CD14|CD14	1.075	0		CD74_APP	CD14|Dendritic	1.259	0		ANXA1_FPR1	Eryth|Neutrophil	0.831	0		TNFRSF1A_GRN	Endothelial|B cell	0.301	0
EGFR_COPA	AT1|Fibroblasts	0.401	0		SAA1_FPR2	AT1|macrophage	0.462	0		HLA-DPB1_TNFSF13B	CD14|CD14	1.436	0		HLA-F_LILRB1	CD14|Dendritic	0.466	0		ICAM2_aLb2 complex	Eryth|Neutrophil	0.139	0		CD74_COPA	Endothelial|B cell	0.874	0
EGFR_HBEGF	AT1|Fibroblasts	0.369	0		CD55_ADGRE5	AT1|macrophage	0.687	0		TFRC_TNFSF13B	CD14|CD14	0.429	0		CCL3_CCR5	CD14|Dendritic	0.162	0		ICAM4_aLb2 complex	Eryth|Neutrophil	0.21	0		HLA-DPB1_TNFSF13B	Endothelial|B cell	0.313	0
ICAM1_SPN	AT1|Fibroblasts	0.654	0		ICAM1_aMb2 complex	AT1|macrophage	0.202	0		CD74_APP	CD14|CD14	1.954	0		CCL5_CCR5	CD14|Dendritic	0.216	0		F11R_aLb2 complex	Eryth|Neutrophil	0.145	0		CD74_APP	Endothelial|B cell	0.908	0
NRP2_VEGFA	AT1|Fibroblasts	0.233	0		C3_aMb2 complex	AT1|macrophage	0.435	0		HLA-F_LILRB2	CD14|CD14	1.322	0		GRN_SORT1	CD14|Dendritic	0.815	0		CD47_SIRB1 complex	Eryth|Neutrophil	0.649	0		NRP1_VEGFA	Endothelial|B cell	0.451	0
ADRB2_VEGFB	AT1|Fibroblasts	0.286	0		ICAM1_aXb2 complex	AT1|macrophage	0.353	0		CD1D_LILRB2	CD14|CD14	0.96	0		NOTCH2_JAG2	CD14|Dendritic	0.191	0		CXADR_FAM3C	Eryth|Plasma	0.334	0		NRP2_VEGFA	Endothelial|B cell	0.359	0
NRP2_SEMA3C	AT1|Fibroblasts	0.242	0		ICAM1_aLb2 complex	AT1|macrophage	0.197	0		HLA-G_LILRB2	CD14|CD14	0.763	0		NOTCH1_JAG2	CD14|Dendritic	0.122	0		CSF1_SLC7A1	Eryth|Plasma	0.251	0		HLA-F_LILRB1	Endothelial|B cell	0.233	0
COPA_SORT1	AT1|Fibroblasts	0.312	0		F11R_aLb2 complex	AT1|macrophage	0.301	0		HLA-F_LILRB1	CD14|CD14	1.065	0		NOTCH1_NOV	CD14|Dendritic	0.103	0		MIF_TNFRSF14	Eryth|Plasma	1.11	0		FAM3C_CLEC2D	Endothelial|B cell	0.241	0
DPP4_CXCL12	AT1|Fibroblasts	0.159	0		CADM1_NECTIN3	AT2|AT1	0.124	0		HLA-G_LILRB1	CD14|CD14	0.505	0		LGALS9_LRP1	CD14|Dendritic	0.493	0		CDH1_aEb7 complex	Eryth|Plasma	0.418	0		MDK_SORL1	Endothelial|B cell	0.275	0
NOTCH1_JAG1	AT1|Fibroblasts	0.196	0		CADM1_CADM1	AT2|AT1	0.195	0		GRN_SORT1	CD14|CD14	1.309	0		LGALS9_CD47	CD14|Dendritic	0.731	0		ICAM2_aLb2 complex	Eryth|Plasma	0.16	0		APP_FPR2	Endothelial|B cell	0.616	0
CD46_JAG1	AT1|Fibroblasts	0.484	0		CXADR_FAM3C	AT2|AT1	0.228	0		COPA_SORT1	CD14|CD14	0.688	0		SIRPA_CD47	CD14|Dendritic	0.722	0		ICAM4_aLb2 complex	Eryth|Plasma	0.23	0		PECAM1_CD177	Endothelial|B cell	0.773	0
PDGFA_PDGFRA	AT1|Fibroblasts	0.529	0		EGFR_COPA	AT2|AT1	0.27	0		TNFSF10_RIPK1	CD14|CD14	0.497	0		LGALS9_SLC1A5	CD14|Dendritic	0.35	0		F11R_aLb2 complex	Eryth|Plasma	0.166	0		FN1_a4b1 complex	Endothelial|B cell	0.241	0
WNT5A_FZD1	AT1|Fibroblasts	0.153	0		CD74_COPA	AT2|AT1	1.513	0		LGALS9_LRP1	CD14|CD14	0.944	0		LGALS9_HAVCR2	CD14|Dendritic	0.343	0		LGALS9_CD44	Eryth|T cell	0.452	0		VCAM1_a4b1 complex	Endothelial|B cell	0.436	0
WNT5A_ANTXR1	AT1|Fibroblasts	0.159	0		CD74_APP	AT2|AT1	1.71	0		LGALS9_CD47	CD14|CD14	0.614	0		NRG1_MS4A4A	CD14|Dendritic	0.577	0		FAM3C_CLEC2D	Eryth|T cell	0.68	0		F11R_aLb2 complex	Endothelial|B cell	0.172	0
FGFR1_FGF7	AT1|Fibroblasts	0.357	0		CD46_JAG1	AT2|AT1	0.633	0		SIRPA_CD47	CD14|CD14	0.564	0		CEACAM1_CD209	CD14|Dendritic	0.115	0		LGALS9_SORL1	Eryth|T cell	0.287	0		FLT1 complex_VEGFA	Endothelial|B cell	0.387	0
JAG1_NOTCH2	AT1|Fibroblasts	0.239	0		CXCL2_DPP4	AT2|AT1	0.233	0		LGALS9_SLC1A5	CD14|CD14	0.443	0		ICAM3_CD209	CD14|Dendritic	0.316	0		ICAM2_aLb2 complex	Eryth|T cell	0.185	0		CADM1_CADM1	Endothelial|Endothelial	0.261	0
JAG1_NOTCH3	AT1|Fibroblasts	0.166	0		LGALS9_MET	AT2|AT1	0.261	0		LGALS9_HAVCR2	CD14|CD14	0.429	0		COPA_P2RY6	CD14|Dendritic	0.23	0		ICAM4_aLb2 complex	Eryth|T cell	0.255	0		LAMP1_FAM3C	Endothelial|Endothelial	0.31	0
SCGB3A1_NOTCH3	AT1|Fibroblasts	0.29	0		LGALS9_CD47	AT2|AT1	0.418	0		LGALS9_SORL1	CD14|CD14	0.942	0		NAMPT_P2RY6	CD14|Dendritic	0.904	0		F11R_aLb2 complex	Eryth|T cell	0.191	0		CXADR_FAM3C	Endothelial|Endothelial	0.241	0
NRG1_LSR	AT1|Fibroblasts	0.131	0		LGALS9_SLC1A5	AT2|AT1	0.266	0		TNFRSF10B_TNFSF10	CD14|CD14	0.487	0		PTPRC_MRC1	CD14|Dendritic	1.911	0		CD74_APP	Eryth|pDC	0.969	0		TNFRSF1A_GRN	Endothelial|Endothelial	0.281	0
CEACAM6_CEACAM6	AT1|Fibroblasts	1.07	0		CEACAM6_CEACAM6	AT2|AT1	1.019	0		PLXNB2_SEMA4D	CD14|CD14	0.72	0		CD48_CD244	CD14|Dendritic	0.692	0		PLXNC1_SEMA7A	Eryth|pDC	0.605	0		CD74_COPA	Endothelial|Endothelial	0.854	0
PROS1_AXL	AT1|Fibroblasts	0.287	0		FZD6_WNT5A	AT2|AT1	0.142	0		SEMA4A_PLXND1	CD14|CD14	0.434	0		CD99_PILRA	CD14|Dendritic	0.668	0		LGALS9_CD44	Eryth progenitor|Endothelial	1.208	0		CD74_APP	Endothelial|Endothelial	1.202	0
CD55_ADGRE5	AT1|Fibroblasts	1.03	0		COL1A1_a2b1 complex	AT2|AT1	0.277	0		ANXA1_FPR1	CD14|CD14	1.487	0		PECAM1_CD38	CD14|Dendritic	0.4	0		TNFRSF1B_GRN	Eryth progenitor|Endothelial	0.942	0		NRP1_VEGFA	Endothelial|Endothelial	0.496	0
MET_HGF	AT1|Fibroblasts	0.292	0		COL3A1_a2b1 complex	AT2|AT1	0.284	0		CD48_CD244	CD14|CD14	0.604	0		C5AR1_RPS19	CD14|Dendritic	2.535	0		TFRC_TNFSF13B	Eryth progenitor|Endothelial	1.513	0		NRP2_VEGFA	Endothelial|Endothelial	0.404	0
ESAM_ESAM	AT1|Fibroblasts	0.175	0		COL8A1_a2b1 complex	AT2|AT1	0.299	0		SELL_SELPLG	CD14|CD14	0.883	0		CD52_SIGLEC10	CD14|Dendritic	0.858	0		LGALS9_LRP1	Eryth progenitor|Endothelial	0.909	0		NRP1_SEMA3A	Endothelial|Endothelial	0.644	0
COL4A1_a1b1 complex	AT1|Fibroblasts	0.33	0		LAMC1_a2b1 complex	AT2|AT1	0.261	0		CD99_PILRA	CD14|CD14	0.721	0		LAIR1_LILRB4	CD14|Dendritic	0.485	0		LGALS9_SORL1	Eryth progenitor|Endothelial	0.646	0		GRN_SORT1	Endothelial|Endothelial	0.273	0
COL4A2_a1b1 complex	AT1|Fibroblasts	0.397	0		CDH1_a2b1 complex	AT2|AT1	0.337	0		CD52_SIGLEC10	CD14|CD14	0.866	0		PLAUR_a4b1 complex	CD14|Dendritic	0.996	0		MIF_TNFRSF14	Eryth progenitor|Endothelial	1.685	0		CD46_JAG1	Endothelial|Endothelial	0.458	0
COL8A1_a1b1 complex	AT1|Fibroblasts	0.479	0		CADM1_CADM1	AT2|AT2	0.154	0		LAIR1_LILRB4	CD14|CD14	0.323	0		IL18 receptor_IL18	CD14|Dendritic	0.436	0		PLXNC1_SEMA7A	Eryth progenitor|Endothelial	0.814	0		PF4_ACKR1	Endothelial|Endothelial	0.235	0
COL4A4_a1b1 complex	AT1|Fibroblasts	0.37	0		CXADR_FAM3C	AT2|AT2	0.221	0		PLAUR_a4b1 complex	CD14|CD14	0.579	0		LGALS9_CD44	CD14|Eryth	0.896	0		CD99_PILRA	Eryth progenitor|Endothelial	0.833	0		JAG1_NOTCH4	Endothelial|Endothelial	0.227	0
COL4A3_a1b1 complex	AT1|Fibroblasts	0.37	0		EGFR_COPA	AT2|AT2	0.264	0		ICAM1_aMb2 complex	CD14|CD14	0.536	0		TNFRSF1B_GRN	CD14|Eryth	0.628	0		LAMP1_FAM3C	Eryth progenitor|Eryth	0.138	0		VEGFA_KDR	Endothelial|Endothelial	0.432	0
COL12A1_a1b1 complex	AT1|Fibroblasts	0.391	0		CD74_COPA	AT2|AT2	1.506	0		ICAM1_aXb2 complex	CD14|CD14	0.441	0		CD74_COPA	CD14|Eryth	1.25	0		CXADR_FAM3C	Eryth progenitor|Eryth	0.196	0		VEGFA_FLT1	Endothelial|Endothelial	0.426	0
COL4A1_a2b1 complex	AT1|Fibroblasts	0.283	0		CD74_APP	AT2|AT2	1.655	0		TGFB1_TGFbeta receptor1	CD14|CD14	0.359	0		HLA-DPB1_TNFSF13B	CD14|Eryth	1.013	0		TFRC_TNFSF13B	Eryth progenitor|Eryth	0.981	0		APP_FPR2	Endothelial|Endothelial	0.545	0
FN1_a2b1 complex	AT1|Fibroblasts	0.315	0		COPA_SORT1	AT2|AT2	0.299	0		CD47_SIRB1 complex	CD14|CD14	0.55	0		TFRC_TNFSF13B	CD14|Eryth	0.893	0		CSF1_SLC7A1	Eryth progenitor|Eryth	0.281	0		PTPRC_MRC1	Endothelial|Endothelial	1.022	0
COL4A2_a2b1 complex	AT1|Fibroblasts	0.349	0		LGALS9_MET	AT2|AT2	0.308	0		LGALS9_CD44	CD14|CD16	1.204	0		CD1D_LILRB2	CD14|Eryth	0.711	0		FAM3C_CLEC2D	Eryth progenitor|Eryth	0.902	0		PECAM1_CD177	Endothelial|Endothelial	0.69	0
COL8A1_a2b1 complex	AT1|Fibroblasts	0.432	0		MDK_SORL1	AT2|AT2	0.301	0		TNFRSF1A_GRN	CD14|CD16	0.622	0		GRN_SORT1	CD14|Eryth	0.878	0		LGALS9_DAG1	Eryth progenitor|Eryth	0.133	0		ESAM_ESAM	Endothelial|Endothelial	0.529	0
COL4A4_a2b1 complex	AT1|Fibroblasts	0.322	0		CEACAM6_CEACAM6	AT2|AT2	0.75	0		TNFRSF1B_GRN	CD14|CD16	1.517	0		COPA_SORT1	CD14|Eryth	0.4	0		LGALS9_CD47	Eryth progenitor|Eryth	0.593	0		COL4A1_a1b1 complex	Endothelial|Endothelial	0.576	0
COL4A3_a2b1 complex	AT1|Fibroblasts	0.322	0		CD44_FGFR2	AT2|Basal cell	0.216	0		CD74_COPA	CD14|CD16	2.079	0		CCL3_CCR1	CD14|Eryth	0.262	0		LAMP1_FAM3C	Eryth progenitor|Eryth progenitor	0.127	0		COL4A2_a1b1 complex	Endothelial|Endothelial	0.373	0
COL12A1_a2b1 complex	AT1|Fibroblasts	0.344	0		TIMP1_FGFR2	AT2|Basal cell	0.49	0		HLA-DPB1_TNFSF13B	CD14|CD16	1.278	0		CXCL8_CXCR1	CD14|Eryth	0.856	0		CXADR_FAM3C	Eryth progenitor|Eryth progenitor	0.186	0		COL6A1_a1b1 complex	Endothelial|Endothelial	0.252	0
LAMC1_a2b1 complex	AT1|Fibroblasts	0.311	0		ROS1_FGFR2	AT2|Basal cell	0.16	0		TFRC_TNFSF13B	CD14|CD16	0.272	0		PPBP_CXCR1	CD14|Eryth	0.598	0		TFRC_TNFSF13B	Eryth progenitor|Eryth progenitor	0.987	0		COL6A2_a1b1 complex	Endothelial|Endothelial	0.304	0
CDH1_a2b1 complex	AT1|Fibroblasts	0.565	0		LAMP1_FAM3C	AT2|Basal cell	0.301	0		CD74_APP	CD14|CD16	1.823	0		CXCL8_CXCR2	CD14|Eryth	1.251	0		CSF1_SLC7A1	Eryth progenitor|Eryth progenitor	0.327	0		COL18A1_a1b1 complex	Endothelial|Endothelial	0.249	0
LAMA3_a3b1 complex	AT1|Fibroblasts	0.247	0		CXADR_FAM3C	AT2|Basal cell	0.281	0		ICAM1_SPN	CD14|CD16	1.044	0		PPBP_CXCR2	CD14|Eryth	0.993	0		FAM3C_CLEC2D	Eryth progenitor|Eryth progenitor	0.926	0		COL14A1_a1b1 complex	Endothelial|Endothelial	0.289	0
FN1_a8b1 complex	AT1|Fibroblasts	0.372	0		LGALS9_CD47	AT2|Basal cell	0.346	0		ICAM1_ITGAL	CD14|CD16	1.031	0		LGALS9_CD47	CD14|Eryth	0.4	0		LGALS9_DAG1	Eryth progenitor|Eryth progenitor	0.144	0		FN1_a4b1 complex	Endothelial|Endothelial	0.665	0
FN1_aVb1 complex	AT1|Fibroblasts	0.301	0		LGALS9_HAVCR2	AT2|Basal cell	0.35	0		HLA-F_LILRB2	CD14|CD16	1.595	0		LGALS9_SORL1	CD14|Eryth	1.17	0		LGALS9_CD47	Eryth progenitor|Eryth progenitor	0.596	0		VCAM1_a4b1 complex	Endothelial|Endothelial	0.86	0
FN1_aVb5 complex	AT1|Fibroblasts	0.277	0		MDK_PTPRZ1	AT2|Basal cell	0.347	0		CD1D_LILRB2	CD14|CD16	1.232	0		PLXNB2_SEMA4D	CD14|Eryth	0.199	0		LGALS9_SLC1A5	Eryth progenitor|Eryth progenitor	0.133	0		FN1_a5b1 complex	Endothelial|Endothelial	0.238	0
BMPR1A_BMPR2_BMP5	AT1|Fibroblasts	0.154	0		PLXNB2_PTN	AT2|Basal cell	0.214	0		HLA-G_LILRB2	CD14|CD16	1.035	0		ANXA1_FPR1	CD14|Eryth	2.86	0		TFRC_TNFSF13B	Eryth progenitor|GMP	1.381	0		FN1_aVb1 complex	Endothelial|Endothelial	0.24	0
BMR1A_AVR2B_BMP5	AT1|Fibroblasts	0.154	0		PLXNB2_SEMA4D	AT2|Basal cell	0.312	0		HLA-F_LILRB1	CD14|CD16	1.391	0		ANXA1_FPR2	CD14|Eryth	1.686	0		CSF1_SLC7A1	Eryth progenitor|GMP	0.251	0		LAMC1_a6b1 complex	Endothelial|Endothelial	0.178	0
IL6 receptor_IL6	AT1|Fibroblasts	0.343	0		CEACAM6_CEACAM6	AT2|Basal cell	0.804	0		HLA-G_LILRB1	CD14|CD16	0.831	0		APP_FPR2	CD14|Eryth	0.661	0		FAM3C_CLEC2D	Eryth progenitor|GMP	0.688	0		FLT1 complex_VEGFA	Endothelial|Endothelial	0.432	0
LIFR_LIF	AT1|Fibroblasts	0.203	0		VEGFA_EPHB2	AT2|Basal cell	0.246	0		GRN_SORT1	CD14|CD16	1.381	0		CSF1R_CSF1	CD14|Eryth	0.217	0		TFRC_TNFSF13B	Eryth progenitor|HSC	1.031	0		PlexinA3_complex1_SEMA3A	Endothelial|Endothelial	0.644	0
CXADR_FAM3C	AT1|MKI67 progenitor	0.411	0		PTPRC_CD22	AT2|Basal cell	0.16	0		COPA_SORT1	CD14|CD16	0.759	0		PECAM1_CD177	CD14|Eryth	1.101	0		CSF1_SLC7A1	Eryth progenitor|HSC	0.284	0		TNFRSF1A_GRN	Endothelial|Eryth	0.21	0
EGFR_TGFB1	AT1|MKI67 progenitor	0.436	0		DSG2_DSC3	AT2|Basal cell	0.2	0		TNFSF10_RIPK1	CD14|CD16	0.509	0		LTBR_LTB	CD14|Eryth	0.41	0		FAM3C_CLEC2D	Eryth progenitor|HSC	0.849	0		CD74_COPA	Endothelial|Eryth	0.826	0
EGFR_MIF	AT1|MKI67 progenitor	0.6	0		CLEC2B_KLRF1	AT2|Basal cell	0.417	0		LGALS9_LRP1	CD14|CD16	0.64	0		VSTM1_ADGRG3	CD14|Eryth	0.466	0		LGALS9_CD47	Eryth progenitor|HSC	0.532	0		CD74_APP	Endothelial|Eryth	0.814	0
EGFR_AREG	AT1|MKI67 progenitor	0.789	0		LAMC1_a6b1 complex	AT2|Basal cell	0.113	0		LGALS9_CD47	CD14|CD16	0.797	0		CD47_SIRB1 complex	CD14|Eryth	0.405	0		TFRC_TNFSF13B	Eryth progenitor|MSC	1.13	0		NRP1_VEGFA	Endothelial|Eryth	0.451	0
ICAM1_AREG	AT1|MKI67 progenitor	1.123	0		ROS1_FGFR2	AT2|Club	0.141	0		SIRPA_CD47	CD14|CD16	0.747	0		LAMP1_VSTM1	CD14|GMP	0.395	0		CSF1_SLC7A1	Eryth progenitor|MSC	0.26	0		NRP2_VEGFA	Endothelial|Eryth	0.359	0
EGFR_GRN	AT1|MKI67 progenitor	1.341	0		LAMP1_FAM3C	AT2|Club	0.323	0		LGALS9_SLC1A5	CD14|CD16	0.484	0		TNFRSF1A_GRN	CD14|GMP	0.647	0		FAM3C_CLEC2D	Eryth progenitor|MSC	0.742	0		FN1_a4b1 complex	Endothelial|Eryth	0.26	0
TNFRSF1A_GRN	AT1|MKI67 progenitor	1.246	0		CXADR_FAM3C	AT2|Club	0.304	0		TNFRSF10B_TNFSF10	CD14|CD16	0.57	0		TNFRSF1B_GRN	CD14|GMP	0.954	0		LGALS9_SORL1	Eryth progenitor|MSC	0.363	0		VCAM1_a4b1 complex	Endothelial|Eryth	0.455	0
EGFR_COPA	AT1|MKI67 progenitor	0.416	0		CD74_COPA	AT2|Club	1.442	0		PLXNB2_SEMA4D	CD14|CD16	0.612	0		CD74_COPA	CD14|GMP	1.313	0		CSF1_SLC7A1	Eryth progenitor|Meg	0.296	0		FLT1 complex_VEGFA	Endothelial|Eryth	0.387	0
EGFR_HBEGF	AT1|MKI67 progenitor	0.42	0		CD74_APP	AT2|Club	1.726	0		SEMA4A_PLXND1	CD14|CD16	0.313	0		CD74_APP	CD14|GMP	1.478	0		FAM3C_CLEC2D	Eryth progenitor|Meg	0.744	0		PGRMC2_CCL4L2	Endothelial|Eryth progenitor	0.228	0
ICAM1_SPN	AT1|MKI67 progenitor	0.848	0		COPA_SORT1	AT2|Club	0.268	0		ANXA1_FPR1	CD14|CD16	1.162	0		ICAM1_SPN	CD14|GMP	0.459	0		LGALS9_CD44	Eryth progenitor|Monocyte	0.485	0		TNFRSF1A_GRN	Endothelial|Eryth progenitor	0.231	0
ICAM1_ITGAL	AT1|MKI67 progenitor	0.68	0		CD46_JAG1	AT2|Club	0.639	0		CD48_CD244	CD14|CD16	0.633	0		GRN_SORT1	CD14|GMP	0.935	0		TNFRSF1B_GRN	Eryth progenitor|Monocyte	0.442	0		CD74_COPA	Endothelial|Eryth progenitor	0.875	0
ADRB2_VEGFB	AT1|MKI67 progenitor	0.28	0		LGALS9_MET	AT2|Club	0.312	0		SELL_SELPLG	CD14|CD16	1.12	0		COPA_SORT1	CD14|GMP	0.457	0		TFRC_TNFSF13B	Eryth progenitor|Monocyte	1.402	0		HLA-DPB1_TNFSF13B	Endothelial|Eryth progenitor	0.295	0
NRP2_SEMA3C	AT1|MKI67 progenitor	0.147	0		MDK_SORL1	AT2|Club	0.31	0		CD99_PILRA	CD14|CD16	0.825	0		LGALS9_CD47	CD14|GMP	0.564	0		CSF1_SLC7A1	Eryth progenitor|Monocyte	0.273	0		CD74_APP	Endothelial|Eryth progenitor	0.834	0
COPA_SORT1	AT1|MKI67 progenitor	0.309	0		MDK_PTPRZ1	AT2|Club	0.328	0		C5AR1_RPS19	CD14|CD16	1.766	0		SIRPA_CD47	CD14|GMP	0.555	0		COPA_SORT1	Eryth progenitor|Monocyte	0.307	0		NRP1_VEGFA	Endothelial|Eryth progenitor	0.475	0
FAM3C_CLEC2D	AT1|MKI67 progenitor	0.19	0		VEGFA_KDR	AT2|Club	0.195	0		CD52_SIGLEC10	CD14|CD16	1.389	0		LGALS9_SLC1A5	CD14|GMP	0.359	0		CSF1_SIRPA	Eryth progenitor|Monocyte	0.286	0		NRP2_VEGFA	Endothelial|Eryth progenitor	0.383	0
CD46_JAG1	AT1|MKI67 progenitor	0.388	0		CEACAM6_CEACAM6	AT2|Club	0.913	0		PLAUR_a4b1 complex	CD14|CD16	0.759	0		PLXNB2_SEMA4D	CD14|GMP	0.159	0		ICAM4_aLb2 complex	Eryth progenitor|Monocyte	0.211	0		PF4_ACKR1	Endothelial|Eryth progenitor	0.226	0
TNFRSF10B_TNFSF10	AT1|MKI67 progenitor	0.181	0		DSG2_DSC3	AT2|Club	0.197	0		ICAM1_aXb2 complex	CD14|CD16	0.535	0		NRG1_MS4A4A	CD14|GMP	0.194	0		LGALS9_CD44	Eryth progenitor|Monocyte dendritic cell	0.593	0		LGALS9_SLC1A5	Endothelial|Eryth progenitor	0.338	0
FGFR2_CD83	AT1|MKI67 progenitor	0.328	0		COL8A1_a2b1 complex	AT2|Club	0.216	0		ICAM1_aLb2 complex	CD14|CD16	1.031	0		CEACAM1_CEACAM6	CD14|GMP	0.41	0		TNFRSF1B_GRN	Eryth progenitor|Monocyte dendritic cell	0.415	0		APP_FPR2	Endothelial|Eryth progenitor	0.532	0
FGFR2_XPR1	AT1|MKI67 progenitor	0.133	0		LAMC1_a2b1 complex	AT2|Club	0.179	0		ICAM3_aLb2 complex	CD14|CD16	1.384	0		CEACAM1_CEACAM8	CD14|GMP	0.669	0		TFRC_TNFSF13B	Eryth progenitor|Monocyte dendritic cell	1.351	0		PECAM1_CD177	Endothelial|Eryth progenitor	0.672	0
JAG1_NOTCH2	AT1|MKI67 progenitor	0.15	0		CDH1_a2b1 complex	AT2|Club	0.254	0		F11R_aLb2 complex	CD14|CD16	1.057	0		ANXA1_FPR2	CD14|GMP	1.53	0		COPA_SORT1	Eryth progenitor|Monocyte dendritic cell	0.303	0		FN1_a4b1 complex	Endothelial|Eryth progenitor	0.311	0
PLXNB2_SEMA4D	AT1|MKI67 progenitor	0.337	0		CADM1_NECTIN3	AT2|Endothelial	0.162	0		CD47_SIRB1 complex	CD14|CD16	0.464	0		CD99_PILRA	CD14|GMP	0.524	0		LGALS9_LRP1	Eryth progenitor|Monocyte dendritic cell	0.191	0		VCAM1_a4b1 complex	Endothelial|Eryth progenitor	0.505	0
PLXNB1_SEMA4D	AT1|MKI67 progenitor	0.163	0		LAMP1_FAM3C	AT2|Endothelial	0.293	0		LGALS9_CD44	CD14|CD4T	0.935	0		C5AR1_RPS19	CD14|GMP	1.896	0		MIF_TNFRSF14	Eryth progenitor|Monocyte dendritic cell	0.916	0		FLT1 complex_VEGFA	Endothelial|Eryth progenitor	0.411	0
MIF_TNFRSF14	AT1|MKI67 progenitor	0.535	0		CXADR_FAM3C	AT2|Endothelial	0.273	0		CD74_COPA	CD14|CD4T	1.909	0		FPR2_CAMP	CD14|GMP	0.588	0		CSF1_SIRPA	Eryth progenitor|Monocyte dendritic cell	0.289	0		PGRMC2_CCL4L2	Endothelial|GMP	0.245	0
SCGB3A1_MARCO	AT1|MKI67 progenitor	0.79	0		EGFR_GRN	AT2|Endothelial	0.429	0		TNFSF10_RIPK1	CD14|CD4T	0.483	0		LAIR1_LILRB4	CD14|GMP	0.325	0		ICAM4_aLb2 complex	Eryth progenitor|Monocyte dendritic cell	0.252	0		TNFRSF1A_GRN	Endothelial|GMP	0.268	0
NRG1_NETO2	AT1|MKI67 progenitor	0.174	0		EGFR_COPA	AT2|Endothelial	0.239	0		NOTCH2_IL24	CD14|CD4T	0.818	0		VSTM1_ADGRG3	CD14|GMP	0.521	0		CDH1_KLRG1	Eryth progenitor|NK	0.515	0		CD74_COPA	Endothelial|GMP	0.865	0
NRG1_MS4A4A	AT1|MKI67 progenitor	0.528	0		CD74_COPA	AT2|Endothelial	1.481	0		LGALS9_CD47	CD14|CD4T	0.654	0		PLAUR_a4b1 complex	CD14|GMP	0.395	0		LGALS9_CD47	Eryth progenitor|NK	0.517	0		HLA-DPB1_TNFSF13B	Endothelial|GMP	0.412	0
LRP6_CKLF	AT1|MKI67 progenitor	0.67	0		CD74_APP	AT2|Endothelial	2.236	0		SIRPA_CD47	CD14|CD4T	0.604	0		ICAM1_aMb2 complex	CD14|GMP	0.609	0		LGALS9_SORL1	Eryth progenitor|NK	0.45	0		CD74_APP	Endothelial|GMP	0.955	0
C3_C3AR1	AT1|MKI67 progenitor	0.297	0		NRP2_PGF	AT2|Endothelial	0.168	0		LGALS9_SORL1	CD14|CD4T	0.956	0		ICAM2_aLb2 complex	CD14|GMP	0.199	0		HLA-E_KLRK1	Eryth progenitor|NK	0.961	0		NRP1_VEGFA	Endothelial|GMP	0.501	0
ANXA1_FPR1	AT1|MKI67 progenitor	0.856	0		NRP1_SEMA3A	AT2|Endothelial	0.474	0		TNFRSF10B_TNFSF10	CD14|CD4T	0.218	0		F11R_aLb2 complex	CD14|GMP	0.157	0		CLEC2B_KLRF1	Eryth progenitor|NK	0.534	0		NRP2_VEGFA	Endothelial|GMP	0.409	0
ANXA1_FPR3	AT1|MKI67 progenitor	0.756	0		TNFSF10_RIPK1	AT2|Endothelial	0.516	0		PLXNB2_SEMA4D	CD14|CD4T	0.809	0		IL18 receptor_IL18	CD14|GMP	0.181	0		ICAM4_aLb2 complex	Eryth progenitor|NK	0.444	0		HLA-F_LILRB2	Endothelial|GMP	0.313	0
ANXA1_FPR2	AT1|MKI67 progenitor	0.697	0		CD46_JAG1	AT2|Endothelial	0.652	0		TNFSF12_TNFRSF25	CD14|CD4T	0.209	0		CD47_SIRB1 complex	CD14|GMP	0.4	0		LGALS9_CD44	Eryth progenitor|Neutrophil	0.539	0		FAM3C_CLEC2D	Endothelial|GMP	0.197	0
APP_FPR2	AT1|MKI67 progenitor	0.354	0		CCL2_ACKR1	AT2|Endothelial	0.41	0		SELL_SELPLG	CD14|CD4T	0.792	0		LGALS9_CD44	CD14|Meg	0.84	0		LAMP1_VSTM1	Eryth progenitor|Neutrophil	0.22	0		MDK_SORL1	Endothelial|GMP	0.252	0
PROS1_AXL	AT1|MKI67 progenitor	0.301	0		CXCL1_ACKR1	AT2|Endothelial	0.658	0		C5AR1_RPS19	CD14|CD4T	1.724	0		TNFRSF1B_GRN	CD14|Meg	0.663	0		TNFRSF1B_GRN	Eryth progenitor|Neutrophil	0.495	0		APP_FPR2	Endothelial|GMP	0.552	0
CD55_ADGRE5	AT1|MKI67 progenitor	1.236	0		CXCL8_ACKR1	AT2|Endothelial	0.617	0		LTBR_LTB	CD14|CD4T	1.247	0		CD74_COPA	CD14|Meg	1.287	0		TFRC_TNFSF13B	Eryth progenitor|Neutrophil	1.464	0		PECAM1_CD38	Endothelial|GMP	0.412	0
LTBR_LTB	AT1|MKI67 progenitor	0.201	0		LGALS9_PTPRK	AT2|Endothelial	0.227	0		PLAUR_a4b1 complex	CD14|CD4T	0.494	0		HLA-DPB1_TNFSF13B	CD14|Meg	0.905	0		HLA-F_LILRB2	Eryth progenitor|Neutrophil	0.252	0		PECAM1_CD177	Endothelial|GMP	0.775	0
ICAM1_aMb2 complex	AT1|MKI67 progenitor	0.72	0		LGALS9_COLEC12	AT2|Endothelial	0.274	0		LGALS9_CD44	CD14|CD8T	0.891	0		CD74_APP	CD14|Meg	1.359	0		COPA_SORT1	Eryth progenitor|Neutrophil	0.345	0		FN1_a4b1 complex	Endothelial|GMP	0.245	0
C3_aMb2 complex	AT1|MKI67 progenitor	0.289	0		VEGFA_KDR	AT2|Endothelial	0.612	0		TGFB1_TGFBR3	CD14|CD8T	0.556	0		CD1D_LILRB2	CD14|Meg	0.718	0		LGALS9_LRP1	Eryth progenitor|Neutrophil	0.169	0		VCAM1_a4b1 complex	Endothelial|GMP	0.44	0
ICAM1_aXb2 complex	AT1|MKI67 progenitor	0.689	0		VEGFA_FLT1	AT2|Endothelial	0.555	0		CD74_COPA	CD14|CD8T	1.961	0		GRN_SORT1	CD14|Meg	0.895	0		CSF1_SIRPA	Eryth progenitor|Neutrophil	0.301	0		F11R_aLb2 complex	Endothelial|GMP	0.137	0
ICAM1_aLb2 complex	AT1|MKI67 progenitor	0.68	0		FZD6_WNT5A	AT2|Endothelial	0.147	0		ICAM1_SPN	CD14|CD8T	0.612	0		COPA_SORT1	CD14|Meg	0.417	0		ICAM4_aLb2 complex	Eryth progenitor|Neutrophil	0.218	0		FLT1 complex_VEGFA	Endothelial|GMP	0.438	0
ICAM4_aLb2 complex	AT1|MKI67 progenitor	0.163	0		COL1A1_a1b1 complex	AT2|Endothelial	0.435	0		ICAM1_ITGAL	CD14|CD8T	0.77	0		CXCL8_CXCR2	CD14|Meg	1.151	0		CD47_SIRB1 complex	Eryth progenitor|Neutrophil	0.652	0		TNFRSF1A_GRN	Endothelial|HSC	0.221	0
F11R_aLb2 complex	AT1|MKI67 progenitor	0.402	0		COL3A1_a1b1 complex	AT2|Endothelial	0.442	0		TNFSF10_RIPK1	CD14|CD8T	0.509	0		PPBP_CXCR2	CD14|Meg	0.892	0		LAMP1_FAM3C	Eryth progenitor|Plasma	0.238	0		CD74_COPA	Endothelial|HSC	0.918	0
LIFR_OSM	AT1|MKI67 progenitor	0.144	0		COL8A1_a1b1 complex	AT2|Endothelial	0.458	0		NOTCH2_IL24	CD14|CD8T	0.771	0		LGALS9_CD47	CD14|Meg	0.472	0		CXADR_FAM3C	Eryth progenitor|Plasma	0.296	0		CD74_APP	Endothelial|HSC	0.827	0
OSMR_OSM	AT1|MKI67 progenitor	0.239	0		COL8A1_a2b1 complex	AT2|Endothelial	0.193	0		LGALS9_CD47	CD14|CD8T	0.674	0		SIRPA_CD47	CD14|Meg	0.464	0		CSF1_SLC7A1	Eryth progenitor|Plasma	0.256	0		NRP1_VEGFA	Endothelial|HSC	0.521	0
CD47_SIRB1 complex	AT1|MKI67 progenitor	0.655	0		LAMC1_a2b1 complex	AT2|Endothelial	0.155	0		SIRPA_CD47	CD14|CD8T	0.624	0		LGALS9_SORL1	CD14|Meg	1.114	0		MIF_TNFRSF14	Eryth progenitor|Plasma	0.918	0		NRP2_VEGFA	Endothelial|HSC	0.429	0
CDH1_KLRG1	AT1|Mast cell	0.473	0		CDH1_a2b1 complex	AT2|Endothelial	0.231	0		LGALS9_SORL1	CD14|CD8T	0.939	0		PLXNB2_SEMA4D	CD14|Meg	0.21	0		CDH1_aEb7 complex	Eryth progenitor|Plasma	0.372	0		PECAM1_CD38	Endothelial|HSC	0.512	0
EGFR_TGFB1	AT1|Mast cell	0.448	0		LAMC1_a6b1 complex	AT2|Endothelial	0.372	0		PLXNB2_SEMA4D	CD14|CD8T	0.833	0		ANXA1_FPR1	CD14|Meg	2.647	0		ICAM4_aLb2 complex	Eryth progenitor|Plasma	0.239	0		C5AR1_RPS19	Endothelial|HSC	2.073	0
EGFR_MIF	AT1|Mast cell	0.509	0		CXADR_FAM3C	AT2|Fibroblasts	0.199	0		SELL_SELPLG	CD14|CD8T	0.844	0		ANXA1_FPR2	CD14|Meg	1.616	0		FAM3C_CLEC2D	Eryth progenitor|T cell	0.669	0		FN1_a4b1 complex	Endothelial|HSC	0.457	0
EGFR_AREG	AT1|Mast cell	1.536	0		EGFR_COPA	AT2|Fibroblasts	0.245	0		C5AR1_RPS19	CD14|CD8T	1.702	0		APP_FPR2	CD14|Meg	0.592	0		LGALS9_SORL1	Eryth progenitor|T cell	0.298	0		VCAM1_a4b1 complex	Endothelial|HSC	0.652	0
ICAM1_AREG	AT1|Mast cell	1.87	0		CD74_COPA	AT2|Fibroblasts	1.487	0		LTBR_LTB	CD14|CD8T	0.711	0		CSF1R_CSF1	CD14|Meg	0.218	0		ICAM4_aLb2 complex	Eryth progenitor|T cell	0.264	0		FLT1 complex_VEGFA	Endothelial|HSC	0.458	0
ICAM1_SPN	AT1|Mast cell	0.741	0		CD74_APP	AT2|Fibroblasts	1.674	0		PLAUR_a4b1 complex	CD14|CD8T	0.649	0		PECAM1_CD177	CD14|Meg	1.111	0		CD74_APP	Eryth progenitor|pDC	0.893	0		LGALS9_CD44	Endothelial|MSC	0.491	0
TNFRSF10B_TNFSF10	AT1|Mast cell	0.307	0		NRP2_SEMA3C	AT2|Fibroblasts	0.236	0		ICAM1_aLb2 complex	CD14|CD8T	0.77	0		LTBR_LTB	CD14|Meg	0.377	0		PLXNC1_SEMA7A	Eryth progenitor|pDC	0.479	0		TNFRSF1A_GRN	Endothelial|MSC	0.231	0
PLXNB2_SEMA4D	AT1|Mast cell	0.344	0		COPA_SORT1	AT2|Fibroblasts	0.327	0		ICAM3_aLb2 complex	CD14|CD8T	1.123	0		THBS1_a2Bb3 complex	CD14|Meg	0.627	0		HGF_CD44	GMP|B cell	0.531	0		CD74_COPA	Endothelial|MSC	0.891	0
PLXNB1_SEMA4D	AT1|Mast cell	0.17	0		HLA-DRB1_OGN	AT2|Fibroblasts	0.712	0		F11R_aLb2 complex	CD14|CD8T	0.796	0		ICAM2_aLb2 complex	CD14|Meg	0.195	0		LGALS9_CD44	GMP|Endothelial	1.211	0		HLA-DPB1_TNFSF13B	Endothelial|MSC	0.379	0
LRP6_CKLF	AT1|Mast cell	0.717	0		LGALS9_LRP1	AT2|Fibroblasts	0.492	0		TGFB1_TGFbeta receptor1	CD14|CD8T	0.394	0		F11R_aLb2 complex	CD14|Meg	0.154	0		HGF_CD44	GMP|Endothelial	1.408	0		CD74_APP	Endothelial|MSC	0.939	0
C3_C3AR1	AT1|Mast cell	0.258	0		MDK_LRP1	AT2|Fibroblasts	0.611	0		LGALS9_CD44	CD14|Dendritic	1.022	0		CD47_SIRB1 complex	CD14|Meg	0.377	0		TNFRSF1A_GRN	GMP|Endothelial	0.916	0		NRP1_VEGFA	Endothelial|MSC	0.47	0
CD55_ADGRE5	AT1|Mast cell	1.146	0		LGALS9_COLEC12	AT2|Fibroblasts	0.311	0		TNFRSF1A_GRN	CD14|Dendritic	1.159	0		FFAR2_CCL4L2	CD14|NK	0.449	0		CD74_COPA	GMP|Endothelial	1.271	0		NRP2_VEGFA	Endothelial|MSC	0.378	0
CXCL17_GPR35	AT1|Mast cell	0.546	0		LGALS9_MRC2	AT2|Fibroblasts	0.196	0		TNFRSF1B_GRN	CD14|Dendritic	2.054	0		PGRMC2_CCL4L2	CD14|NK	0.39	0		LGALS9_LRP1	GMP|Endothelial	0.912	0		FAM3C_CLEC2D	Endothelial|MSC	0.182	0
ICAM1_aMb2 complex	AT1|Mast cell	0.704	0		MET_HGF	AT2|Fibroblasts	0.466	0		CD74_COPA	CD14|Dendritic	2.174	0		HLA-C_KIR2DL3	CD14|NK	1.553	0		LGALS9_SORL1	GMP|Endothelial	0.649	0		PECAM1_CD38	Endothelial|MSC	0.519	0
C3_aMb2 complex	AT1|Mast cell	0.273	0		COL1A1_a1b1 complex	AT2|Fibroblasts	0.332	0		HLA-DPB1_TNFSF13B	CD14|Dendritic	1.378	0		ICAM1_AREG	CD14|NK	0.41	0		MIF_TNFRSF14	GMP|Endothelial	1.683	0		C5AR1_RPS19	Endothelial|MSC	2.109	0
ICAM1_aXb2 complex	AT1|Mast cell	0.679	0		COL3A1_a1b1 complex	AT2|Fibroblasts	0.339	0		TFRC_TNFSF13B	CD14|Dendritic	0.371	0		ICAM1_ITGAL	CD14|NK	0.33	0		PLXNC1_SEMA7A	GMP|Endothelial	0.654	0		TEK_ANGPT1	Endothelial|MSC	0.325	0
EGFR_TGFB1	AT1|Monocyte	0.484	0		COL8A1_a1b1 complex	AT2|Fibroblasts	0.354	0		CD74_APP	CD14|Dendritic	1.94	0		HLA-A_KIR3DL1	CD14|NK	1.347	0		SELL_SELPLG	GMP|Endothelial	1.555	0		FN1_a4b1 complex	Endothelial|MSC	0.338	0
EGFR_MIF	AT1|Monocyte	0.498	0		COL1A1_a2b1 complex	AT2|Fibroblasts	0.218	0		ICAM1_SPN	CD14|Dendritic	0.615	0		HLA-F_KIR3DL1	CD14|NK	0.321	0		CD99_PILRA	GMP|Endothelial	0.895	0		VCAM1_a4b1 complex	Endothelial|MSC	0.533	0
EGFR_AREG	AT1|Monocyte	1.081	0		COL3A1_a2b1 complex	AT2|Fibroblasts	0.225	0		HLA-F_LILRB2	CD14|Dendritic	0.855	0		HLA-F_KIR3DL2	CD14|NK	0.319	0		LAIR1_LILRB4	GMP|Endothelial	0.779	0		LAMC1_a6b1 complex	Endothelial|MSC	0.174	0
ICAM1_AREG	AT1|Monocyte	1.415	0		COL8A1_a2b1 complex	AT2|Fibroblasts	0.24	0		CD1D_LILRB2	CD14|Dendritic	0.492	0		HLA-F_LILRB1	CD14|NK	0.314	0		PLAUR_aVb3 complex	GMP|Endothelial	0.696	0		FLT1 complex_VEGFA	Endothelial|MSC	0.407	0
EGFR_GRN	AT1|Monocyte	1.134	0		LAMC1_a2b1 complex	AT2|Fibroblasts	0.202	0		HLA-F_LILRB1	CD14|Dendritic	0.834	0		LGALS9_CD47	CD14|NK	0.505	0		HGF_CD44	GMP|Eryth	0.545	0		LAMP1_FAM3C	Endothelial|Meg	0.237	0
TNFRSF1A_GRN	AT1|Monocyte	1.039	0		CDH1_a2b1 complex	AT2|Fibroblasts	0.278	0		GRN_SORT1	CD14|Dendritic	1.161	0		SIRPA_CD47	CD14|NK	0.497	0		LAMP1_FAM3C	GMP|Eryth	0.117	0		CXADR_FAM3C	Endothelial|Meg	0.168	0
EGFR_COPA	AT1|Monocyte	0.397	0		CXADR_FAM3C	AT2|MKI67 progenitor	0.204	0		COPA_SORT1	CD14|Dendritic	0.539	0		HLA-E_KLRC2	CD14|NK	1.384	0		CD74_MIF	GMP|Eryth	1.446	0		TNFRSF1A_GRN	Endothelial|Meg	0.222	0
EGFR_HBEGF	AT1|Monocyte	0.461	0		PGRMC2_CCL4L2	AT2|MKI67 progenitor	0.342	0		TNFSF10_RIPK1	CD14|Dendritic	0.476	0		C5AR1_RPS19	CD14|NK	2.4	0		LGALS9_DAG1	GMP|Eryth	0.136	0		CD74_COPA	Endothelial|Meg	0.946	0
ICAM1_SPN	AT1|Monocyte	0.698	0		EGFR_TGFB1	AT2|MKI67 progenitor	0.138	0		LGALS9_LRP1	CD14|Dendritic	0.517	0		CLEC2B_KLRF1	CD14|NK	0.907	0		LGALS9_CD47	GMP|Eryth	0.596	0		CD74_APP	Endothelial|Meg	0.939	0
TNFRSF10B_TNFSF10	AT1|Monocyte	0.199	0		EGFR_GRN	AT2|MKI67 progenitor	0.462	0		LGALS9_CD47	CD14|Dendritic	0.624	0		PLAUR_a4b1 complex	CD14|NK	0.594	0		LGALS9_SLC1A5	GMP|Eryth	0.12	0		NRP1_VEGFA	Endothelial|Meg	0.615	0
FGFR2_CD83	AT1|Monocyte	0.197	0		EGFR_COPA	AT2|MKI67 progenitor	0.208	0		SIRPA_CD47	CD14|Dendritic	0.574	0		ICAM1_aLb2 complex	CD14|NK	0.33	0		PLAUR_a4b1 complex	GMP|Eryth	0.818	0		NRP2_VEGFA	Endothelial|Meg	0.522	0
JAG1_NOTCH2	AT1|Monocyte	0.144	0		CD74_COPA	AT2|MKI67 progenitor	1.451	0		LGALS9_SLC1A5	CD14|Dendritic	0.477	0		ICAM2_aLb2 complex	CD14|NK	0.239	0		HGF_CD44	GMP|Eryth progenitor	0.466	0		LGALS9_SLC1A5	Endothelial|Meg	0.367	0
PLXNB2_SEMA4D	AT1|Monocyte	0.328	0		ICAM1_ITGAL	AT2|MKI67 progenitor	0.195	0		LGALS9_HAVCR2	CD14|Dendritic	0.534	0		F11R_aLb2 complex	CD14|NK	0.198	0		CD74_MIF	GMP|Eryth progenitor	1.254	0		FLT4_PDGFC	Endothelial|Meg	0.154	0
PLXNB1_SEMA4D	AT1|Monocyte	0.154	0		COPA_SORT1	AT2|MKI67 progenitor	0.261	0		PLXNB2_SEMA4D	CD14|Dendritic	0.581	0		LGALS9_CD44	CD14|Neu	0.959	0		LGALS9_DAG1	GMP|Eryth progenitor	0.147	0		PECAM1_CD38	Endothelial|Meg	0.544	0
MIF_TNFRSF14	AT1|Monocyte	0.49	0		FAM3C_CLEC2D	AT2|MKI67 progenitor	0.227	0		SEMA4A_PLXND1	CD14|Dendritic	0.301	0		TNFRSF1B_GRN	CD14|Neu	0.652	0		LGALS9_CD47	GMP|Eryth progenitor	0.599	0		C5AR1_RPS19	Endothelial|Meg	1.997	0
NRG1_MS4A4A	AT1|Monocyte	0.329	0		MDK_LRP1	AT2|MKI67 progenitor	0.442	0		ANXA1_FPR1	CD14|Dendritic	1.084	0		CD74_COPA	CD14|Neu	1.285	0		LGALS9_SLC1A5	GMP|Eryth progenitor	0.136	0		TEK_ANGPT1	Endothelial|Meg	0.537	0
LRP6_CKLF	AT1|Monocyte	0.489	0		MDK_SORL1	AT2|MKI67 progenitor	0.313	0		PTPRC_MRC1	CD14|Dendritic	1.406	0		HLA-DPB1_TNFSF13B	CD14|Neu	1.02	0		PLAUR_a4b1 complex	GMP|Eryth progenitor	0.788	0		ESAM_ESAM	Endothelial|Meg	0.459	0
C3_C3AR1	AT1|Monocyte	0.383	0		PLXNB2_SEMA4D	AT2|MKI67 progenitor	0.185	0		CD48_CD244	CD14|Dendritic	0.541	0		TFRC_TNFSF13B	CD14|Neu	0.9	0		HGF_CD44	GMP|GMP	0.619	0		COL4A1_a2b1 complex	Endothelial|Meg	0.506	0
ANXA1_FPR1	AT1|Monocyte	1.063	0		SCGB3A1_MARCO	AT2|MKI67 progenitor	1.103	0		ALOX5_ALOX5AP	CD14|Dendritic	0.444	0		CD74_APP	CD14|Neu	1.239	0		CD74_MIF	GMP|GMP	1.252	0		FN1_a2b1 complex	Endothelial|Meg	0.266	0
ANXA1_FPR3	AT1|Monocyte	0.721	0		ICAM1_aMb2 complex	AT2|MKI67 progenitor	0.23	0		SELL_SELPLG	CD14|Dendritic	0.849	0		HLA-F_LILRB2	CD14|Neu	0.863	0		TNFRSF1A_GRN	GMP|GMP	0.23	0		COL4A2_a2b1 complex	Endothelial|Meg	0.303	0
ANXA1_FPR2	AT1|Monocyte	0.705	0		C3_aMb2 complex	AT2|MKI67 progenitor	0.727	0		CD99_PILRA	CD14|Dendritic	0.447	0		CD1D_LILRB2	CD14|Neu	0.784	0		HLA-DPB1_TNFSF13B	GMP|GMP	0.585	0		COL6A1_a2b1 complex	Endothelial|Meg	0.182	0
APP_FPR2	AT1|Monocyte	0.362	0		ICAM1_aLb2 complex	AT2|MKI67 progenitor	0.195	0		C5AR1_RPS19	CD14|Dendritic	1.611	0		GRN_SORT1	CD14|Neu	0.935	0		TFRC_TNFSF13B	GMP|GMP	0.741	0		COL6A2_a2b1 complex	Endothelial|Meg	0.234	0
CD55_ADGRE5	AT1|Monocyte	1.094	0		F11R_aLb2 complex	AT2|MKI67 progenitor	0.202	0		CD52_SIGLEC10	CD14|Dendritic	0.744	0		COPA_SORT1	CD14|Neu	0.457	0		PECAM1_CD38	GMP|GMP	0.384	0		COL18A1_a2b1 complex	Endothelial|Meg	0.179	0
CD99_PILRA	AT1|Monocyte	0.347	0		EGFR_AREG	AT2|Mast cell	1.781	0		LAIR1_LILRB4	CD14|Dendritic	0.278	0		CCL3_CCR1	CD14|Neu	0.266	0		PLAUR_a4b1 complex	GMP|GMP	0.626	0		COL14A1_a2b1 complex	Endothelial|Meg	0.219	0
ICAM1_aMb2 complex	AT1|Monocyte	0.842	0		ICAM1_AREG	AT2|Mast cell	1.793	0		PLAUR_a4b1 complex	CD14|Dendritic	0.565	0		CXCL8_CXCR1	CD14|Neu	0.875	0		CD74_MIF	GMP|HSC	1.338	0		LAMC1_a2b1 complex	Endothelial|Meg	0.179	0
C3_aMb2 complex	AT1|Monocyte	0.411	0		NRP1_VEGFA	AT2|Mast cell	0.22	0		ICAM1_aXb2 complex	CD14|Dendritic	0.729	0		PPBP_CXCR1	CD14|Neu	0.617	0		LGALS9_CD47	GMP|HSC	0.535	0		FN1_a2Bb3 complex	Endothelial|Meg	0.337	0
ICAM1_aXb2 complex	AT1|Monocyte	0.751	0		NRP2_VEGFA	AT2|Mast cell	0.243	0		LGALS9_CD44	CD14|Eryth	0.854	0		CXCL8_CXCR2	CD14|Neu	1.268	0		PECAM1_CD38	GMP|HSC	0.376	0		THBS1_a2Bb3 complex	Endothelial|Meg	0.352	0
CD47_SIRB1 complex	AT1|Monocyte	0.654	0		TNFSF10_RIPK1	AT2|Mast cell	0.601	0		TNFRSF1A_GRN	CD14|Eryth	0.566	0		PPBP_CXCR2	CD14|Neu	1.01	0		PLAUR_a4b1 complex	GMP|HSC	0.597	0		FN1_aVb3 complex	Endothelial|Meg	0.337	0
PVR_CD96	AT1|NK	0.13	0		C3_C3AR1	AT2|Mast cell	0.766	0		TNFRSF1B_GRN	CD14|Eryth	1.461	0		LGALS9_CD47	CD14|Neu	0.416	0		HGF_CD44	GMP|MSC	0.633	0		LAMC1_aVb3 complex	Endothelial|Meg	0.251	0
CADM1_CADM1	AT1|NK	0.762	0		LIFR_LIF	AT2|Mast cell	0.205	0		CD74_COPA	CD14|Eryth	1.935	0		LGALS9_SORL1	CD14|Neu	1.214	0		LGALS9_CD47	GMP|MSC	0.527	0		THBS1_aVb3 complex	Endothelial|Meg	0.352	0
FGF7_FGFR2	AT1|NK	0.149	0		LGALS9_CD44	AT2|Monocyte	0.67	0		HLA-F_LILRB2	CD14|Eryth	0.84	0		PLXNB2_SEMA4D	CD14|Neu	0.225	0		LGALS9_SORL1	GMP|MSC	0.365	0		FN1_a4b1 complex	Endothelial|Meg	0.562	0
ROS1_FGFR2	AT1|NK	0.172	0		EGFR_TGFB1	AT2|Monocyte	0.17	0		CD1D_LILRB2	CD14|Eryth	0.477	0		ANXA1_FPR1	CD14|Neu	2.901	0		SELL_CD34	GMP|MSC	0.893	0		VCAM1_a4b1 complex	Endothelial|Meg	0.757	0
FGFR1_FGFR2	AT1|NK	0.157	0		EGFR_AREG	AT2|Monocyte	0.318	0		LGALS9_LRP1	CD14|Eryth	0.545	0		ANXA1_FPR2	CD14|Neu	1.714	0		PECAM1_CD38	GMP|MSC	0.304	0		FN1_a5b1 complex	Endothelial|Meg	0.259	0
CXADR_FAM3C	AT1|NK	0.425	0		ICAM1_AREG	AT2|Monocyte	0.331	0		LGALS9_CD47	CD14|Eryth	0.592	0		APP_FPR2	CD14|Neu	0.69	0		PLAUR_a4b1 complex	GMP|MSC	0.653	0		LAMC1_a6b1 complex	Endothelial|Meg	0.38	0
PGRMC2_CCL4L2	AT1|NK	0.223	0		EGFR_GRN	AT2|Monocyte	0.504	0		SIRPA_CD47	CD14|Eryth	0.542	0		CSF1R_CSF1	CD14|Neu	0.252	0		SELL_CD34	GMP|Meg	0.752	0		FLT1 complex_VEGFA	Endothelial|Meg	0.551	0
EGFR_TGFB1	AT1|NK	0.303	0		EGFR_COPA	AT2|Monocyte	0.266	0		LGALS9_SORL1	CD14|Eryth	0.734	0		PECAM1_CD177	CD14|Neu	1.251	0		PECAM1_CD38	GMP|Meg	0.369	0		TNFRSF1A_GRN	Endothelial|Monocyte	0.618	0
EGFR_MIF	AT1|NK	0.652	0		CD74_COPA	AT2|Monocyte	1.509	0		TNFRSF10B_TNFSF10	CD14|Eryth	0.282	0		LTBR_LTB	CD14|Neu	0.429	0		PLAUR_aVb3 complex	GMP|Meg	0.209	0		TNFRSF1B_GRN	Endothelial|Monocyte	0.513	0
EGFR_AREG	AT1|NK	1.166	0		EGFR_HBEGF	AT2|Monocyte	0.29	0		PLXNB2_SEMA4D	CD14|Eryth	0.665	0		VSTM1_ADGRG3	CD14|Neu	0.529	0		LGALS9_CD44	GMP|Monocyte	0.488	0		CD74_COPA	Endothelial|Monocyte	0.938	0
ICAM1_AREG	AT1|NK	1.5	0		HLA-DPB1_TNFSF13B	AT2|Monocyte	0.607	0		LTBR_LTB	CD14|Eryth	0.639	0		ICAM1_aMb2 complex	CD14|Neu	0.498	0		HGF_CD44	GMP|Monocyte	0.684	0		HLA-DPB1_TNFSF13B	Endothelial|Monocyte	0.556	0
EGFR_COPA	AT1|NK	0.398	0		TFRC_TNFSF13B	AT2|Monocyte	0.378	0		PLAUR_a4b1 complex	CD14|Eryth	0.515	0		ICAM1_aXb2 complex	CD14|Neu	0.623	0		CD74_MIF	GMP|Monocyte	1.156	0		TFRC_TNFSF13B	Endothelial|Monocyte	0.629	0
EGFR_HBEGF	AT1|NK	0.344	0		CD74_APP	AT2|Monocyte	1.498	0		ICAM1_aXb2 complex	CD14|Eryth	0.219	0		ICAM2_aLb2 complex	CD14|Neu	0.193	0		TNFRSF1A_GRN	GMP|Monocyte	0.416	0		CD74_APP	Endothelial|Monocyte	1.115	0
ICAM1_SPN	AT1|NK	0.625	0		HLA-F_LILRB2	AT2|Monocyte	0.469	0		LGALS9_CD44	CD14|GMP	0.79	0		F11R_aLb2 complex	CD14|Neu	0.151	0		CD44_HBEGF	GMP|Monocyte	0.562	0		NRP1_VEGFA	Endothelial|Monocyte	0.544	0
NRP2_VEGFA	AT1|NK	0.239	0		HLA-F_LILRB1	AT2|Monocyte	0.221	0		TGFB1_TGFBR3	CD14|GMP	0.542	0		CD47_SIRB1 complex	CD14|Neu	0.432	0		HLA-DPB1_TNFSF13B	GMP|Monocyte	0.606	0		NRP2_VEGFA	Endothelial|Monocyte	0.452	0
ADRB2_VEGFB	AT1|NK	0.254	0		CXCL1_CXCR1	AT2|Monocyte	0.492	0		TNFRSF1A_GRN	CD14|GMP	0.33	0		LAMP1_FAM3C	CD14|Plasma	0.282	0		TFRC_TNFSF13B	GMP|Monocyte	0.762	0		HLA-F_LILRB2	Endothelial|Monocyte	0.367	0
FAM3C_CLEC2D	AT1|NK	0.203	0		CXCL2_CXCR1	AT2|Monocyte	0.271	0		TNFRSF1B_GRN	CD14|GMP	1.225	0		CD74_MIF	CD14|Plasma	1.264	0		CD74_APP	GMP|Monocyte	0.629	0		GRN_SORT1	Endothelial|Monocyte	0.287	0
CXCL2_DPP4	AT1|NK	0.504	0		CXCL3_CXCR1	AT2|Monocyte	0.256	0		CD74_COPA	CD14|GMP	2.06	0		CD74_COPA	CD14|Plasma	1.309	0		GRN_SORT1	GMP|Monocyte	0.293	0		FAM3C_CLEC2D	Endothelial|Monocyte	0.176	0
WNT5A_PTPRK	AT1|NK	0.174	0		CXCL1_CXCR2	AT2|Monocyte	0.49	0		ICAM1_SPN	CD14|GMP	0.893	0		HLA-F_LILRB1	CD14|Plasma	0.278	0		COPA_SORT1	GMP|Monocyte	0.263	0		MDK_SORL1	Endothelial|Monocyte	0.256	0
WNT5A_FZD5	AT1|NK	0.153	0		MDK_LRP1	AT2|Monocyte	0.405	0		ICAM1_ITGAL	CD14|GMP	0.689	0		CCL3_IDE	CD14|Plasma	0.141	0		LGALS9_CD47	GMP|Monocyte	0.528	0		CEACAM1_CEACAM6	Endothelial|Monocyte	0.339	0
TNFRSF10B_TNFSF10	AT1|NK	0.157	0		LGALS9_SORL1	AT2|Monocyte	0.3	0		TNFSF10_RIPK1	CD14|GMP	0.535	0		LGALS9_CD47	CD14|Plasma	0.456	0		ANXA1_FPR1	GMP|Monocyte	1.219	0		CEACAM8_CEACAM6	Endothelial|Monocyte	0.323	0
FGFR1_FGF7	AT1|NK	0.146	0		MDK_SORL1	AT2|Monocyte	0.42	0		LGALS9_CD47	CD14|GMP	0.831	0		SIRPA_CD47	CD14|Plasma	0.448	0		LAIR1_LILRB4	GMP|Monocyte	0.312	0		CEACAM1_CEACAM8	Endothelial|Monocyte	0.341	0
FGFR2_EPHA4	AT1|NK	0.13	0		SCGB3A1_MARCO	AT2|Monocyte	1.012	0		SIRPA_CD47	CD14|GMP	0.78	0		LGALS9_SLC1A5	CD14|Plasma	0.451	0		LGALS9_CD44	GMP|Monocyte dendritic cell	0.596	0		APP_FPR2	Endothelial|Monocyte	0.616	0
EFNA1_EPHA4	AT1|NK	0.346	0		C3_C3AR1	AT2|Monocyte	0.722	0		LGALS9_SORL1	CD14|GMP	0.787	0		NRG1_NETO2	CD14|Plasma	0.14	0		HGF_CD44	GMP|Monocyte dendritic cell	0.793	0		PECAM1_CD38	Endothelial|Monocyte	0.417	0
EFNB2_EPHA4	AT1|NK	0.159	0		ANXA1_FPR1	AT2|Monocyte	1.331	0		TNFRSF10B_TNFSF10	CD14|GMP	0.201	0		PECAM1_CD38	CD14|Plasma	0.59	0		TNFRSF1A_GRN	GMP|Monocyte dendritic cell	0.388	0		PECAM1_CD177	Endothelial|Monocyte	0.709	0
FGFR2_XPR1	AT1|NK	0.129	0		APP_FPR2	AT2|Monocyte	0.471	0		PLXNB2_SEMA4D	CD14|GMP	0.817	0		C5AR1_RPS19	CD14|Plasma	2.405	0		CD44_HBEGF	GMP|Monocyte dendritic cell	0.52	0		C5AR1_RPS19	Endothelial|Monocyte	1.827	0
JAG1_NOTCH2	AT1|NK	0.118	0		SAA1_FPR2	AT2|Monocyte	0.98	0		CD48_CD244	CD14|GMP	0.591	0		LAIR1_LILRB4	CD14|Plasma	0.35	0		HLA-DPB1_TNFSF13B	GMP|Monocyte dendritic cell	0.555	0		FN1_a4b1 complex	Endothelial|Monocyte	0.293	0
PLXNB2_SEMA4D	AT1|NK	0.314	0		ICAM1_aMb2 complex	AT2|Monocyte	0.198	0		ALOX5_ALOX5AP	CD14|GMP	0.471	0		PLAUR_a4b1 complex	CD14|Plasma	0.549	0		TFRC_TNFSF13B	GMP|Monocyte dendritic cell	0.71	0		VCAM1_a4b1 complex	Endothelial|Monocyte	0.488	0
PLXNB1_SEMA4D	AT1|NK	0.141	0		C3_aMb2 complex	AT2|Monocyte	0.694	0		SELL_SELPLG	CD14|GMP	0.872	0		CD74_MIF	CD14|mast	1.378	0		GRN_SORT1	GMP|Monocyte dendritic cell	0.29	0		F11R_aLb2 complex	Endothelial|Monocyte	0.154	0
EFNA1_EPHA2	AT1|NK	0.448	0		ICAM1_aXb2 complex	AT2|Monocyte	0.3	0		C5AR1_RPS19	CD14|GMP	1.359	0		ICAM1_AREG	CD14|mast	0.347	0		COPA_SORT1	GMP|Monocyte dendritic cell	0.259	0		FLT1 complex_VEGFA	Endothelial|Monocyte	0.481	0
NRG1_LSR	AT1|NK	0.199	0		PGRMC2_CCL4L2	AT2|NK	1.075	0		CLEC2B_KLRF1	CD14|GMP	0.309	0		TNFRSF1B_GRN	CD14|mast	0.65	0		LGALS9_LRP1	GMP|Monocyte dendritic cell	0.194	0		CD47_SIRB1 complex	Endothelial|Monocyte	0.248	0
SEMA4A_PLXND1	AT1|NK	0.182	0		IDE_CCL23	AT2|NK	0.498	0		PLAUR_a4b1 complex	CD14|GMP	0.781	0		CD74_COPA	CD14|mast	1.278	0		MIF_TNFRSF14	GMP|Monocyte dendritic cell	0.913	0		LGALS9_CD44	Endothelial|Monocyte dendritic cell	0.631	0
EPHA2_EFNA5	AT1|NK	0.198	0		CD55_ADGRE5	AT2|NK	0.854	0		ICAM1_aMb2 complex	CD14|GMP	0.356	0		CD74_APP	CD14|mast	1.225	0		ANXA1_FPR1	GMP|Monocyte dendritic cell	1.345	0		PGRMC2_CCL4L2	Endothelial|Monocyte dendritic cell	0.316	0
CEACAM6_CEACAM6	AT1|NK	1.193	0		HLA-E_KLRC2	AT2|NK	0.992	0		ICAM1_aXb2 complex	CD14|GMP	0.199	0		ICAM1_SPN	CD14|mast	0.577	0		SELL_SELPLG	GMP|Monocyte dendritic cell	0.653	0		TNFRSF1A_GRN	Endothelial|Monocyte dendritic cell	0.569	0
LRP5_FAM3B	AT1|NK	0.137	0		LAMC1_a6b1 complex	AT2|NK	0.589	0		ICAM1_aLb2 complex	CD14|GMP	0.689	0		LGALS9_CD47	CD14|mast	0.535	0		CD99_PILRA	GMP|Monocyte dendritic cell	0.388	0		TNFRSF1B_GRN	Endothelial|Monocyte dendritic cell	0.464	0
CD55_ADGRE5	AT1|NK	1.122	0		LGALS9_CD44	AT2|Neutrophil	0.751	0		ICAM3_aLb2 complex	CD14|GMP	1.042	0		LGALS9_SLC1A5	CD14|mast	0.336	0		ICAM3_aLb2 complex	GMP|Monocyte dendritic cell	0.202	0		CD74_COPA	Endothelial|Monocyte dendritic cell	0.921	0
LTBR_LTB	AT1|NK	0.224	0		EGFR_TGFB1	AT2|Neutrophil	0.161	0		F11R_aLb2 complex	CD14|GMP	0.715	0		CD48_CD244	CD14|mast	0.681	0		HGF_CD44	GMP|NK	0.539	0		HLA-DPB1_TNFSF13B	Endothelial|Monocyte dendritic cell	0.598	0
DSC2_DSG2	AT1|NK	0.188	0		EGFR_AREG	AT2|Neutrophil	0.356	0		TGFB1_TGFbeta receptor1	CD14|GMP	0.41	0		SELL_CD34	CD14|mast	0.805	0		LGALS9_CD47	GMP|NK	0.52	0		TFRC_TNFSF13B	Endothelial|Monocyte dendritic cell	0.671	0
ESAM_ESAM	AT1|NK	0.226	0		ICAM1_AREG	AT2|Neutrophil	0.368	0		LGALS9_CD44	CD14|Meg	1.031	0		PECAM1_CD38	CD14|mast	0.82	0		LGALS9_SORL1	GMP|NK	0.453	0		CD74_APP	Endothelial|Monocyte dendritic cell	0.961	0
COL4A1_a2b1 complex	AT1|NK	0.159	0		EGFR_GRN	AT2|Neutrophil	0.42	0		TNFRSF1A_GRN	CD14|Meg	0.845	0		C5AR1_RPS19	CD14|mast	2.507	0		HLA-E_KLRK1	GMP|NK	1.172	0		NRP1_VEGFA	Endothelial|Monocyte dendritic cell	0.504	0
COL4A2_a2b1 complex	AT1|NK	0.225	0		EGFR_COPA	AT2|Neutrophil	0.22	0		TNFRSF1B_GRN	CD14|Meg	1.741	0		DSC2_DSG2	CD14|mast	0.361	0		SELL_SELPLG	GMP|NK	0.72	0		NRP2_VEGFA	Endothelial|Monocyte dendritic cell	0.412	0
COL8A1_a2b1 complex	AT1|NK	0.308	0		CD74_COPA	AT2|Neutrophil	1.462	0		CD74_COPA	CD14|Meg	2.152	0		PLAUR_a4b1 complex	CD14|mast	0.89	0		PECAM1_CD38	GMP|NK	0.314	0		HLA-F_LILRB2	Endothelial|Monocyte dendritic cell	0.634	0
COL4A4_a2b1 complex	AT1|NK	0.198	0		EGFR_HBEGF	AT2|Neutrophil	0.265	0		CD44_HBEGF	CD14|Meg	1.061	0		IL1 receptor inhibitor_IL1B	CD14|mast	0.545	0		CLEC2B_KLRF1	GMP|NK	0.657	0		HLA-F_LILRB1	Endothelial|Monocyte dendritic cell	0.373	0
COL4A3_a2b1 complex	AT1|NK	0.198	0		NRP2_VEGFA	AT2|Neutrophil	0.231	0		HLA-DPB1_TNFSF13B	CD14|Meg	1.324	0		IL18 receptor_IL18	CD14|mast	0.218	0		PLAUR_a4b1 complex	GMP|NK	0.62	0		CCL5_CCR1	Endothelial|Monocyte dendritic cell	0.527	0
COL12A1_a2b1 complex	AT1|NK	0.22	0		HLA-F_LILRB2	AT2|Neutrophil	0.315	0		TFRC_TNFSF13B	CD14|Meg	0.318	0		LGALS9_CD44	CD14|pDC	1.051	0		ICAM3_aLb2 complex	GMP|NK	0.394	0		LGALS9_LRP1	Endothelial|Monocyte dendritic cell	0.223	0
LAMC1_a2b1 complex	AT1|NK	0.187	0		COPA_SORT1	AT2|Neutrophil	0.304	0		CD74_APP	CD14|Meg	2.081	0		FFAR2_CCL4L2	CD14|pDC	0.309	0		LGALS9_CD44	GMP|Neutrophil	0.542	0		MDK_LRP1	Endothelial|Monocyte dendritic cell	0.195	0
CDH1_a2b1 complex	AT1|NK	0.441	0		CXCL1_CXCR1	AT2|Neutrophil	0.559	0		HLA-F_LILRB2	CD14|Meg	1.07	0		PGRMC2_CCL4L2	CD14|pDC	0.25	0		HGF_CD44	GMP|Neutrophil	0.738	0		APP_FPR2	Endothelial|Monocyte dendritic cell	0.6	0
LAMA3_a3b1 complex	AT1|NK	0.334	0		CXCL2_CXCR1	AT2|Neutrophil	0.337	0		CD1D_LILRB2	CD14|Meg	0.708	0		TNFRSF1A_GRN	CD14|pDC	0.759	0		LAMP1_VSTM1	GMP|Neutrophil	0.199	0		CD99_PILRA	Endothelial|Monocyte dendritic cell	0.589	0
LAMC1_a6b1 complex	AT1|NK	0.173	0		CXCL3_CXCR1	AT2|Neutrophil	0.323	0		HLA-G_LILRB2	CD14|Meg	0.511	0		TNFRSF1B_GRN	CD14|pDC	1.065	0		TNFRSF1A_GRN	GMP|Neutrophil	0.469	0		FN1_a4b1 complex	Endothelial|Monocyte dendritic cell	0.299	0
BMPR1A_BMPR2_BMP2	AT1|NK	0.27	0		CXCL1_CXCR2	AT2|Neutrophil	0.564	0		HLA-F_LILRB1	CD14|Meg	0.975	0		CD74_COPA	CD14|pDC	1.336	0		CD44_HBEGF	GMP|Neutrophil	0.6	0		VCAM1_a4b1 complex	Endothelial|Monocyte dendritic cell	0.494	0
BMR1A_AVR2B_BMP2	AT1|NK	0.27	0		CXCL2_CXCR2	AT2|Neutrophil	0.342	0		HLA-G_LILRB1	CD14|Meg	0.415	0		CD74_APP	CD14|pDC	1.564	0		HLA-DPB1_TNFSF13B	GMP|Neutrophil	0.668	0		FN1_a5b1 complex	Endothelial|Monocyte dendritic cell	0.237	0
CXADR_FAM3C	AT1|Neutrophil	0.417	0		CXCL3_CXCR2	AT2|Neutrophil	0.327	0		GRN_SORT1	CD14|Meg	1.221	0		CCL3_CCR5	CD14|pDC	0.352	0		TFRC_TNFSF13B	GMP|Neutrophil	0.823	0		F11R_aLb2 complex	Endothelial|Monocyte dendritic cell	0.196	0
PGRMC2_CCL4L2	AT1|Neutrophil	0.235	0		MDK_LRP1	AT2|Neutrophil	0.346	0		COPA_SORT1	CD14|Meg	0.6	0		CCL5_CCR5	CD14|pDC	0.406	0		HLA-F_LILRB2	GMP|Neutrophil	0.282	0		FLT1 complex_VEGFA	Endothelial|Monocyte dendritic cell	0.44	0
EGFR_TGFB1	AT1|Neutrophil	0.49	0		LGALS9_SORL1	AT2|Neutrophil	0.359	0		TNFSF10_RIPK1	CD14|Meg	0.47	0		LGALS9_DAG1	CD14|pDC	0.42	0		GRN_SORT1	GMP|Neutrophil	0.331	0		CD47_SIRB1 complex	Endothelial|Monocyte dendritic cell	0.267	0
EGFR_MIF	AT1|Neutrophil	0.582	0		MDK_SORL1	AT2|Neutrophil	0.478	0		LGALS9_LRP1	CD14|Meg	0.625	0		PF4_CXCR3	CD14|pDC	0.263	0		COPA_SORT1	GMP|Neutrophil	0.301	0		PGRMC2_CCL4L2	Endothelial|NK	0.474	0
EGFR_AREG	AT1|Neutrophil	0.826	0		SCGB3A1_MARCO	AT2|Neutrophil	1.01	0		LGALS9_CD47	CD14|Meg	0.668	0		SEMA4A_PLXND1	CD14|pDC	0.306	0		LGALS9_LRP1	GMP|Neutrophil	0.172	0		CD74_COPA	Endothelial|NK	0.929	0
ICAM1_AREG	AT1|Neutrophil	1.16	0		C3_C3AR1	AT2|Neutrophil	0.672	0		SIRPA_CD47	CD14|Meg	0.618	0		CEACAM1_CEACAM8	CD14|pDC	0.21	0		ANXA1_FPR1	GMP|Neutrophil	1.506	0		FAM3C_CLEC2D	Endothelial|NK	0.242	0
EGFR_GRN	AT1|Neutrophil	1.344	0		ANXA1_FPR1	AT2|Neutrophil	1.399	0		LGALS9_SORL1	CD14|Meg	0.774	0		PLXNC1_SEMA7A	CD14|pDC	0.479	0		ANXA1_FPR2	GMP|Neutrophil	1.28	0		MDK_SORL1	Endothelial|NK	0.284	0
TNFRSF1A_GRN	AT1|Neutrophil	1.248	0		APP_FPR2	AT2|Neutrophil	0.494	0		TNFRSF10B_TNFSF10	CD14|Meg	0.368	0		IL1B_ADRB2	CD14|pDC	0.339	0		APP_FPR2	GMP|Neutrophil	0.3	0		APP_FPR2	Endothelial|NK	0.591	0
EGFR_COPA	AT1|Neutrophil	0.399	0		SAA1_FPR2	AT2|Neutrophil	1.004	0		PLXNB2_SEMA4D	CD14|Meg	0.794	0		C5AR1_RPS19	CD14|pDC	2.452	0		LAIR1_LILRB4	GMP|Neutrophil	0.292	0		PECAM1_CD38	Endothelial|NK	0.424	0
EGFR_HBEGF	AT1|Neutrophil	0.628	0		ICAM1_aMb2 complex	AT2|Neutrophil	0.184	0		SEMA4A_PLXND1	CD14|Meg	0.294	0		CXCR1_YARS	CD14|pDC	0.257	0		ICAM3_aLb2 complex	GMP|Neutrophil	0.168	0		PECAM1_CD177	Endothelial|NK	0.694	0
CD44_HBEGF	AT1|Neutrophil	0.694	0		C3_aMb2 complex	AT2|Neutrophil	0.68	0		ANXA1_FPR1	CD14|Meg	1.25	0		THBS1_aVb3 complex	CD14|pDC	0.397	0		CD47_SIRB1 complex	GMP|Neutrophil	0.552	0		C5AR1_RPS19	Endothelial|NK	1.845	0
ICAM1_SPN	AT1|Neutrophil	0.905	0		ICAM1_aXb2 complex	AT2|Neutrophil	0.422	0		CD48_CD244	CD14|Meg	0.548	0		PLAUR_aVb3 complex	CD14|pDC	0.504	0		HGF_CD44	GMP|Plasma	0.546	0		CLEC2B_KLRF1	Endothelial|NK	0.534	0
ICAM1_ITGAL	AT1|Neutrophil	0.676	0		CADM1_CADM1	AT2|Plasma	0.125	0		ALOX5_ALOX5AP	CD14|Meg	0.474	0		PLAUR_a4b1 complex	CD14|pDC	0.56	0		LAMP1_FAM3C	GMP|Plasma	0.217	0		FN1_a4b1 complex	Endothelial|NK	0.339	0
ADRB2_VEGFB	AT1|Neutrophil	0.267	0		CXADR_FAM3C	AT2|Plasma	0.188	0		SELL_SELPLG	CD14|Meg	0.806	0		FFAR2_FAM3C	CD16|B	0.296	0		MIF_TNFRSF14	GMP|Plasma	0.915	0		VCAM1_a4b1 complex	Endothelial|NK	0.534	0
NRP2_SEMA3C	AT1|Neutrophil	0.177	0		CD74_COPA	AT2|Plasma	1.443	0		CD99_PILRA	CD14|Meg	0.551	0		LAMP1_FAM3C	CD16|B	0.305	0		PECAM1_CD38	GMP|Plasma	0.497	0		F11R_aLb2 complex	Endothelial|NK	0.259	0
COPA_SORT1	AT1|Neutrophil	0.301	0		FAM3C_CLEC2D	AT2|Plasma	0.196	0		CD52_SIGLEC10	CD14|Meg	0.736	0		TNFRSF1B_GRN	CD16|B	0.724	0		ICAM3_aLb2 complex	GMP|Plasma	0.188	0		LAMP1_VSTM1	Endothelial|Neutrophil	0.297	0
FGFR2_CD83	AT1|Neutrophil	0.438	0		PGRMC2_CCL4L2	AT2|T	0.691	0		PLAUR_aVb3 complex	CD14|Meg	1.274	0		CD74_COPA	CD16|B	1.271	0		LGALS9_CD44	GMP|T cell	0.465	0		TNFRSF1A_GRN	Endothelial|Neutrophil	0.293	0
JAG1_NOTCH2	AT1|Neutrophil	0.11	0		EGFR_AREG	AT2|T	0.362	0		PLAUR_a4b1 complex	CD14|Meg	0.749	0		HLA-F_LILRB1	CD16|B	0.322	0		HGF_CD44	GMP|T cell	0.662	0		CD74_COPA	Endothelial|Neutrophil	0.866	0
PLXNB2_SEMA4D	AT1|Neutrophil	0.305	0		ICAM1_AREG	AT2|T	0.375	0		ICAM1_aMb2 complex	CD14|Meg	0.438	0		LGALS9_CD47	CD16|B	0.562	0		LGALS9_SORL1	GMP|T cell	0.301	0		HLA-DPB1_TNFSF13B	Endothelial|Neutrophil	0.406	0
PLXNB1_SEMA4D	AT1|Neutrophil	0.132	0		CD74_COPA	AT2|T	1.423	0		ICAM1_aXb2 complex	CD14|Meg	0.288	0		SIRPA_CD47	CD16|B	0.431	0		ICAM3_aLb2 complex	GMP|T cell	0.214	0		CD74_APP	Endothelial|Neutrophil	0.939	0
MIF_TNFRSF14	AT1|Neutrophil	0.505	0		FAM3C_CLEC2D	AT2|T	0.299	0		TGFB1_TGFbeta receptor2	CD14|Meg	0.347	0		PTPRC_CD22	CD16|B	1.747	0		TNFRSF1A_GRN	GMP|pDC	0.249	0		NRP1_VEGFA	Endothelial|Neutrophil	0.521	0
SCGB3A1_MARCO	AT1|Neutrophil	0.997	0		MDK_SORL1	AT2|T	0.352	0		LGALS9_CD44	CD14|NK	0.697	0		C5AR1_RPS19	CD16|B	2.218	0		CD74_APP	GMP|pDC	1.264	0		NRP2_VEGFA	Endothelial|Neutrophil	0.429	0
NRG1_MS4A4A	AT1|Neutrophil	0.414	0		PLXNB2_SEMA4D	AT2|T	0.228	0		TGFB1_TGFBR3	CD14|NK	0.72	0		LTBR_LTB	CD16|B	0.417	0		PLXNC1_SEMA7A	GMP|pDC	0.319	0		HLA-F_LILRB2	Endothelial|Neutrophil	0.498	0
LRP5_FAM3B	AT1|Neutrophil	0.123	0		LTBR_LTB	AT2|T	0.312	0		CD74_COPA	CD14|NK	1.963	0		PLAUR_a4b1 complex	CD16|B	0.377	0		SELL_SELPLG	GMP|pDC	0.668	0		FAM3C_CLEC2D	Endothelial|Neutrophil	0.208	0
LRP6_CKLF	AT1|Neutrophil	0.481	0		CXADR_FAM3C	AT2|ciliated	0.206	0		ICAM1_SPN	CD14|NK	0.877	0		ICAM2_aLb2 complex	CD16|B	0.249	0		LAIR1_LILRB4	GMP|pDC	0.499	0		CXCL2_CXCR1	Endothelial|Neutrophil	0.394	0
C3_C3AR1	AT1|Neutrophil	0.332	0		EGFR_BTC	AT2|ciliated	0.161	0		ICAM1_ITGAL	CD14|NK	1.013	0		LGALS9_CD44	CD16|CD14	1.031	0		LGALS9_CD44	HSC|Endothelial	1.232	0		CXCL2_CXCR2	Endothelial|Neutrophil	0.331	0
ANXA1_FPR1	AT1|Neutrophil	0.898	0		ERBB3_BTC	AT2|ciliated	0.347	0		HLA-F_LILRB1	CD14|NK	0.802	0		HLA-DPB1_NRG1	CD16|CD14	0.448	0		CD74_COPA	HSC|Endothelial	1.14	0		LGALS9_SORL1	Endothelial|Neutrophil	0.416	0
ANXA1_FPR3	AT1|Neutrophil	0.661	0		EGFR_COPA	AT2|ciliated	0.332	0		TNFSF10_RIPK1	CD14|NK	0.537	0		TNFRSF1B_GRN	CD16|CD14	1.265	0		LGALS9_LRP1	HSC|Endothelial	0.933	0		MDK_SORL1	Endothelial|Neutrophil	0.388	0
ANXA1_FPR2	AT1|Neutrophil	0.819	0		CD74_COPA	AT2|ciliated	1.575	0		NOTCH2_IL24	CD14|NK	0.749	0		CD74_COPA	CD16|CD14	1.398	0		LGALS9_SORL1	HSC|Endothelial	0.67	0		CEACAM1_CEACAM8	Endothelial|Neutrophil	0.331	0
APP_FPR2	AT1|Neutrophil	0.475	0		CD74_APP	AT2|ciliated	1.846	0		LGALS9_CD47	CD14|NK	0.74	0		CD44_HBEGF	CD16|CD14	0.786	0		MIF_TNFRSF14	HSC|Endothelial	1.769	0		ANXA1_FPR1	Endothelial|Neutrophil	1.439	0
PROS1_AXL	AT1|Neutrophil	0.286	0		NRP2_SEMA3C	AT2|ciliated	0.202	0		SIRPA_CD47	CD14|NK	0.69	0		HLA-DPB1_TNFSF13B	CD16|CD14	1.14	0		PLXNC1_SEMA7A	HSC|Endothelial	0.827	0		APP_FPR2	Endothelial|Neutrophil	0.672	0
CD55_ADGRE5	AT1|Neutrophil	1.183	0		COPA_SORT1	AT2|ciliated	0.336	0		LGALS9_HAVCR2	CD14|NK	0.462	0		TFRC_TNFSF13B	CD16|CD14	0.937	0		SELL_SELPLG	HSC|Endothelial	1.18	0		ALOX5_ALOX5AP	Endothelial|Neutrophil	1.446	0
CD99_PILRA	AT1|Neutrophil	0.374	0		CD46_JAG1	AT2|ciliated	0.648	0		LGALS9_SORL1	CD14|NK	1.097	0		CD74_APP	CD16|CD14	1.402	0		CD99_PILRA	HSC|Endothelial	0.805	0		PECAM1_CD177	Endothelial|Neutrophil	1.228	0
ICAM1_aMb2 complex	AT1|Neutrophil	0.656	0		LGALS9_CD44	AT2|macrophage	0.711	0		PLXNB2_SEMA4D	CD14|NK	0.783	0		ICAM1_SPN	CD16|CD14	0.279	0		CD74_MIF	HSC|Eryth	1.316	0		FPR2_CAMP	Endothelial|Neutrophil	0.265	0
C3_aMb2 complex	AT1|Neutrophil	0.226	0		EGFR_TGFB1	AT2|macrophage	0.179	0		CD48_CD244	CD14|NK	0.713	0		ICAM1_ITGAL	CD16|CD14	0.336	0		CSF1_SLC7A1	HSC|Eryth	0.218	0		F11R_aLb2 complex	Endothelial|Neutrophil	0.164	0
ICAM1_aXb2 complex	AT1|Neutrophil	0.801	0		EGFR_AREG	AT2|macrophage	0.261	0		ALOX5_ALOX5AP	CD14|NK	0.509	0		HLA-F_LILRB2	CD16|CD14	0.855	0		LGALS9_DAG1	HSC|Eryth	0.157	0		FLT1 complex_VEGFA	Endothelial|Neutrophil	0.457	0
ICAM1_aLb2 complex	AT1|Neutrophil	0.676	0		EGFR_GRN	AT2|macrophage	0.775	0		SELL_SELPLG	CD14|NK	0.929	0		HLA-F_LILRB1	CD16|CD14	0.349	0		LGALS9_CD47	HSC|Eryth	0.617	0		CD47_SIRB1 complex	Endothelial|Neutrophil	0.286	0
ICAM4_aLb2 complex	AT1|Neutrophil	0.159	0		TNFRSF1A_GRN	AT2|macrophage	0.748	0		C5AR1_RPS19	CD14|NK	1.399	0		GRN_SORT1	CD16|CD14	0.491	0		LGALS9_SLC1A5	HSC|Eryth	0.141	0		LAMP1_FAM3C	Endothelial|Plasma	0.294	0
F11R_aLb2 complex	AT1|Neutrophil	0.398	0		EGFR_COPA	AT2|macrophage	0.249	0		CLEC2B_KLRF1	CD14|NK	0.52	0		CCL5_CCR1	CD16|CD14	0.626	0		CD96_NECTIN1	HSC|Eryth	0.221	0		CXADR_FAM3C	Endothelial|Plasma	0.224	0
CD47_SIRB1 complex	AT1|Neutrophil	0.659	0		CD74_COPA	AT2|macrophage	1.492	0		PLAUR_a4b1 complex	CD14|NK	0.676	0		LGALS9_LRP1	CD16|CD14	0.492	0		CD74_MIF	HSC|Eryth progenitor	1.124	0		TNFRSF1A_GRN	Endothelial|Plasma	0.319	0
CADM1_CADM1	AT1|Plasma	0.544	0		EGFR_HBEGF	AT2|macrophage	0.196	0		ICAM1_aMb2 complex	CD14|NK	0.53	0		LGALS9_CD47	CD16|CD14	0.481	0		CSF1_SLC7A1	HSC|Eryth progenitor	0.263	0		CD74_COPA	Endothelial|Plasma	0.884	0
LAMP1_FAM3C	AT1|Plasma	0.578	0		CD74_APP	AT2|macrophage	1.531	0		ICAM1_aXb2 complex	CD14|NK	0.279	0		PLXNB2_SEMA4D	CD16|CD14	0.257	0		LGALS9_DAG1	HSC|Eryth progenitor	0.168	0		NRP1_VEGFA	Endothelial|Plasma	0.442	0
CXADR_FAM3C	AT1|Plasma	0.58	0		ICAM1_SPN	AT2|macrophage	0.161	0		ICAM1_aLb2 complex	CD14|NK	1.013	0		CD99_PILRA	CD16|CD14	0.479	0		LGALS9_CD47	HSC|Eryth progenitor	0.62	0		NRP2_VEGFA	Endothelial|Plasma	0.35	0
EGFR_MIF	AT1|Plasma	0.552	0		ICAM1_ITGAL	AT2|macrophage	0.156	0		ICAM3_aLb2 complex	CD14|NK	1.366	0		C5AR1_RPS19	CD16|CD14	2.153	0		LGALS9_SLC1A5	HSC|Eryth progenitor	0.157	0		PECAM1_CD38	Endothelial|Plasma	0.509	0
EGFR_AREG	AT1|Plasma	0.986	0		NRP2_SEMA3C	AT2|macrophage	0.191	0		F11R_aLb2 complex	CD14|NK	1.039	0		CD52_SIGLEC10	CD16|CD14	1.485	0		CD96_NECTIN1	HSC|Eryth progenitor	0.225	0		FN1_a4b1 complex	Endothelial|Plasma	0.342	0
ICAM1_AREG	AT1|Plasma	1.32	0		HLA-F_LILRB1	AT2|macrophage	0.239	0		TGFB1_TGFbeta receptor1	CD14|NK	0.478	0		LAIR1_LILRB4	CD16|CD14	0.321	0		CD74_MIF	HSC|GMP	1.121	0		VCAM1_a4b1 complex	Endothelial|Plasma	0.537	0
EGFR_COPA	AT1|Plasma	0.326	0		COPA_SORT1	AT2|macrophage	0.324	0		LGALS9_CD44	CD14|Neu	1.239	0		PLAUR_a4b1 complex	CD16|CD14	0.427	0		HLA-DPB1_TNFSF13B	HSC|GMP	0.578	0		LAMC1_a6b1 complex	Endothelial|Plasma	0.253	0
CD55_ADGRE5	AT1|Plasma	0.968	0		LGALS9_LRP1	AT2|macrophage	0.421	0		LAMP1_VSTM1	CD14|Neu	0.433	0		ICAM1_aMb2 complex	CD16|CD14	0.504	0		TFRC_TNFSF13B	HSC|GMP	0.856	0		FLT1 complex_VEGFA	Endothelial|Plasma	0.378	0
PVR_CD96	AT1|T	0.199	0		MDK_LRP1	AT2|macrophage	0.54	0		TNFRSF1A_GRN	CD14|Neu	1.156	0		ICAM1_aLb2 complex	CD16|CD14	0.336	0		CSF1_SLC7A1	HSC|GMP	0.188	0		LGALS9_CD44	Endothelial|T cell	0.438	0
CADM1_CADM1	AT1|T	0.526	0		LGALS9_CD47	AT2|macrophage	0.346	0		TNFRSF1B_GRN	CD14|Neu	2.052	0		ICAM2_aLb2 complex	CD16|CD14	0.313	0		LGALS9_CD47	HSC|GMP	0.52	0		PGRMC2_CCL4L2	Endothelial|T cell	0.38	0
CDH1_KLRG1	AT1|T	0.447	0		LGALS9_SLC1A5	AT2|macrophage	0.214	0		CD74_COPA	CD14|Neu	2.052	0		CD47_SIRB1 complex	CD16|CD14	0.427	0		LGALS9_SORL1	HSC|GMP	0.265	0		TNFRSF1A_GRN	Endothelial|T cell	0.25	0
CXADR_FAM3C	AT1|T	0.422	0		LGALS9_HAVCR2	AT2|macrophage	0.23	0		HLA-DPB1_TNFSF13B	CD14|Neu	1.403	0		LGALS9_CD44	CD16|CD16	0.876	0		CD74_MIF	HSC|HSC	1.208	0		CD74_COPA	Endothelial|T cell	0.889	0
PGRMC2_CCL4L2	AT1|T	0.308	0		MDK_SORL1	AT2|macrophage	0.298	0		TFRC_TNFSF13B	CD14|Neu	0.396	0		TNFRSF1B_GRN	CD16|CD16	0.903	0		CSF1_SLC7A1	HSC|HSC	0.221	0		HLA-DPB1_TNFSF13B	Endothelial|T cell	0.336	0
EGFR_TGFB1	AT1|T	0.427	0		SCGB3A1_MARCO	AT2|macrophage	1.362	0		CD74_APP	CD14|Neu	1.943	0		CD74_COPA	CD16|CD16	1.349	0		LGALS9_CD47	HSC|HSC	0.556	0		CD74_APP	Endothelial|T cell	0.872	0
EGFR_MIF	AT1|T	0.593	0		C3_C3AR1	AT2|macrophage	0.706	0		HLA-F_LILRB2	CD14|Neu	1.197	0		HLA-DPB1_TNFSF13B	CD16|CD16	0.816	0		LGALS9_CD44	HSC|MSC	0.457	0		NRP1_VEGFA	Endothelial|T cell	0.466	0
EGFR_AREG	AT1|T	0.737	0		APP_FPR2	AT2|macrophage	0.403	0		CD1D_LILRB2	CD14|Neu	0.834	0		CD74_APP	CD16|CD16	1.266	0		TFRC_TNFSF13B	HSC|MSC	0.605	0		NRP2_VEGFA	Endothelial|T cell	0.374	0
ICAM1_AREG	AT1|T	1.071	0		SAA1_FPR2	AT2|macrophage	0.912	0		HLA-G_LILRB2	CD14|Neu	0.637	0		ICAM1_SPN	CD16|CD16	0.509	0		CSF1_SLC7A1	HSC|MSC	0.196	0		HLA-F_LILRB2	Endothelial|T cell	0.326	0
EGFR_COPA	AT1|T	0.367	0		ICAM1_aMb2 complex	AT2|macrophage	0.161	0		HLA-F_LILRB1	CD14|Neu	0.923	0		ICAM1_ITGAL	CD16|CD16	0.428	0		LGALS9_CD47	HSC|MSC	0.548	0		FAM3C_CLEC2D	Endothelial|T cell	0.283	0
EGFR_HBEGF	AT1|T	0.325	0		C3_aMb2 complex	AT2|macrophage	0.658	0		HLA-G_LILRB1	CD14|Neu	0.363	0		HLA-F_LILRB2	CD16|CD16	1.254	0		LGALS9_SORL1	HSC|MSC	0.386	0		TNFSF10_RIPK1	Endothelial|T cell	0.312	0
ICAM1_SPN	AT1|T	0.767	0		ICAM1_aXb2 complex	AT2|macrophage	0.312	0		GRN_SORT1	CD14|Neu	1.255	0		HLA-F_LILRB1	CD16|CD16	0.745	0		CSF1_SLC7A1	HSC|Meg	0.232	0		MDK_SORL1	Endothelial|T cell	0.298	0
ICAM1_ITGAL	AT1|T	0.692	0		ICAM1_aLb2 complex	AT2|macrophage	0.156	0		COPA_SORT1	CD14|Neu	0.634	0		LGALS9_LRP1	CD16|CD16	0.462	0		LGALS9_CD44	HSC|Monocyte	0.509	0		APP_FPR2	Endothelial|T cell	0.556	0
ADRB2_VEGFB	AT1|T	0.228	0		F11R_aLb2 complex	AT2|macrophage	0.163	0		TNFSF10_RIPK1	CD14|Neu	0.462	0		LGALS9_CD47	CD16|CD16	0.48	0		HLA-DPB1_TNFSF13B	HSC|Monocyte	0.599	0		PECAM1_CD177	Endothelial|T cell	0.806	0
FAM3C_CLEC2D	AT1|T	0.293	0		NECTIN2_NECTIN3	Basal cell|AT1	0.097	0		LGALS9_LRP1	CD14|Neu	0.811	0		PLXNB2_SEMA4D	CD16|CD16	0.254	0		TFRC_TNFSF13B	HSC|Monocyte	0.877	0		FN1_a4b1 complex	Endothelial|T cell	0.254	0
TNFRSF10B_TNFSF10	AT1|T	0.177	0		CXADR_FAM3C	Basal cell|AT1	0.226	0		LGALS9_CD47	CD14|Neu	0.533	0		CD99_PILRA	CD16|CD16	0.537	0		CSF1_SLC7A1	HSC|Monocyte	0.209	0		VCAM1_a4b1 complex	Endothelial|T cell	0.449	0
PLXNB2_SEMA4D	AT1|T	0.36	0		EGFR_AREG	Basal cell|AT1	0.379	0		SIRPA_CD47	CD14|Neu	0.483	0		C5AR1_RPS19	CD16|CD16	2.043	0		COPA_SORT1	HSC|Monocyte	0.259	0		F11R_aLb2 complex	Endothelial|T cell	0.208	0
PLXNB1_SEMA4D	AT1|T	0.186	0		EGFR_COPA	Basal cell|AT1	0.335	0		LGALS9_SORL1	CD14|Neu	0.91	0		CD52_SIGLEC10	CD16|CD16	1.598	0		LGALS9_CD47	HSC|Monocyte	0.549	0		FLT1 complex_VEGFA	Endothelial|T cell	0.402	0
MIF_TNFRSF14	AT1|T	0.487	0		CCL3L1_DPP4	Basal cell|AT1	0.412	0		TNFRSF10B_TNFSF10	CD14|Neu	0.451	0		LAIR1_LILRB4	CD16|CD16	0.302	0		LGALS9_SORL1	HSC|Monocyte	0.261	0		LAMP1_FAM3C	Endothelial|pDC	0.312	0
NRG1_LSR	AT1|T	0.157	0		FGFR2_XPR1	Basal cell|AT1	0.211	0		PLXNB2_SEMA4D	CD14|Neu	0.699	0		PLAUR_a4b1 complex	CD16|CD16	0.638	0		CSF1_SIRPA	HSC|Monocyte	0.223	0		CXADR_FAM3C	Endothelial|pDC	0.242	0
CEACAM6_CEACAM6	AT1|T	1.132	0		CXCR6_CXCL16	Basal cell|AT1	0.335	0		SEMA4A_PLXND1	CD14|Neu	0.357	0		ICAM1_aLb2 complex	CD16|CD16	0.428	0		ICAM4_aLb2 complex	HSC|Monocyte	0.146	0		PECAM1_CD38	Endothelial|pDC	0.472	0
LRP6_CKLF	AT1|T	0.346	0		EPHB2_EFNB2	Basal cell|AT1	0.215	0		ANXA1_FPR1	CD14|Neu	1.523	0		ICAM2_aLb2 complex	CD16|CD16	0.405	0		LGALS9_CD44	HSC|Monocyte dendritic cell	0.617	0		FN1_a4b1 complex	Endothelial|pDC	0.263	0
PROS1_AXL	AT1|T	0.177	0		EPHB2_EFNA5	Basal cell|AT1	0.249	0		CD48_CD244	CD14|Neu	0.587	0		CD47_SIRB1 complex	CD16|CD16	0.394	0		HLA-DPB1_TNFSF13B	HSC|Monocyte dendritic cell	0.547	0		VCAM1_a4b1 complex	Endothelial|pDC	0.458	0
CD55_ADGRE5	AT1|T	1.133	0		CEACAM6_CEACAM6	Basal cell|AT1	1.073	0		ALOX5_ALOX5AP	CD14|Neu	0.493	0		LGALS9_CD47	CD16|CD4T	0.473	0		TFRC_TNFSF13B	HSC|Monocyte dendritic cell	0.826	0		LAMC1_a6b1 complex	Endothelial|pDC	0.24	0
LTBR_LTB	AT1|T	0.503	0		FZD6_WNT5A	Basal cell|AT1	0.148	0		SELL_SELPLG	CD14|Neu	0.82	0		PLXNB2_SEMA4D	CD16|CD4T	0.269	0		COPA_SORT1	HSC|Monocyte dendritic cell	0.256	0		LGALS9_CD44	Eryth|B cell	0.436	0
LAMA3_a3b1 complex	AT1|T	0.249	0		DSC2_DSG2	Basal cell|AT1	0.473	0		CD99_PILRA	CD14|Neu	0.624	0		C5AR1_RPS19	CD16|CD4T	2.584	0		LGALS9_LRP1	HSC|Monocyte dendritic cell	0.215	0		LGALS9_CD47	Eryth|B cell	0.294	0
ICAM1_aMb2 complex	AT1|T	0.648	0		COL16A1_a2b1 complex	Basal cell|AT1	0.249	0		CD52_SIGLEC10	CD14|Neu	0.782	0		LTBR_LTB	CD16|CD4T	0.779	0		LGALS9_CD47	HSC|Monocyte dendritic cell	0.518	0		C5AR1_RPS19	Eryth|B cell	1.738	0
C3_aMb2 complex	AT1|T	0.217	0		COL17A1_a2b1 complex	Basal cell|AT1	0.307	0		PLAUR_a4b1 complex	CD14|Neu	0.525	0		PLAUR_a4b1 complex	CD16|CD4T	0.341	0		MIF_TNFRSF14	HSC|Monocyte dendritic cell	1	0		LAMP1_FAM3C	Eryth|Endothelial	0.188	0
ICAM1_aXb2 complex	AT1|T	0.644	0		LAMA3_a3b1 complex	Basal cell|AT1	0.279	0		ICAM1_aMb2 complex	CD14|Neu	0.582	0		ICAM2_aLb2 complex	CD16|CD4T	0.246	0		CSF1_SIRPA	HSC|Monocyte dendritic cell	0.225	0		CD74_APP	Eryth|Endothelial	0.685	0
ICAM1_aLb2 complex	AT1|T	0.692	0		TNC_aVb6 complex	Basal cell|AT1	0.285	0		ICAM1_aXb2 complex	CD14|Neu	0.38	0		CD74_COPA	CD16|CD8T	1.295	0		CD99_PILRA	HSC|Monocyte dendritic cell	0.298	0		VEGFA_KDR	Eryth|Endothelial	0.387	0
ICAM4_aLb2 complex	AT1|T	0.175	0		HLA-C_FAM3C	Basal cell|AT2	1.15	0		CD47_SIRB1 complex	CD14|Neu	0.529	0		LGALS9_CD47	CD16|CD8T	0.496	0		ICAM4_aLb2 complex	HSC|Monocyte dendritic cell	0.187	0		VEGFA_FLT1	Eryth|Endothelial	0.38	0
F11R_aLb2 complex	AT1|T	0.415	0		CXADR_FAM3C	Basal cell|AT2	0.219	0		LGALS9_CD44	CD14|Plasma	0.842	0		C5AR1_RPS19	CD16|CD8T	2.343	0		CDH1_KLRG1	HSC|NK	0.317	0		PTPRC_MRC1	Eryth|Endothelial	0.935	0
CADM1_CADM1	AT1|ciliated	0.558	0		EGFR_COPA	Basal cell|AT2	0.329	0		HLA-C_FAM3C	CD14|Plasma	1.628	0		LTBR_LTB	CD16|CD8T	0.382	0		LGALS9_CD47	HSC|NK	0.541	0		PLAUR_a4b1 complex	Eryth|Endothelial	0.565	0
ROS1_FGFR2	AT1|ciliated	0.135	0		FGFR2_XPR1	Basal cell|AT2	0.179	0		LAMP1_FAM3C	CD14|Plasma	0.467	0		PLAUR_a4b1 complex	CD16|CD8T	0.398	0		LGALS9_SORL1	HSC|NK	0.474	0		LGALS9_SLC1A5	Eryth|Eryth progenitor	0.322	0
LAMP1_FAM3C	AT1|ciliated	0.48	0		CXCR6_CXCL16	Basal cell|AT2	0.281	0		TNFRSF1A_GRN	CD14|Plasma	0.434	0		LGALS9_CD44	CD16|Dendritic	0.802	0		HLA-E_KLRK1	HSC|NK	1.119	0		TFRC_TNFSF13B	Eryth|GMP	0.572	0
CXADR_FAM3C	AT1|ciliated	0.482	0		EPHB2_EFNA5	Basal cell|AT2	0.221	0		TNFRSF1B_GRN	CD14|Plasma	1.329	0		FFAR2_TNF	CD16|Dendritic	0.127	0		CLEC2B_KLRF1	HSC|NK	0.607	0		C5AR1_RPS19	Eryth|GMP	1.763	0
EGFR_NRG1	AT1|ciliated	0.308	0		CEACAM6_CEACAM6	Basal cell|AT2	0.804	0		CD74_COPA	CD14|Plasma	2.171	0		FCGR2A_CXCL9	CD16|Dendritic	0.576	0		ICAM3_aLb2 complex	HSC|NK	0.375	0		C5AR1_RPS19	Eryth|HSC	2.02	0
ERBB3_NRG1	AT1|ciliated	0.237	0		DSC2_DSG2	Basal cell|AT2	0.32	0		ICAM1_SPN	CD14|Plasma	0.619	0		HLA-DPB1_NRG1	CD16|Dendritic	0.417	0		ICAM4_aLb2 complex	HSC|NK	0.379	0		PLAUR_a4b1 complex	Eryth|HSC	0.358	0
EGFR_MIF	AT1|ciliated	0.544	0		LAMA3_a3b1 complex	Basal cell|AT2	0.133	0		TNFSF10_RIPK1	CD14|Plasma	0.442	0		CD74_MIF	CD16|Dendritic	1.291	0		LGALS9_CD44	HSC|Neutrophil	0.563	0		LGALS9_CD44	Eryth|MSC	0.475	0
ICAM1_AREG	AT1|ciliated	0.846	0		TNC_aVb6 complex	Basal cell|AT2	0.173	0		NOTCH2_IL24	CD14|Plasma	0.7	0		ICAM1_AREG	CD16|Dendritic	0.434	0		HLA-DPB1_TNFSF13B	HSC|Neutrophil	0.66	0		TFRC_TNFSF13B	Eryth|MSC	0.539	0
EGFR_BTC	AT1|ciliated	0.305	0		CD44_FGFR2	Basal cell|Basal cell	0.514	0		LGALS9_CD47	CD14|Plasma	0.61	0		TNFRSF1B_GRN	CD16|Dendritic	1.326	0		TFRC_TNFSF13B	HSC|Neutrophil	0.939	0		SELL_CD34	Eryth|MSC	0.283	0
ERBB3_BTC	AT1|ciliated	0.234	0		TIMP1_FGFR2	Basal cell|Basal cell	0.282	0		SIRPA_CD47	CD14|Plasma	0.56	0		CD74_COPA	CD16|Dendritic	1.366	0		COPA_SORT1	HSC|Neutrophil	0.297	0		C5AR1_RPS19	Eryth|MSC	2.057	0
EGFR_COPA	AT1|ciliated	0.467	0		ROS1_FGFR2	Basal cell|Basal cell	0.196	0		LGALS9_SLC1A5	CD14|Plasma	0.515	0		CD74_APP	CD16|Dendritic	1.307	0		LGALS9_LRP1	HSC|Neutrophil	0.193	0		PLAUR_a4b1 complex	Eryth|MSC	0.239	0
ADRB2_VEGFB	AT1|ciliated	0.258	0		HLA-C_FAM3C	Basal cell|Basal cell	1.211	0		PLXNB2_SEMA4D	CD14|Plasma	0.586	0		HLA-F_LILRB1	CD16|Dendritic	0.443	0		CSF1_SIRPA	HSC|Neutrophil	0.238	0		LGALS9_SLC1A5	Eryth|Meg	0.352	0
NRP2_SEMA3C	AT1|ciliated	0.205	0		CXADR_FAM3C	Basal cell|Basal cell	0.28	0		C5AR1_RPS19	CD14|Plasma	1.535	0		CCL5_CCR5	CD16|Dendritic	0.275	0		APP_FPR2	HSC|Neutrophil	0.226	0		SELL_CD34	Eryth|Meg	0.215	0
PLXNB2_SEMA4C	AT1|ciliated	0.303	0		EGFR_AREG	Basal cell|Basal cell	0.438	0		LAIR1_LILRB4	CD14|Plasma	0.249	0		NOTCH2_JAG2	CD16|Dendritic	0.161	0		ICAM4_aLb2 complex	HSC|Neutrophil	0.153	0		C5AR1_RPS19	Eryth|Meg	1.944	0
NOTCH1_JAG1	AT1|ciliated	0.217	0		ICAM1_AREG	Basal cell|Basal cell	0.37	0		PLAUR_a4b1 complex	CD14|Plasma	0.781	0		LGALS9_LRP1	CD16|Dendritic	0.484	0		CD47_SIRB1 complex	HSC|Neutrophil	0.588	0		PLAUR_aVb3 complex	Eryth|Meg	0.238	0
CD46_JAG1	AT1|ciliated	0.505	0		MDK_PTPRZ1	Basal cell|Basal cell	0.41	0		LGALS9_CD44	CD14|mast	0.83	0		LGALS9_CD47	CD16|Dendritic	0.722	0		CSF1_SLC7A1	HSC|Plasma	0.192	0		PLAUR_a4b1 complex	Eryth|Meg	0.463	0
WNT5A_PTPRK	AT1|ciliated	0.156	0		PTN_PTPRZ1	Basal cell|Basal cell	0.203	0		TNFRSF1A_GRN	CD14|mast	0.422	0		LGALS9_SLC1A5	CD16|Dendritic	0.341	0		MIF_TNFRSF14	HSC|Plasma	1.002	0		TFRC_TNFSF13B	Eryth|Monocyte	0.717	0
WNT5A_FZD3	AT1|ciliated	0.186	0		PLXNB1_SEMA4D	Basal cell|Basal cell	0.258	0		TNFRSF1B_GRN	CD14|mast	1.317	0		LGALS9_HAVCR2	CD16|Dendritic	0.334	0		PECAM1_CD38	HSC|Plasma	0.392	0		COPA_SORT1	Eryth|Monocyte	0.226	0
TNFRSF10B_TNFSF10	AT1|ciliated	0.16	0		CXCR6_CXCL16	Basal cell|Basal cell	0.232	0		CD74_COPA	CD14|mast	1.902	0		PLXNB2_SEMA4D	CD16|Dendritic	0.288	0		CDH1_aEb7 complex	HSC|Plasma	0.174	0		LGALS9_SLC1A5	Eryth|Monocyte	0.299	0
FGFR2_XPR1	AT1|ciliated	0.192	0		EPHB2_EFNA5	Basal cell|Basal cell	0.319	0		CD74_APP	CD14|mast	1.891	0		ICAM3_CD209	CD16|Dendritic	0.24	0		ICAM4_aLb2 complex	HSC|Plasma	0.174	0		CEACAM1_CEACAM6	Eryth|Monocyte	0.293	0
JAG1_NOTCH2	AT1|ciliated	0.126	0		CEACAM6_CEACAM6	Basal cell|Basal cell	0.858	0		ICAM1_SPN	CD14|mast	0.758	0		COPA_P2RY6	CD16|Dendritic	0.181	0		LGALS9_CD44	HSC|T cell	0.486	0		C5AR1_RPS19	Eryth|Monocyte	1.774	0
MIF_TNFRSF14	AT1|ciliated	0.463	0		PTPRC_CD22	Basal cell|Basal cell	0.528	0		TNFSF10_RIPK1	CD14|mast	0.497	0		NAMPT_P2RY6	CD16|Dendritic	0.92	0		LGALS9_SORL1	HSC|T cell	0.322	0		LGALS9_CD44	Eryth|Monocyte dendritic cell	0.615	0
EFNA1_EPHA2	AT1|ciliated	0.499	0		DSG2_DSC3	Basal cell|Basal cell	0.34	0		LGALS9_CD47	CD14|mast	0.558	0		PTPRC_MRC1	CD16|Dendritic	1.872	0		ICAM3_aLb2 complex	HSC|T cell	0.195	0		PGRMC2_CCL4L2	Eryth|Monocyte dendritic cell	0.217	0
NRG1_ERBB4	AT1|ciliated	0.217	0		DSC2_DSG2	Basal cell|Basal cell	0.459	0		LGALS9_SORL1	CD14|mast	0.85	0		CD48_CD244	CD16|Dendritic	0.479	0		ICAM4_aLb2 complex	HSC|T cell	0.199	0		TFRC_TNFSF13B	Eryth|Monocyte dendritic cell	0.759	0
NRG1_LSR	AT1|ciliated	0.179	0		TNC_a4b1 complex	Basal cell|Basal cell	0.273	0		TNFRSF10B_TNFSF10	CD14|mast	0.238	0		CD99_PILRA	CD16|Dendritic	0.332	0		CD74_APP	HSC|pDC	1.134	0		CCL5_CCR1	Eryth|Monocyte dendritic cell	0.428	0
NRG1_LGR4	AT1|ciliated	0.131	0		ROS1_FGFR2	Basal cell|Club	0.177	0		PLXNB2_SEMA4D	CD14|mast	0.691	0		PECAM1_CD38	CD16|Dendritic	0.681	0		PLXNC1_SEMA7A	HSC|pDC	0.491	0		LGALS9_LRP1	Eryth|Monocyte dendritic cell	0.207	0
EPHA4_EFNB3	AT1|ciliated	0.151	0		HLA-C_FAM3C	Basal cell|Club	1.233	0		SEMA4A_PLXND1	CD14|mast	0.291	0		C5AR1_RPS19	CD16|Dendritic	2.46	0		CD74_MIF	MSC|Endothelial	1.536	0		CD99_PILRA	Eryth|Monocyte dendritic cell	0.257	0
EPHA2_EFNA5	AT1|ciliated	0.214	0		CXADR_FAM3C	Basal cell|Club	0.302	0		CD48_CD244	CD14|mast	0.625	0		CD52_SIGLEC10	CD16|Dendritic	1.487	0		TNFRSF1B_GRN	MSC|Endothelial	0.926	0		PGRMC2_CCL4L2	Eryth|NK	0.375	0
CEACAM6_CEACAM6	AT1|ciliated	1.238	0		PTN_PTPRZ1	Basal cell|Club	0.184	0		ALOX5_ALOX5AP	CD14|mast	0.498	0		LAIR1_LILRB4	CD16|Dendritic	0.372	0		CD74_COPA	MSC|Endothelial	1.365	0		LGALS9_CD47	Eryth|NK	0.253	0
CD55_ADGRE5	AT1|ciliated	1.055	0		FGFR2_XPR1	Basal cell|Club	0.158	0		SELL_CD34	CD14|mast	0.829	0		CLEC2B_KLRF1	CD16|Dendritic	0.483	0		MDK_LRP1	MSC|Endothelial	0.968	0		C5AR1_RPS19	Eryth|NK	1.792	0
DSC2_DSG2	AT1|ciliated	0.191	0		CXCR6_CXCL16	Basal cell|Club	0.284	0		C5AR1_RPS19	CD14|mast	1.547	0		PLAUR_a4b1 complex	CD16|Dendritic	0.887	0		MDK_SORL1	MSC|Endothelial	0.705	0		CLEC2B_KLRF1	Eryth|NK	0.275	0
COL4A1_a2b1 complex	AT1|ciliated	0.238	0		EPHB2_EFNA5	Basal cell|Club	0.221	0		ICAM1_aXb2 complex	CD14|mast	0.162	0		LGALS9_CD44	CD16|Eryth	0.887	0		MIF_TNFRSF14	MSC|Endothelial	1.504	0		LGALS9_CD44	Eryth|Neutrophil	0.397	0
FN1_a2b1 complex	AT1|ciliated	0.27	0		CEACAM6_CEACAM6	Basal cell|Club	0.967	0		LGALS9_CD44	CD14|pDC	0.803	0		TNFRSF1B_GRN	CD16|Eryth	0.74	0		PLXNC1_SEMA7A	MSC|Endothelial	0.689	0		TFRC_TNFSF13B	Eryth|Neutrophil	0.566	0
COL4A2_a2b1 complex	AT1|ciliated	0.304	0		DSG2_DSC3	Basal cell|Club	0.336	0		TNFRSF1A_GRN	CD14|pDC	1.099	0		CD74_COPA	CD16|Eryth	1.298	0		SELL_SELPLG	MSC|Endothelial	1.884	0		LGALS9_SORL1	Eryth|Neutrophil	0.4	0
COL8A1_a2b1 complex	AT1|ciliated	0.387	0		DSC2_DSG2	Basal cell|Club	0.378	0		TNFRSF1B_GRN	CD14|pDC	1.994	0		HLA-DPB1_TNFSF13B	CD16|Eryth	1.148	0		CD99_PILRA	MSC|Endothelial	0.939	0		ANXA1_FPR1	Eryth|Neutrophil	1.261	0
COL4A4_a2b1 complex	AT1|ciliated	0.277	0		COL16A1_a2b1 complex	Basal cell|Club	0.166	0		CD74_COPA	CD14|pDC	2.118	0		TFRC_TNFSF13B	CD16|Eryth	0.945	0		LAIR1_LILRB4	MSC|Endothelial	0.684	0		ALOX5_ALOX5AP	Eryth|Neutrophil	1.381	0
COL4A3_a2b1 complex	AT1|ciliated	0.277	0		COL17A1_a2b1 complex	Basal cell|Club	0.224	0		HLA-DPB1_TNFSF13B	CD14|pDC	1.233	0		GRN_SORT1	CD16|Eryth	0.516	0		CD74_MIF	MSC|Eryth	1.54	0		LAMP1_FAM3C	Eryth|Plasma	0.171	0
COL12A1_a2b1 complex	AT1|ciliated	0.299	0		LAMA3_a3b1 complex	Basal cell|Club	0.159	0		TFRC_TNFSF13B	CD14|pDC	0.226	0		PPBP_CXCR1	CD16|Eryth	0.547	0		CD74_COPA	MSC|Eryth	0.709	0		LGALS9_CD44	Eryth|T cell	0.422	0
LAMC1_a2b1 complex	AT1|ciliated	0.266	0		NECTIN2_NECTIN3	Basal cell|Endothelial	0.135	0		CD74_APP	CD14|pDC	2.837	0		PPBP_CXCR2	CD16|Eryth	0.943	0		CD74_MIF	MSC|Eryth progenitor	1.349	0		PGRMC2_CCL4L2	Eryth|T cell	0.281	0
CDH1_a2b1 complex	AT1|ciliated	0.52	0		HLA-C_FAM3C	Basal cell|Endothelial	1.203	0		HLA-F_LILRB2	CD14|pDC	0.849	0		LGALS9_CD47	CD16|Eryth	0.391	0		CD74_COPA	MSC|Eryth progenitor	0.693	0		LGALS9_SORL1	Eryth|T cell	0.31	0
LAMA3_a3b1 complex	AT1|ciliated	0.395	0		CXADR_FAM3C	Basal cell|Endothelial	0.272	0		CD1D_LILRB2	CD14|pDC	0.486	0		LGALS9_SORL1	CD16|Eryth	1.161	0		CD74_MIF	MSC|GMP	1.346	0		C5AR1_RPS19	Eryth|T cell	1.75	0
NRG1_a6b4 complex	AT1|ciliated	0.176	0		EGFR_GRN	Basal cell|Endothelial	0.495	0		HLA-G_LILRB2	CD14|pDC	0.289	0		PLXNB2_SEMA4D	CD16|Eryth	0.255	0		CD74_COPA	MSC|GMP	0.649	0		LGALS9_CD44	Eryth progenitor|B cell	0.507	0
CXADR_FAM3C	AT1|macrophage	0.419	0		EGFR_COPA	Basal cell|Endothelial	0.304	0		HLA-F_LILRB1	CD14|pDC	1.026	0		CSF1R_CSF1	CD16|Eryth	0.375	0		HLA-DPB1_TNFSF13B	MSC|GMP	0.647	0		LAMP1_FAM3C	Eryth progenitor|B cell	0.163	0
EGFR_TGFB1	AT1|macrophage	0.467	0		CD74_APP	Basal cell|Endothelial	2	0		HLA-G_LILRB1	CD14|pDC	0.466	0		PECAM1_CD177	CD16|Eryth	1.382	0		TFRC_TNFSF13B	MSC|GMP	0.629	0		PGRMC2_CCL4L2	Eryth progenitor|B cell	0.199	0
EGFR_MIF	AT1|macrophage	0.6	0		NRP1_SEMA3A	Basal cell|Endothelial	0.491	0		GRN_SORT1	CD14|pDC	1.154	0		LTBR_LTB	CD16|Eryth	0.356	0		CD74_APP	MSC|GMP	0.666	0		TFRC_TNFSF13B	Eryth progenitor|B cell	0.716	0
ICAM1_AREG	AT1|macrophage	0.878	0		TNFSF10_RIPK1	Basal cell|Endothelial	0.437	0		COPA_SORT1	CD14|pDC	0.533	0		CD47_SIRB1 complex	CD16|Eryth	0.404	0		MDK_SORL1	MSC|GMP	0.3	0		LGALS9_CD47	Eryth progenitor|B cell	0.365	0
EGFR_GRN	AT1|macrophage	1.342	0		EPHB2_EFNA5	Basal cell|Endothelial	0.277	0		TNFSF10_RIPK1	CD14|pDC	0.497	0		LAMP1_VSTM1	CD16|GMP	0.328	0		PECAM1_CD38	MSC|GMP	0.411	0		LGALS9_SORL1	Eryth progenitor|B cell	0.359	0
TNFRSF1A_GRN	AT1|macrophage	1.247	0		FZD6_WNT5A	Basal cell|Endothelial	0.153	0		LGALS9_CD47	CD14|pDC	0.718	0		TNFRSF1B_GRN	CD16|GMP	1.066	0		CD74_MIF	MSC|HSC	1.432	0		C5AR1_RPS19	Eryth progenitor|B cell	1.82	0
EGFR_COPA	AT1|macrophage	0.384	0		COL16A1_a1b1 complex	Basal cell|Endothelial	0.407	0		SIRPA_CD47	CD14|pDC	0.668	0		CD74_COPA	CD16|GMP	1.361	0		CD74_COPA	MSC|HSC	0.645	0		TGFB1_TGFBR3	Eryth progenitor|Endothelial	0.29	0
EGFR_HBEGF	AT1|macrophage	0.456	0		COL17A1_a1b1 complex	Basal cell|Endothelial	0.465	0		LGALS9_SLC1A5	CD14|pDC	0.632	0		CD74_APP	CD16|GMP	1.526	0		CD74_APP	MSC|HSC	0.592	0		LAMP1_FAM3C	Eryth progenitor|Endothelial	0.206	0
ICAM1_SPN	AT1|macrophage	0.909	0		COL16A1_a2b1 complex	Basal cell|Endothelial	0.142	0		LGALS9_SORL1	CD14|pDC	0.996	0		ICAM1_SPN	CD16|GMP	0.458	0		PECAM1_CD38	MSC|HSC	0.403	0		TFRC_TNFSF13B	Eryth progenitor|Endothelial	0.683	0
ICAM1_ITGAL	AT1|macrophage	0.673	0		COL17A1_a2b1 complex	Basal cell|Endothelial	0.2	0		PLXNB2_SEMA4D	CD14|pDC	0.651	0		GRN_SORT1	CD16|GMP	0.573	0		CD74_MIF	MSC|MSC	1.167	0		CD74_APP	Eryth progenitor|Endothelial	0.714	0
ADRB2_VEGFB	AT1|macrophage	0.279	0		TNC_a9b1 complex	Basal cell|Endothelial	0.174	0		PLXNC1_SEMA7A	CD14|pDC	0.539	0		COPA_SORT1	CD16|GMP	0.409	0		CD74_APP	MSC|MSC	0.655	0		COPA_SORT1	Eryth progenitor|Endothelial	0.261	0
NRP2_SEMA3C	AT1|macrophage	0.178	0		PlexinA1_complex3_SEMA3A	Basal cell|Endothelial	0.465	0		ALOX5_ALOX5AP	CD14|pDC	1.04	0		LGALS9_CD47	CD16|GMP	0.555	0		MDK_SORL1	MSC|MSC	0.422	0		CD46_JAG1	Eryth progenitor|Endothelial	0.348	0
COPA_SORT1	AT1|macrophage	0.318	0		IL7 receptor_IL7	Basal cell|Endothelial	0.351	0		SELL_SELPLG	CD14|pDC	1.138	0		SIRPA_CD47	CD16|GMP	0.423	0		SELL_CD34	MSC|MSC	1.223	0		LGALS9_CD47	Eryth progenitor|Endothelial	0.324	0
FGFR2_CD83	AT1|macrophage	0.278	0		HLA-C_FAM3C	Basal cell|Fibroblasts	1.129	0		C5AR1_RPS19	CD14|pDC	1.479	0		LGALS9_SLC1A5	CD16|GMP	0.35	0		PECAM1_CD38	MSC|MSC	0.331	0		LGALS9_SLC1A5	Eryth progenitor|Endothelial	0.344	0
JAG1_NOTCH2	AT1|macrophage	0.102	0		CXADR_FAM3C	Basal cell|Fibroblasts	0.198	0		LTBR_LTB	CD14|pDC	0.726	0		PLXNB2_SEMA4D	CD16|GMP	0.215	0		SELL_CD34	MSC|Meg	1.082	0		VEGFA_KDR	Eryth progenitor|Endothelial	0.411	0
MIF_TNFRSF14	AT1|macrophage	0.511	0		EGFR_COPA	Basal cell|Fibroblasts	0.31	0		LAIR1_LILRB4	CD14|pDC	0.566	0		PECAM1_CD177	CD16|GMP	1.2	0		PECAM1_CD38	MSC|Meg	0.396	0		SEMA4A_PLXND1	Eryth progenitor|Endothelial	0.216	0
SCGB3A1_MARCO	AT1|macrophage	1.022	0		CD40_TNFSF13B	Basal cell|Fibroblasts	0.264	0		CD47_SIRB1 complex	CD14|pDC	0.376	0		C5AR1_RPS19	CD16|GMP	1.821	0		CD74_MIF	MSC|Monocyte	1.25	0		VEGFA_FLT1	Eryth progenitor|Endothelial	0.405	0
NRG1_MS4A4A	AT1|macrophage	0.423	0		MDK_LRP1	Basal cell|Fibroblasts	0.675	0		LGALS9_CD44	CD16|B	0.721	0		LAIR1_LILRB4	CD16|GMP	0.212	0		TNFRSF1B_GRN	MSC|Monocyte	0.427	0		PTPRC_MRC1	Eryth progenitor|Endothelial	1.078	0
LRP5_FAM3B	AT1|macrophage	0.123	0		C5AR1_RPS19	Basal cell|Fibroblasts	1.961	0		HLA-C_FAM3C	CD16|B	1.557	0		PLAUR_a4b1 complex	CD16|GMP	0.287	0		CD74_COPA	MSC|Monocyte	0.68	0		C5AR1_RPS19	Eryth progenitor|Endothelial	1.782	0
LRP6_CKLF	AT1|macrophage	0.478	0		COL16A1_a1b1 complex	Basal cell|Fibroblasts	0.304	0		LAMP1_FAM3C	CD16|B	0.391	0		ICAM1_aMb2 complex	CD16|GMP	0.608	0		CD44_HBEGF	MSC|Monocyte	0.576	0		PLAUR_a4b1 complex	Eryth progenitor|Endothelial	0.585	0
C3_C3AR1	AT1|macrophage	0.296	0		COL17A1_a1b1 complex	Basal cell|Fibroblasts	0.362	0		TNFRSF1B_GRN	CD16|B	1.594	0		ICAM2_aLb2 complex	CD16|GMP	0.266	0		HLA-DPB1_TNFSF13B	MSC|Monocyte	0.668	0		TFRC_TNFSF13B	Eryth progenitor|Eryth	0.669	0
ANXA1_FPR1	AT1|macrophage	0.843	0		COL16A1_a2b1 complex	Basal cell|Fibroblasts	0.19	0		CD74_COPA	CD16|B	1.506	0		CD47_SIRB1 complex	CD16|GMP	0.399	0		TFRC_TNFSF13B	MSC|Monocyte	0.649	0		LGALS9_SLC1A5	Eryth progenitor|Eryth	0.319	0
ANXA1_FPR3	AT1|macrophage	0.68	0		COL17A1_a2b1 complex	Basal cell|Fibroblasts	0.248	0		HLA-G_LILRB1	CD16|B	0.311	0		LGALS9_CD44	CD16|Meg	0.83	0		CD74_APP	MSC|Monocyte	0.723	0		PGRMC2_CCL4L2	Eryth progenitor|Eryth progenitor	0.187	0
ANXA1_FPR2	AT1|macrophage	0.761	0		TNC_a8b1 complex	Basal cell|Fibroblasts	0.325	0		NOTCH2_IL24	CD16|B	0.903	0		TNFRSF1B_GRN	CD16|Meg	0.776	0		COPA_SORT1	MSC|Monocyte	0.231	0		TFRC_TNFSF13B	Eryth progenitor|Eryth progenitor	0.698	0
APP_FPR2	AT1|macrophage	0.417	0		ACVR_1A2A receptor_BMP5	Basal cell|Fibroblasts	0.202	0		LGALS9_CD47	CD16|B	0.646	0		CD74_COPA	CD16|Meg	1.335	0		MDK_SORL1	MSC|Monocyte	0.296	0		CCL5_ACKR1	Eryth progenitor|Eryth progenitor	0.412	0
PROS1_AXL	AT1|macrophage	0.324	0		HLA-C_FAM3C	Basal cell|MKI67 progenitor	1.134	0		PLXNB2_SEMA4D	CD16|B	0.657	0		HLA-DPB1_TNFSF13B	CD16|Meg	1.039	0		SELL_SELPLG	MSC|Monocyte	0.941	0		LGALS9_CD47	Eryth progenitor|Eryth progenitor	0.323	0
CD55_ADGRE5	AT1|macrophage	1.168	0		CXADR_FAM3C	Basal cell|MKI67 progenitor	0.203	0		PTPRC_CD22	CD16|B	2.155	0		CD74_APP	CD16|Meg	1.407	0		PECAM1_CD38	MSC|Monocyte	0.306	0		LGALS9_SLC1A5	Eryth progenitor|Eryth progenitor	0.393	0
CD99_PILRA	AT1|macrophage	0.369	0		EGFR_TGFB1	Basal cell|MKI67 progenitor	0.203	0		C5AR1_RPS19	CD16|B	1.968	0		GRN_SORT1	CD16|Meg	0.533	0		LAIR1_LILRB4	MSC|Monocyte	0.217	0		LGALS9_CD44	Eryth progenitor|GMP	0.392	0
ICAM1_aMb2 complex	AT1|macrophage	0.644	0		EGFR_AREG	Basal cell|MKI67 progenitor	0.342	0		CD52_SIGLEC10	CD16|B	0.792	0		PPBP_CXCR2	CD16|Meg	0.842	0		ICAM3_aLb2 complex	MSC|Monocyte	0.24	0		PGRMC2_CCL4L2	Eryth progenitor|GMP	0.205	0
C3_aMb2 complex	AT1|macrophage	0.214	0		EGFR_GRN	Basal cell|MKI67 progenitor	0.528	0		LTBR_LTB	CD16|B	1.156	0		LGALS9_CD47	CD16|Meg	0.463	0		TNFRSF1B_GRN	MSC|Monocyte dendritic cell	0.399	0		TFRC_TNFSF13B	Eryth progenitor|GMP	0.815	0
ICAM1_aXb2 complex	AT1|macrophage	0.745	0		EGFR_COPA	Basal cell|MKI67 progenitor	0.274	0		PLAUR_a4b1 complex	CD16|B	0.399	0		LGALS9_SORL1	CD16|Meg	1.104	0		CD74_COPA	MSC|Monocyte dendritic cell	0.671	0		LGALS9_CD47	Eryth progenitor|GMP	0.309	0
ICAM1_aLb2 complex	AT1|macrophage	0.673	0		EGFR_HBEGF	Basal cell|MKI67 progenitor	0.213	0		LGALS9_CD44	CD16|CD14	1.308	0		PLXNB2_SEMA4D	CD16|Meg	0.265	0		CD44_HBEGF	MSC|Monocyte dendritic cell	0.533	0		LGALS9_SLC1A5	Eryth progenitor|GMP	0.333	0
ICAM4_aLb2 complex	AT1|macrophage	0.157	0		FAM3C_CLEC2D	Basal cell|MKI67 progenitor	0.288	0		LAMP1_VSTM1	CD16|CD14	0.377	0		CSF1R_CSF1	CD16|Meg	0.375	0		HLA-DPB1_TNFSF13B	MSC|Monocyte dendritic cell	0.616	0		LGALS9_SORL1	Eryth progenitor|GMP	0.336	0
F11R_aLb2 complex	AT1|macrophage	0.396	0		FGFR2_CD83	Basal cell|MKI67 progenitor	0.189	0		TNFRSF1A_GRN	CD16|CD14	1.141	0		PECAM1_CD177	CD16|Meg	1.392	0		TFRC_TNFSF13B	MSC|Monocyte dendritic cell	0.598	0		C5AR1_RPS19	Eryth progenitor|GMP	1.844	0
CD47_SIRB1 complex	AT1|macrophage	0.655	0		CXCR6_CXCL16	Basal cell|MKI67 progenitor	0.314	0		TNFRSF1B_GRN	CD16|CD14	2.506	0		LTBR_LTB	CD16|Meg	0.323	0		CD74_APP	MSC|Monocyte dendritic cell	0.698	0		TFRC_TNFSF13B	Eryth progenitor|HSC	0.685	0
CADM1_CADM1	AT2|AT1	0.795	0		TNC_a4b1 complex	Basal cell|MKI67 progenitor	0.302	0		CD74_COPA	CD16|CD14	1.745	0		ICAM2_aLb2 complex	CD16|Meg	0.263	0		COPA_SORT1	MSC|Monocyte dendritic cell	0.228	0		LGALS9_CD47	Eryth progenitor|HSC	0.35	0
FGF7_FGFR2	AT2|AT1	0.167	0		F11R_aLb2 complex	Basal cell|MKI67 progenitor	0.18	0		CD44_HBEGF	CD16|CD14	0.936	0		CD47_SIRB1 complex	CD16|Meg	0.375	0		MDK_LRP1	MSC|Monocyte dendritic cell	0.25	0		LGALS9_SLC1A5	Eryth progenitor|HSC	0.326	0
ROS1_FGFR2	AT2|AT1	0.181	0		EGFR_AREG	Basal cell|Mast cell	1.846	0		HLA-DPB1_TNFSF13B	CD16|CD14	1.106	0		FFAR2_CCL4L2	CD16|NK	0.437	0		MIF_TNFRSF14	MSC|Monocyte dendritic cell	0.735	0		SELL_CD34	Eryth progenitor|HSC	0.178	0
FGFR1_FGFR2	AT2|AT1	0.161	0		ICAM1_AREG	Basal cell|Mast cell	1.778	0		TFRC_TNFSF13B	CD16|CD14	0.504	0		ICAM1_AREG	CD16|NK	0.41	0		ANXA1_FPR1	MSC|Monocyte dendritic cell	0.886	0		C5AR1_RPS19	Eryth progenitor|HSC	2.101	0
CXADR_FAM3C	AT2|AT1	0.376	0		NRP1_VEGFA	Basal cell|Mast cell	0.237	0		CD74_APP	CD16|CD14	1.528	0		ICAM1_ITGAL	CD16|NK	0.329	0		SELL_SELPLG	MSC|Monocyte dendritic cell	0.982	0		PLAUR_a4b1 complex	Eryth progenitor|HSC	0.378	0
EGFR_NRG1	AT2|AT1	0.228	0		TNFSF10_RIPK1	Basal cell|Mast cell	0.522	0		HLA-F_LILRB2	CD16|CD14	1.255	0		HLA-F_KIR3DL1	CD16|NK	0.298	0		CD99_PILRA	MSC|Monocyte dendritic cell	0.432	0		LGALS9_CD44	Eryth progenitor|MSC	0.546	0
ERBB3_NRG1	AT2|AT1	0.205	0		C3_C3AR1	Basal cell|Mast cell	0.51	0		HLA-G_LILRB2	CD16|CD14	0.788	0		HLA-F_KIR3DL2	CD16|NK	0.297	0		ICAM3_aLb2 complex	MSC|Monocyte dendritic cell	0.28	0		TFRC_TNFSF13B	Eryth progenitor|MSC	0.782	0
EGFR_MIF	AT2|AT1	0.536	0		PTPRC_CD22	Basal cell|Mast cell	0.646	0		HLA-F_LILRB1	CD16|CD14	0.997	0		HLA-F_LILRB1	CD16|NK	0.292	0		CD74_COPA	MSC|NK	0.633	0		LGALS9_CD47	Eryth progenitor|MSC	0.351	0
EGFR_AREG	AT2|AT1	0.784	0		TNC_a4b1 complex	Basal cell|Mast cell	0.424	0		HLA-G_LILRB1	CD16|CD14	0.53	0		LGALS9_CD47	CD16|NK	0.496	0		MDK_SORL1	MSC|NK	0.51	0		LGALS9_SLC1A5	Eryth progenitor|MSC	0.295	0
ICAM1_AREG	AT2|AT1	0.942	0		TNC_a9b1 complex	Basal cell|Mast cell	0.219	0		GRN_SORT1	CD16|CD14	0.652	0		C5AR1_RPS19	CD16|NK	2.326	0		HLA-E_KLRC1	MSC|NK	0.777	0		SELL_CD34	Eryth progenitor|MSC	0.332	0
EGFR_COPA	AT2|AT1	0.303	0		EGFR_TGFB1	Basal cell|Monocyte	0.235	0		COPA_SORT1	CD16|CD14	0.595	0		CLEC2B_KLRF1	CD16|NK	0.943	0		HLA-E_KLRC2	MSC|NK	0.706	0		C5AR1_RPS19	Eryth progenitor|MSC	2.138	0
EGFR_HBEGF	AT2|AT1	0.344	0		EGFR_AREG	Basal cell|Monocyte	0.384	0		TNF_NOTCH1	CD16|CD14	0.261	0		PLAUR_a4b1 complex	CD16|NK	0.486	0		HLA-E_KLRK1	MSC|NK	1.44	0		PLAUR_a4b1 complex	Eryth progenitor|MSC	0.259	0
NRP2_VEGFA	AT2|AT1	0.423	0		EGFR_GRN	Basal cell|Monocyte	0.569	0		TNF_TNFRSF1A	CD16|CD14	0.363	0		ICAM1_aLb2 complex	CD16|NK	0.329	0		SELL_SELPLG	MSC|NK	1.049	0		TFRC_TNFSF13B	Eryth progenitor|Meg	0.656	0
ADRB2_VEGFB	AT2|AT1	0.167	0		EGFR_COPA	Basal cell|Monocyte	0.332	0		TNF_TNFRSF1B	CD16|CD14	1.259	0		ICAM2_aLb2 complex	CD16|NK	0.307	0		PECAM1_CD38	MSC|NK	0.341	0		CCL4_SLC7A1	Eryth progenitor|Meg	0.158	0
NOTCH1_JAG1	AT2|AT1	0.117	0		EGFR_HBEGF	Basal cell|Monocyte	0.355	0		TNF_RIPK1	CD16|CD14	0.247	0		LGALS9_CD44	CD16|Neu	0.949	0		CLEC2B_KLRF1	MSC|NK	0.732	0		LGALS9_SLC1A5	Eryth progenitor|Meg	0.422	0
CD46_JAG1	AT2|AT1	0.365	0		CD40_TNFSF13B	Basal cell|Monocyte	0.319	0		TNFSF10_RIPK1	CD16|CD14	0.58	0		TNFRSF1B_GRN	CD16|Neu	0.764	0		ICAM3_aLb2 complex	MSC|NK	0.472	0		SELL_CD34	Eryth progenitor|Meg	0.264	0
CXCL2_DPP4	AT2|AT1	0.671	0		HLA-F_LILRB2	Basal cell|Monocyte	0.547	0		LGALS9_LRP1	CD16|CD14	0.909	0		CD74_COPA	CD16|Neu	1.333	0		TNFRSF1B_GRN	MSC|Neutrophil	0.479	0		C5AR1_RPS19	Eryth progenitor|Meg	2.025	0
FGFR1_FGF7	AT2|AT1	0.132	0		HLA-F_LILRB1	Basal cell|Monocyte	0.299	0		LGALS9_CD47	CD16|CD14	0.579	0		HLA-DPB1_TNFSF13B	CD16|Neu	1.154	0		CD74_COPA	MSC|Neutrophil	0.671	0		PLAUR_aVb3 complex	Eryth progenitor|Meg	0.258	0
FGFR2_EPHA4	AT2|AT1	0.156	0		CCL3L1_CCR1	Basal cell|Monocyte	0.471	0		LGALS9_SLC1A5	CD16|CD14	0.408	0		TFRC_TNFSF13B	CD16|Neu	0.952	0		CD44_HBEGF	MSC|Neutrophil	0.613	0		PLAUR_a4b1 complex	Eryth progenitor|Meg	0.483	0
EFNA1_EPHA4	AT2|AT1	0.256	0		FGFR2_CD83	Basal cell|Monocyte	0.267	0		LGALS9_HAVCR2	CD16|CD14	0.394	0		CD74_APP	CD16|Neu	1.287	0		HLA-DPB1_TNFSF13B	MSC|Neutrophil	0.729	0		LGALS9_CD44	Eryth progenitor|Monocyte	0.455	0
EFNA5_EPHA4	AT2|AT1	0.106	0		CXCR6_CXCL16	Basal cell|Monocyte	0.389	0		LGALS9_SORL1	CD16|CD14	0.907	0		HLA-F_LILRB2	CD16|Neu	0.841	0		TFRC_TNFSF13B	MSC|Neutrophil	0.711	0		TFRC_TNFSF13B	Eryth progenitor|Monocyte	0.96	0
EFNB2_EPHA4	AT2|AT1	0.123	0		SAA1_FPR2	Basal cell|Monocyte	0.861	0		PLXNB2_SEMA4D	CD16|CD14	0.814	0		GRN_SORT1	CD16|Neu	0.573	0		CD74_APP	MSC|Neutrophil	0.65	0		CD74_APP	Eryth progenitor|Monocyte	0.628	0
FGFR2_XPR1	AT2|AT1	0.166	0		ALOX5_ALOX5AP	Basal cell|Monocyte	0.895	0		ANXA1_FPR1	CD16|CD14	1.052	0		COPA_SORT1	CD16|Neu	0.408	0		HLA-F_LILRB2	MSC|Neutrophil	0.286	0		CCL4L2_VSIR	Eryth progenitor|Monocyte	0.642	0
MIF_TNFRSF14	AT2|AT1	0.47	0		TNC_a4b1 complex	Basal cell|Monocyte	0.203	0		CD48_CD244	CD16|CD14	0.619	0		PPBP_CXCR1	CD16|Neu	0.567	0		COPA_SORT1	MSC|Neutrophil	0.27	0		GRN_SORT1	Eryth progenitor|Monocyte	0.236	0
EFNA1_EPHA2	AT2|AT1	0.347	0		KLRB1_CLEC2D	Basal cell|NK	0.638	0		C5AR1_RPS19	CD16|CD14	1.59	0		PPBP_CXCR2	CD16|Neu	0.959	0		MDK_LRP1	MSC|Neutrophil	0.228	0		COPA_SORT1	Eryth progenitor|Monocyte	0.274	0
SEMA4A_PLXND1	AT2|AT1	0.177	0		HLA-E_KLRC2	Basal cell|NK	1.207	0		CD52_SIGLEC10	CD16|CD14	0.899	0		LGALS9_CD47	CD16|Neu	0.406	0		MDK_SORL1	MSC|Neutrophil	0.276	0		LGALS9_CD47	Eryth progenitor|Monocyte	0.34	0
CEACAM6_CEACAM6	AT2|AT1	1.197	0		TNC_a4b1 complex	Basal cell|NK	0.761	0		LAIR1_LILRB4	CD16|CD14	0.33	0		LGALS9_SORL1	CD16|Neu	1.205	0		ANXA1_FPR1	MSC|Neutrophil	1.048	0		LGALS9_SLC1A5	Eryth progenitor|Monocyte	0.37	0
ESAM_ESAM	AT2|AT1	0.227	0		EGFR_TGFB1	Basal cell|Neutrophil	0.227	0		PLAUR_a4b1 complex	CD16|CD14	0.508	0		PLXNB2_SEMA4D	CD16|Neu	0.281	0		APP_FPR2	MSC|Neutrophil	0.288	0		LGALS9_SORL1	Eryth progenitor|Monocyte	0.339	0
COL8A1_a2b1 complex	AT2|AT1	0.161	0		EGFR_AREG	Basal cell|Neutrophil	0.421	0		C3_aMb2 complex	CD16|CD14	0.588	0		APP_FPR2	CD16|Neu	0.554	0		SELL_SELPLG	MSC|Neutrophil	0.947	0		CEACAM1_CEACAM6	Eryth progenitor|Monocyte	0.332	0
LAMC1_a2b1 complex	AT2|AT1	0.169	0		EGFR_GRN	Basal cell|Neutrophil	0.485	0		ICAM3_aLb2 complex	CD16|CD14	1.018	0		CSF1R_CSF1	CD16|Neu	0.41	0		LAIR1_LILRB4	MSC|Neutrophil	0.196	0		CEACAM8_CEACAM6	Eryth progenitor|Monocyte	0.283	0
CDH1_a2b1 complex	AT2|AT1	0.256	0		EGFR_COPA	Basal cell|Neutrophil	0.285	0		CD47_SIRB1 complex	CD16|CD14	0.734	0		PECAM1_CD177	CD16|Neu	1.532	0		ICAM3_aLb2 complex	MSC|Neutrophil	0.247	0		CEACAM1_CEACAM8	Eryth progenitor|Monocyte	0.334	0
CADM1_CADM1	AT2|AT2	0.693	0		EGFR_HBEGF	Basal cell|Neutrophil	0.33	0		LGALS9_CD44	CD16|CD16	1.169	0		LTBR_LTB	CD16|Neu	0.374	0		CD47_SIRB1 complex	MSC|Neutrophil	0.581	0		C5AR1_RPS19	Eryth progenitor|Monocyte	1.856	0
FGF7_FGFR2	AT2|AT2	0.197	0		CD40_TNFSF13B	Basal cell|Neutrophil	0.245	0		TNFRSF1A_GRN	CD16|CD16	0.485	0		ICAM1_aMb2 complex	CD16|Neu	0.497	0		CD74_MIF	MSC|Plasma	1.152	0		CD47_SIRB1 complex	Eryth progenitor|Monocyte	0.246	0
ROS1_FGFR2	AT2|AT2	0.211	0		HLA-F_LILRB2	Basal cell|Neutrophil	0.393	0		TNFRSF1B_GRN	CD16|CD16	1.849	0		ICAM1_aXb2 complex	CD16|Neu	0.622	0		CD74_COPA	MSC|Plasma	0.677	0		LGALS9_CD44	Eryth progenitor|Monocyte dendritic cell	0.686	0
FGFR1_FGFR2	AT2|AT2	0.192	0		CCL3L1_CCR1	Basal cell|Neutrophil	0.419	0		CD74_COPA	CD16|CD16	1.652	0		ICAM2_aLb2 complex	CD16|Neu	0.26	0		MIF_TNFRSF14	MSC|Plasma	0.736	0		PGRMC2_CCL4L2	Eryth progenitor|Monocyte dendritic cell	0.275	0
CXADR_FAM3C	AT2|AT2	0.369	0		MDK_SORL1	Basal cell|Neutrophil	0.541	0		HLA-DPB1_TNFSF13B	CD16|CD16	0.949	0		CD47_SIRB1 complex	CD16|Neu	0.43	0		SELL_SELPLG	MSC|Plasma	0.936	0		CD44_HBEGF	Eryth progenitor|Monocyte dendritic cell	0.411	0
EGFR_MIF	AT2|AT2	0.565	0		FGFR2_CD83	Basal cell|Neutrophil	0.338	0		TFRC_TNFSF13B	CD16|CD16	0.347	0		LAMP1_FAM3C	CD16|Plasma	0.215	0		PECAM1_CD38	MSC|Plasma	0.524	0		TFRC_TNFSF13B	Eryth progenitor|Monocyte dendritic cell	1.001	0
EGFR_AREG	AT2|AT2	0.851	0		CXCR6_CXCL16	Basal cell|Neutrophil	0.342	0		CD74_APP	CD16|CD16	1.396	0		CD74_MIF	CD16|Plasma	1.312	0		ICAM3_aLb2 complex	MSC|Plasma	0.267	0		CCL4L2_VSIR	Eryth progenitor|Monocyte dendritic cell	0.646	0
ICAM1_AREG	AT2|AT2	1.009	0		SAA1_FPR2	Basal cell|Neutrophil	0.884	0		HLA-F_LILRB2	CD16|CD16	1.527	0		TNFRSF1B_GRN	CD16|Plasma	0.664	0		MDK_SORL1	MSC|T cell	0.357	0		COPA_SORT1	Eryth progenitor|Monocyte dendritic cell	0.236	0
EGFR_COPA	AT2|AT2	0.279	0		ALOX5_ALOX5AP	Basal cell|Neutrophil	1.079	0		HLA-G_LILRB2	CD16|CD16	1.06	0		CD74_COPA	CD16|Plasma	1.357	0		HLA-E_KLRK1	MSC|T cell	0.851	0		CCL5_CCR1	Eryth progenitor|Monocyte dendritic cell	0.484	0
NRP2_VEGFA	AT2|AT2	0.242	0		TNC_a4b1 complex	Basal cell|Neutrophil	0.147	0		HLA-F_LILRB1	CD16|CD16	1.324	0		ICAM1_SPN	CD16|Plasma	0.236	0		ICAM3_aLb2 complex	MSC|T cell	0.292	0		LGALS9_LRP1	Eryth progenitor|Monocyte dendritic cell	0.278	0
ADRB2_VEGFB	AT2|AT2	0.163	0		ICAM1_aXb2 complex	Basal cell|Neutrophil	0.407	0		HLA-G_LILRB1	CD16|CD16	0.857	0		HLA-F_LILRB1	CD16|Plasma	0.255	0		CD74_COPA	MSC|pDC	0.638	0		LGALS9_CD47	Eryth progenitor|Monocyte dendritic cell	0.343	0
CXCL2_DPP4	AT2|AT2	0.682	0		FAM3C_CLEC2D	Basal cell|Plasma	0.257	0		GRN_SORT1	CD16|CD16	0.724	0		LGALS9_CD47	CD16|Plasma	0.447	0		CD74_APP	MSC|pDC	1.358	0		LGALS9_SLC1A5	Eryth progenitor|Monocyte dendritic cell	0.308	0
TNFRSF10B_TNFSF10	AT2|AT2	0.14	0		FGFR2_CD83	Basal cell|Plasma	0.193	0		COPA_SORT1	CD16|CD16	0.666	0		LGALS9_SLC1A5	CD16|Plasma	0.442	0		PLXNC1_SEMA7A	MSC|pDC	0.353	0		CD99_PILRA	Eryth progenitor|Monocyte dendritic cell	0.351	0
FGFR1_FGF7	AT2|AT2	0.182	0		TNC_a4b1 complex	Basal cell|Plasma	0.244	0		TNF_NOTCH1	CD16|CD16	0.215	0		PLXNB2_SEMA4D	CD16|Plasma	0.208	0		SELL_SELPLG	MSC|pDC	0.997	0		C5AR1_RPS19	Eryth progenitor|Monocyte dendritic cell	1.773	0
EFNA1_EPHA2	AT2|AT2	0.32	0		EGFR_AREG	Basal cell|T	0.428	0		TNF_TNFRSF1A	CD16|CD16	0.226	0		PECAM1_CD38	CD16|Plasma	0.871	0		LAIR1_LILRB4	MSC|pDC	0.404	0		LAIR1_LILRB4	Eryth progenitor|Monocyte dendritic cell	0.183	0
SEMA4A_PLXND1	AT2|AT2	0.233	0		FAM3C_CLEC2D	Basal cell|T	0.36	0		TNF_TNFRSF1B	CD16|CD16	1.59	0		C5AR1_RPS19	CD16|Plasma	2.33	0		SELP_CD24	Meg|B cell	0.277	0		CD47_SIRB1 complex	Eryth progenitor|Monocyte dendritic cell	0.266	0
EPHA2_EFNA5	AT2|AT2	0.171	0		C5AR1_RPS19	Basal cell|T	2.007	0		TNF_RIPK1	CD16|CD16	0.259	0		LAIR1_LILRB4	CD16|Plasma	0.238	0		LGALS9_CD44	Meg|Endothelial	1.217	0		PGRMC2_CCL4L2	Eryth progenitor|NK	0.433	0
CEACAM6_CEACAM6	AT2|AT2	0.431	0		LTBR_LTB	Basal cell|T	0.407	0		TNFSF10_RIPK1	CD16|CD16	0.592	0		PLAUR_a4b1 complex	CD16|Plasma	0.441	0		LGALS9_LRP1	Meg|Endothelial	0.919	0		TFRC_TNFSF13B	Eryth progenitor|NK	0.704	0
ESAM_ESAM	AT2|AT2	0.249	0		TNC_a4b1 complex	Basal cell|T	0.345	0		LGALS9_LRP1	CD16|CD16	0.605	0		CD74_MIF	CD16|mast	1.426	0		LGALS9_SORL1	Meg|Endothelial	0.656	0		LGALS9_CD47	Eryth progenitor|NK	0.324	0
CADM1_CADM1	AT2|Basal cell	0.685	0		CXADR_FAM3C	Basal cell|ciliated	0.205	0		LGALS9_CD47	CD16|CD16	0.762	0		ICAM1_AREG	CD16|mast	0.346	0		MIF_TNFRSF14	Meg|Endothelial	1.475	0		LGALS9_SLC1A5	Eryth progenitor|NK	0.313	0
FGF7_FGFR2	AT2|Basal cell	0.204	0		EGFR_BTC	Basal cell|ciliated	0.226	0		LGALS9_SLC1A5	CD16|CD16	0.449	0		TNFRSF1B_GRN	CD16|mast	0.763	0		PLXNC1_SEMA7A	Meg|Endothelial	0.765	0		LGALS9_SORL1	Eryth progenitor|NK	0.368	0
ROS1_FGFR2	AT2|Basal cell	0.218	0		EGFR_COPA	Basal cell|ciliated	0.397	0		PLXNB2_SEMA4D	CD16|CD16	0.705	0		CD74_COPA	CD16|mast	1.326	0		SELL_SELPLG	Meg|Endothelial	1.23	0		C5AR1_RPS19	Eryth progenitor|NK	1.874	0
FGFR1_FGFR2	AT2|Basal cell	0.199	0		FGFR2_XPR1	Basal cell|ciliated	0.175	0		C3_C3AR1	CD16|CD16	0.257	0		CD74_APP	CD16|mast	1.273	0		SELP_SELPLG	Meg|Endothelial	1.15	0		CLEC2B_KLRF1	Eryth progenitor|NK	0.298	0
CXADR_FAM3C	AT2|Basal cell	0.377	0		EPHB2_EFNA5	Basal cell|ciliated	0.215	0		ANXA1_FPR1	CD16|CD16	0.728	0		ICAM1_SPN	CD16|mast	0.576	0		CD99_PILRA	Meg|Endothelial	0.744	0		LGALS9_CD44	Eryth progenitor|Neutrophil	0.468	0
EGFR_NRG1	AT2|Basal cell	0.23	0		DSC2_DSG2	Basal cell|ciliated	0.328	0		CD48_CD244	CD16|CD16	0.648	0		LGALS9_CD47	CD16|mast	0.526	0		THBS1_a2Bb3 complex	Meg|Endothelial	0.888	0		LAMP1_VSTM1	Eryth progenitor|Neutrophil	0.193	0
ERBB3_NRG1	AT2|Basal cell	0.207	0		LAMA3_a3b1 complex	Basal cell|ciliated	0.138	0		C5AR1_RPS19	CD16|CD16	2.021	0		LGALS9_SLC1A5	CD16|mast	0.326	0		THBS1_aVb3 complex	Meg|Endothelial	0.888	0		TFRC_TNFSF13B	Eryth progenitor|Neutrophil	0.809	0
EGFR_MIF	AT2|Basal cell	0.79	0		ACVR_1A2A receptor_INHBB	Basal cell|ciliated	0.192	0		CD52_SIGLEC10	CD16|CD16	1.422	0		PLXNB2_SEMA4D	CD16|mast	0.203	0		CSF1_SLC7A1	Meg|Eryth	0.188	0		CCL4L2_VSIR	Eryth progenitor|Neutrophil	0.61	0
EGFR_AREG	AT2|Basal cell	1.056	0		ACVR_1B2A receptor_INHBB	Basal cell|ciliated	0.192	0		PLAUR_a4b1 complex	CD16|CD16	0.688	0		CD48_CD244	CD16|mast	0.469	0		LGALS9_DAG1	Meg|Eryth	0.142	0		COPA_SORT1	Eryth progenitor|Neutrophil	0.251	0
ICAM1_AREG	AT2|Basal cell	1.214	0		IL7 receptor_IL7	Basal cell|ciliated	0.407	0		ICAM3_aLb2 complex	CD16|CD16	1.459	0		SELL_CD34	CD16|mast	0.42	0		LGALS9_CD47	Meg|Eryth	0.602	0		LGALS9_CD47	Eryth progenitor|Neutrophil	0.332	0
EGFR_COPA	AT2|Basal cell	0.301	0		EGFR_TGFB1	Basal cell|macrophage	0.245	0		CD47_SIRB1 complex	CD16|CD16	0.647	0		PECAM1_CD38	CD16|mast	1.101	0		LGALS9_SLC1A5	Meg|Eryth	0.126	0		LGALS9_SORL1	Eryth progenitor|Neutrophil	0.471	0
NRP2_VEGFA	AT2|Basal cell	0.241	0		EGFR_AREG	Basal cell|macrophage	0.326	0		LGALS9_CD44	CD16|CD4T	0.9	0		C5AR1_RPS19	CD16|mast	2.432	0		CSF1_SLC7A1	Meg|Eryth progenitor	0.233	0		CEACAM1_CEACAM8	Eryth progenitor|Neutrophil	0.325	0
ADRB2_VEGFB	AT2|Basal cell	0.211	0		EGFR_GRN	Basal cell|macrophage	0.84	0		CD74_COPA	CD16|CD4T	1.482	0		DSC2_DSG2	CD16|mast	0.28	0		LGALS9_DAG1	Meg|Eryth progenitor	0.154	0		ANXA1_FPR1	Eryth progenitor|Neutrophil	1.37	0
COPA_SORT1	AT2|Basal cell	0.283	0		EGFR_COPA	Basal cell|macrophage	0.314	0		TNF_RIPK1	CD16|CD4T	0.234	0		PLAUR_a4b1 complex	CD16|mast	0.782	0		LGALS9_CD47	Meg|Eryth progenitor	0.605	0		APP_FPR2	Eryth progenitor|Neutrophil	0.304	0
NOTCH1_JAG1	AT2|Basal cell	0.096	0		EGFR_HBEGF	Basal cell|macrophage	0.261	0		TNFSF10_RIPK1	CD16|CD4T	0.566	0		LGALS9_CD44	CD16|pDC	1.042	0		LGALS9_SLC1A5	Meg|Eryth progenitor	0.143	0		ALOX5_ALOX5AP	Eryth progenitor|Neutrophil	1.449	0
CD46_JAG1	AT2|Basal cell	0.344	0		CD40_TNFSF13B	Basal cell|macrophage	0.279	0		NOTCH2_IL24	CD16|CD4T	0.789	0		FFAR2_CCL4L2	CD16|pDC	0.297	0		HLA-DPB1_TNFSF13B	Meg|GMP	0.516	0		FPR2_CAMP	Eryth progenitor|Neutrophil	0.253	0
CXCL2_DPP4	AT2|Basal cell	0.685	0		HLA-F_LILRB1	Basal cell|macrophage	0.318	0		LGALS9_CD47	CD16|CD4T	0.619	0		TNFRSF1B_GRN	CD16|pDC	1.178	0		TFRC_TNFSF13B	Meg|GMP	0.875	0		TGFB1_TGFbeta receptor1	Eryth progenitor|Neutrophil	0.161	0
WNT7B_FZD1	AT2|Basal cell	0.095	0		CCL3L1_CCR1	Basal cell|macrophage	0.474	0		LGALS9_SORL1	CD16|CD4T	0.921	0		CD74_COPA	CD16|pDC	1.384	0		CSF1_SLC7A1	Meg|GMP	0.158	0		CD47_SIRB1 complex	Eryth progenitor|Neutrophil	0.285	0
TNFRSF10B_TNFSF10	AT2|Basal cell	0.141	0		MDK_LRP1	Basal cell|macrophage	0.604	0		PLXNB2_SEMA4D	CD16|CD4T	0.902	0		CD74_APP	CD16|pDC	1.612	0		LGALS9_CD47	Meg|GMP	0.505	0		LAMP1_FAM3C	Eryth progenitor|Plasma	0.19	0
FGFR1_FGF7	AT2|Basal cell	0.166	0		FGFR2_CD83	Basal cell|macrophage	0.258	0		C5AR1_RPS19	CD16|CD4T	1.979	0		CCL5_CCR5	CD16|pDC	0.465	0		CSF1_SLC7A1	Meg|HSC	0.191	0		LGALS9_CD47	Eryth progenitor|Plasma	0.275	0
FGFR2_EPHA4	AT2|Basal cell	0.19	0		CXCR6_CXCL16	Basal cell|macrophage	0.535	0		LTBR_LTB	CD16|CD4T	1.122	0		LGALS9_DAG1	CD16|pDC	0.411	0		LGALS9_CD47	Meg|HSC	0.541	0		LGALS9_SLC1A5	Eryth progenitor|Plasma	0.335	0
EFNA1_EPHA4	AT2|Basal cell	0.29	0		PTPRC_MRC1	Basal cell|macrophage	1.184	0		PLAUR_a4b1 complex	CD16|CD4T	0.423	0		SEMA4A_PLXND1	CD16|pDC	0.252	0		SELP_CD24	Meg|HSC	0.291	0		PLAUR_a4b1 complex	Eryth progenitor|Plasma	0.263	0
EFNA5_EPHA4	AT2|Basal cell	0.141	0		TNC_a4b1 complex	Basal cell|macrophage	0.154	0		LGALS9_CD44	CD16|CD8T	0.856	0		PLXNC1_SEMA7A	CD16|pDC	0.378	0		CSF1_SLC7A1	Meg|MSC	0.166	0		LGALS9_CD44	Eryth progenitor|T cell	0.493	0
EFNB2_EPHA4	AT2|Basal cell	0.158	0		ACVR_1A2A receptor_INHBA	Basal cell|macrophage	0.181	0		TGFB1_TGFBR3	CD16|CD8T	0.499	0		IL1B_ADRB2	CD16|pDC	0.265	0		LGALS9_CD47	Meg|MSC	0.534	0		PGRMC2_CCL4L2	Eryth progenitor|T cell	0.34	0
FGFR2_XPR1	AT2|Basal cell	0.166	0		ACVR_1B2A receptor_INHBA	Basal cell|macrophage	0.181	0		CD74_COPA	CD16|CD8T	1.534	0		CSF1R_CSF1	CD16|pDC	0.395	0		LGALS9_SORL1	Meg|MSC	0.372	0		TFRC_TNFSF13B	Eryth progenitor|T cell	0.739	0
EFNA1_EPHA2	AT2|Basal cell	0.413	0		CXADR_FAM3C	Club|AT1	0.291	0		TNF_TNFRSF1B	CD16|CD8T	0.482	0		C5AR1_RPS19	CD16|pDC	2.377	0		SELP_CD34	Meg|MSC	0.488	0		LGALS9_CD47	Eryth progenitor|T cell	0.338	0
EFNB2_EPHB4	AT2|Basal cell	0.132	0		EGFR_AREG	Club|AT1	0.395	0		TNF_RIPK1	CD16|CD8T	0.26	0		PLAUR_aVb3 complex	CD16|pDC	0.396	0		CSF1_SLC7A1	Meg|Meg	0.202	0		LGALS9_SORL1	Eryth progenitor|T cell	0.381	0
EPHA2_EFNA5	AT2|Basal cell	0.195	0		EGFR_COPA	Club|AT1	0.351	0		TNFSF10_RIPK1	CD16|CD8T	0.592	0		PLAUR_a4b1 complex	CD16|pDC	0.452	0		SELP_CD34	Meg|Meg	0.347	0		C5AR1_RPS19	Eryth progenitor|T cell	1.832	0
CEACAM6_CEACAM6	AT2|Basal cell	0.727	0		CD74_COPA	Club|AT1	1.413	0		NOTCH2_IL24	CD16|CD8T	0.742	0		HLA-F_LILRB1	CD4T|B	0.298	0		THBS1_a2Bb3 complex	Meg|Meg	0.4	0		LAMP1_FAM3C	Eryth progenitor|pDC	0.208	0
LRP6_CKLF	AT2|Basal cell	0.437	0		CD74_APP	Club|AT1	1.611	0		LGALS9_CD47	CD16|CD8T	0.639	0		KLRB1_CLEC2D	CD4T|B	0.485	0		THBS1_aVb3 complex	Meg|Meg	0.4	0		LGALS9_CD44	GMP|B cell	0.487	0
CD55_ADGRE5	AT2|Basal cell	0.647	0		CD46_JAG1	Club|AT1	0.54	0		LGALS9_SORL1	CD16|CD8T	0.904	0		CD28_CD86	CD4T|B	0.261	0		LGALS9_CD44	Meg|Monocyte	0.494	0		HLA-C_FAM3C	GMP|B cell	1.076	0
ESAM_ESAM	AT2|Basal cell	0.213	0		CXCL2_DPP4	Club|AT1	0.359	0		PLXNB2_SEMA4D	CD16|CD8T	0.927	0		C5AR1_RPS19	CD4T|B	1.768	0		HLA-DPB1_TNFSF13B	Meg|Monocyte	0.536	0		LAMP1_FAM3C	GMP|B cell	0.201	0
COL8A1_a2b1 complex	AT2|Basal cell	0.154	0		LGALS9_MET	Club|AT1	0.216	0		C5AR1_RPS19	CD16|CD8T	1.957	0		ICAM2_aLb2 complex	CD4T|B	0.214	0		TFRC_TNFSF13B	Meg|Monocyte	0.896	0		TNFSF10_RIPK1	GMP|B cell	0.231	0
LAMC1_a2b1 complex	AT2|Basal cell	0.162	0		LGALS9_CD47	Club|AT1	0.374	0		LTBR_LTB	CD16|CD8T	0.585	0		HLA-DPB1_NRG1	CD4T|CD14	0.185	0		CSF1_SLC7A1	Meg|Monocyte	0.179	0		LGALS9_CD47	GMP|B cell	0.345	0
CDH1_a2b1 complex	AT2|Basal cell	0.249	0		LGALS9_SLC1A5	Club|AT1	0.222	0		PLAUR_a4b1 complex	CD16|CD8T	0.578	0		HLA-DPB1_TNFSF13B	CD4T|CD14	0.876	0		COPA_SORT1	Meg|Monocyte	0.212	0		SIRPA_CD47	GMP|B cell	0.29	0
LAMC1_a6b1 complex	AT2|Basal cell	0.147	0		FGFR2_XPR1	Club|AT1	0.192	0		C3_aMb2 complex	CD16|CD8T	0.271	0		CD74_APP	CD4T|CD14	0.528	0		LGALS9_CD47	Meg|Monocyte	0.534	0		LGALS9_SORL1	GMP|B cell	0.338	0
CADM1_CADM1	AT2|Club	0.6	0		JAG1_NOTCH2	Club|AT1	0.157	0		ICAM3_aLb2 complex	CD16|CD8T	1.198	0		HLA-F_LILRB1	CD4T|CD14	0.325	0		CSF1_SIRPA	Meg|Monocyte	0.193	0		ANXA1_FPR2	GMP|B cell	0.729	0
FGF7_FGFR2	AT2|Club	0.201	0		CEACAM6_CEACAM6	Club|AT1	1.182	0		TGFB1_TGFbeta receptor1	CD16|CD8T	0.337	0		CCL5_CCR1	CD4T|CD14	0.611	0		SELP_SELPLG	Meg|Monocyte	0.206	0		APP_FPR2	GMP|B cell	0.37	0
ROS1_FGFR2	AT2|Club	0.215	0		FZD6_WNT5A	Club|AT1	0.147	0		LGALS9_CD44	CD16|Dendritic	0.987	0		CD2_CD58	CD4T|CD14	0.657	0		ICAM4_aLb2 complex	Meg|Monocyte	0.16	0		PTPRC_CD22	GMP|B cell	0.895	0
FGFR1_FGFR2	AT2|Club	0.196	0		COL1A1_a2b1 complex	Club|AT1	0.275	0		TNFRSF1A_GRN	CD16|Dendritic	1.021	0		CD28_CD86	CD4T|CD14	0.283	0		TGFB1_TGFbeta receptor1	Meg|Monocyte	0.173	0		C5AR1_RPS19	GMP|B cell	1.84	0
FGF7_FGFR3	AT2|Club	0.187	0		COL3A1_a2b1 complex	Club|AT1	0.263	0		TNFRSF1B_GRN	CD16|Dendritic	2.386	0		CD99_PILRA	CD4T|CD14	0.788	0		LGALS9_CD44	Meg|Monocyte dendritic cell	0.603	0		TGFB1_TGFBR3	GMP|Endothelial	0.307	0
FGFR2_FGFR3	AT2|Club	0.198	0		COL1A2_a2b1 complex	Club|AT1	0.269	0		CD74_COPA	CD16|Dendritic	1.747	0		C5AR1_RPS19	CD4T|CD14	1.703	0		TFRC_TNFSF13B	Meg|Monocyte dendritic cell	0.844	0		HLA-C_FAM3C	GMP|Endothelial	1.12	0
CXADR_FAM3C	AT2|Club	0.373	0		LAMC1_a2b1 complex	Club|AT1	0.261	0		HLA-DPB1_TNFSF13B	CD16|Dendritic	1.048	0		CD52_SIGLEC10	CD4T|CD14	1.552	0		COPA_SORT1	Meg|Monocyte dendritic cell	0.209	0		LAMP1_FAM3C	GMP|Endothelial	0.244	0
EGFR_COPA	AT2|Club	0.293	0		CDH1_a2b1 complex	Club|AT1	0.316	0		TFRC_TNFSF13B	CD16|Dendritic	0.446	0		ICAM2_aLb2 complex	CD4T|CD14	0.278	0		LGALS9_LRP1	Meg|Monocyte dendritic cell	0.201	0		CD44_HBEGF	GMP|Endothelial	0.384	0
NRP2_VEGFA	AT2|Club	0.336	0		TNC_aVb6 complex	Club|AT1	0.287	0		CD74_APP	CD16|Dendritic	1.513	0		CD47_SIRB1 complex	CD4T|CD14	0.42	0		LGALS9_CD47	Meg|Monocyte dendritic cell	0.503	0		CD74_APP	GMP|Endothelial	0.877	0
NOTCH1_JAG1	AT2|Club	0.117	0		CXADR_FAM3C	Club|AT2	0.284	0		GRN_SORT1	CD16|Dendritic	0.504	0		HLA-F_LILRB2	CD4T|CD16	1.23	0		CSF1_SIRPA	Meg|Monocyte dendritic cell	0.195	0		GRN_SORT1	GMP|Endothelial	0.26	0
CD46_JAG1	AT2|Club	0.365	0		EGFR_COPA	Club|AT2	0.345	0		COPA_SORT1	CD16|Dendritic	0.446	0		HLA-F_LILRB1	CD4T|CD16	0.721	0		SELP_SELPLG	Meg|Monocyte dendritic cell	0.247	0		COPA_SORT1	GMP|Endothelial	0.251	0
TNFRSF10B_TNFSF10	AT2|Club	0.204	0		CD74_COPA	Club|AT2	1.407	0		TNF_TNFRSF1A	CD16|Dendritic	0.262	0		CD2_CD58	CD4T|CD16	0.633	0		ICAM3_aLb2 complex	Meg|Monocyte dendritic cell	0.213	0		CD46_JAG1	GMP|Endothelial	0.371	0
FGFR2_XPR1	AT2|Club	0.173	0		CD74_APP	Club|AT2	1.556	0		TNF_TNFRSF1B	CD16|Dendritic	0.645	0		CD28_CD86	CD4T|CD16	0.433	0		ICAM4_aLb2 complex	Meg|Monocyte dendritic cell	0.201	0		CCL5_ACKR1	GMP|Endothelial	0.51	0
EFNA1_EPHA2	AT2|Club	0.329	0		LGALS9_MET	Club|AT2	0.264	0		TNF_RIPK1	CD16|Dendritic	0.227	0		CD99_PILRA	CD4T|CD16	0.846	0		TGFB1_TGFBR3	Meg|NK	0.323	0		CXCL8_ACKR1	GMP|Endothelial	0.738	0
CEACAM6_CEACAM6	AT2|Club	0.989	0		MDK_SORL1	Club|AT2	0.565	0		TNFSF10_RIPK1	CD16|Dendritic	0.559	0		C5AR1_RPS19	CD4T|CD16	1.592	0		LGALS9_CD47	Meg|NK	0.527	0		LGALS9_CD47	GMP|Endothelial	0.304	0
CADM1_CADM1	AT2|Endothelial	0.418	0		FGFR2_XPR1	Club|AT2	0.16	0		LGALS9_LRP1	CD16|Dendritic	0.482	0		CD52_SIGLEC10	CD4T|CD16	1.664	0		LGALS9_SORL1	Meg|NK	0.46	0		SIRPA_CD47	GMP|Endothelial	0.249	0
CXADR_FAM3C	AT2|Endothelial	0.416	0		CEACAM6_CEACAM6	Club|AT2	0.913	0		LGALS9_CD47	CD16|Dendritic	0.589	0		ICAM2_aLb2 complex	CD4T|CD16	0.371	0		HLA-E_KLRC1	Meg|NK	0.654	0		LGALS9_SLC1A5	GMP|Endothelial	0.323	0
EGFR_TGFB1	AT2|Endothelial	0.293	0		TNC_aVb6 complex	Club|AT2	0.175	0		LGALS9_SLC1A5	CD16|Dendritic	0.442	0		KLRB1_CLEC2D	CD4T|CD4T	0.345	0		HLA-E_KLRC2	Meg|NK	0.582	0		VEGFA_KDR	GMP|Endothelial	0.438	0
EGFR_COPA	AT2|Endothelial	0.287	0		CD44_FGFR2	Club|Basal cell	0.256	0		LGALS9_HAVCR2	CD16|Dendritic	0.499	0		C5AR1_RPS19	CD4T|CD4T	2.134	0		HLA-E_KLRK1	Meg|NK	1.317	0		SEMA4A_PLXND1	GMP|Endothelial	0.252	0
EGFR_HBEGF	AT2|Endothelial	0.318	0		TIMP1_FGFR2	Club|Basal cell	0.655	0		PLXNB2_SEMA4D	CD16|Dendritic	0.674	0		ICAM2_aLb2 complex	CD4T|CD4T	0.211	0		SELP_SELPLG	Meg|NK	0.314	0		VEGFA_FLT1	GMP|Endothelial	0.431	0
CD74_APP	AT2|Endothelial	1.52	0		CXADR_FAM3C	Club|Basal cell	0.345	0		ANXA1_FPR1	CD16|Dendritic	0.65	0		KLRB1_CLEC2D	CD4T|CD8T	0.447	0		CLEC2B_KLRF1	Meg|NK	0.609	0		APP_FPR2	GMP|Endothelial	0.299	0
CD44_SELE	AT2|Endothelial	0.538	0		MDK_PTPRZ1	Club|Basal cell	0.611	0		PTPRC_CD22	CD16|Dendritic	1.702	0		CD2_CD58	CD4T|CD8T	0.578	0		ICAM3_aLb2 complex	Meg|NK	0.405	0		PTPRC_MRC1	GMP|Endothelial	1.241	0
NRP2_VEGFA	AT2|Endothelial	0.207	0		JAG1_NOTCH2	Club|Basal cell	0.188	0		PTPRC_MRC1	CD16|Dendritic	1.701	0		C5AR1_RPS19	CD4T|CD8T	1.892	0		ICAM4_aLb2 complex	Meg|NK	0.393	0		C5AR1_RPS19	GMP|Endothelial	1.803	0
NRP2_SEMA3F	AT2|Endothelial	0.229	0		PLXNB2_PTN	Club|Basal cell	0.213	0		ALOX5_ALOX5AP	CD16|Dendritic	0.365	0		FCGR2A_CXCL9	CD4T|Dendritic	0.339	0		LGALS9_CD44	Meg|Neutrophil	0.548	0		PLAUR_a4b1 complex	GMP|Endothelial	0.602	0
PLXNB2_SEMA4C	AT2|Endothelial	0.193	0		PLXNB2_SEMA4D	Club|Basal cell	0.311	0		C5AR1_RPS19	CD16|Dendritic	1.866	0		HLA-DPB1_NRG1	CD4T|Dendritic	0.153	0		HLA-DPB1_TNFSF13B	Meg|Neutrophil	0.598	0		LGALS9_SLC1A5	GMP|Eryth	0.298	0
DPP4_CXCL12	AT2|Endothelial	0.161	0		CEACAM6_CEACAM6	Club|Basal cell	0.967	0		CD52_SIGLEC10	CD16|Dendritic	0.777	0		HLA-F_LILRB1	CD4T|Dendritic	0.419	0		TFRC_TNFSF13B	Meg|Neutrophil	0.957	0		CCL4_SLC7A1	GMP|Eryth progenitor	0.155	0
NOTCH2_JAG2	AT2|Endothelial	0.112	0		VEGFA_EPHB2	Club|Basal cell	0.265	0		LAIR1_LILRB4	CD16|Dendritic	0.284	0		CCL5_CCR5	CD4T|Dendritic	0.26	0		COPA_SORT1	Meg|Neutrophil	0.251	0		CCL5_ACKR1	GMP|Eryth progenitor	0.501	0
NOTCH1_JAG2	AT2|Endothelial	0.123	0		PTPRC_CD22	Club|Basal cell	0.16	0		PLAUR_a4b1 complex	CD16|Dendritic	0.494	0		ICAM3_CD209	CD4T|Dendritic	0.276	0		LGALS9_LRP1	Meg|Neutrophil	0.179	0		CXCL8_ACKR1	GMP|Eryth progenitor	0.729	0
NOTCH1_JAG1	AT2|Endothelial	0.184	0		DSG2_DSC3	Club|Basal cell	0.258	0		CD47_SIRB1 complex	CD16|Dendritic	0.509	0		NAMPT_P2RY6	CD4T|Dendritic	0.443	0		CSF1_SIRPA	Meg|Neutrophil	0.208	0		LGALS9_CD47	GMP|Eryth progenitor	0.303	0
CD46_JAG1	AT2|Endothelial	0.432	0		CLEC2B_KLRF1	Club|Basal cell	0.451	0		LGALS9_CD44	CD16|Eryth	0.819	0		CD2_CD58	CD4T|Dendritic	0.631	0		SELP_SELPLG	Meg|Neutrophil	0.212	0		LGALS9_SLC1A5	GMP|Eryth progenitor	0.373	0
CXCL8_ACKR1	AT2|Endothelial	0.55	0		TNC_a4b1 complex	Club|Basal cell	0.275	0		TNFRSF1A_GRN	CD16|Eryth	0.428	0		CD48_CD244	CD4T|Dendritic	0.492	0		ICAM3_aLb2 complex	Meg|Neutrophil	0.179	0		APP_FPR2	GMP|Eryth progenitor	0.286	0
TNFRSF10B_TNFSF10	AT2|Endothelial	0.372	0		LAMC1_a6b1 complex	Club|Basal cell	0.112	0		TNFRSF1B_GRN	CD16|Eryth	1.793	0		CD28_CD86	CD4T|Dendritic	0.878	0		ICAM4_aLb2 complex	Meg|Neutrophil	0.167	0		PLAUR_a4b1 complex	GMP|Eryth progenitor	0.248	0
FGFR2_EPHA4	AT2|Endothelial	0.164	0		CXADR_FAM3C	Club|Club	0.367	0		CD74_COPA	CD16|Eryth	1.509	0		CD99_PILRA	CD4T|Dendritic	0.641	0		CD47_SIRB1 complex	Meg|Neutrophil	0.545	0		LGALS9_CD44	GMP|GMP	0.372	0
EFNA1_EPHA4	AT2|Endothelial	0.264	0		EGFR_COPA	Club|Club	0.28	0		TNF_TNFRSF1B	CD16|Eryth	0.566	0		C5AR1_RPS19	CD4T|Dendritic	2.01	0		CSF1_SLC7A1	Meg|Plasma	0.162	0		HLA-DPB1_TNFSF13B	GMP|GMP	0.299	0
EFNA5_EPHA4	AT2|Endothelial	0.115	0		CD74_COPA	Club|Club	1.343	0		LGALS9_LRP1	CD16|Eryth	0.51	0		CD52_SIGLEC10	CD4T|Dendritic	1.554	0		SELP_SELPLG	Meg|Plasma	0.201	0		TFRC_TNFSF13B	GMP|GMP	0.535	0
EFNB2_EPHA4	AT2|Endothelial	0.132	0		CD74_APP	Club|Club	1.627	0		LGALS9_CD47	CD16|Eryth	0.557	0		CLEC2B_KLRF1	CD4T|Dendritic	0.497	0		PECAM1_CD38	Meg|Plasma	0.469	0		CD74_APP	GMP|GMP	0.631	0
FGFR2_XPR1	AT2|Endothelial	0.158	0		CD46_JAG1	Club|Club	0.546	0		LGALS9_SORL1	CD16|Eryth	0.699	0		HLA-DPB1_TNFSF13B	CD4T|Eryth	0.884	0		ICAM3_aLb2 complex	Meg|Plasma	0.199	0		TNFSF10_RIPK1	GMP|GMP	0.214	0
WNT7B_FZD4	AT2|Endothelial	0.162	0		LGALS9_MET	Club|Club	0.268	0		PLXNB2_SEMA4D	CD16|Eryth	0.759	0		CD2_CD58	CD4T|Eryth	0.634	0		ICAM4_aLb2 complex	Meg|Plasma	0.187	0		LGALS9_CD47	GMP|GMP	0.289	0
VEGFA_KDR	AT2|Endothelial	0.348	0		MDK_SORL1	Club|Club	0.574	0		C5AR1_RPS19	CD16|Eryth	1.58	0		CD47_SIRB1 complex	CD4T|Eryth	0.397	0		LGALS9_CD44	Meg|T cell	0.472	0		LGALS9_SLC1A5	GMP|GMP	0.312	0
MIF_TNFRSF14	AT2|Endothelial	0.534	0		MDK_PTPRZ1	Club|Club	0.592	0		PLAUR_a4b1 complex	CD16|Eryth	0.444	0		CD74_APP	CD4T|GMP	0.652	0		LGALS9_SORL1	Meg|T cell	0.307	0		LGALS9_SORL1	GMP|GMP	0.315	0
EFNA1_EPHA2	AT2|Endothelial	0.295	0		FGFR2_XPR1	Club|Club	0.139	0		C3_aMb2 complex	CD16|Eryth	0.326	0		CD2_CD58	CD4T|GMP	0.61	0		HLA-E_KLRK1	Meg|T cell	0.727	0		CEACAM1_CEACAM6	GMP|GMP	0.234	0
SEMA4A_PLXND1	AT2|Endothelial	0.314	0		VEGFA_KDR	Club|Club	0.214	0		LGALS9_CD44	CD16|GMP	0.755	0		CD99_PILRA	CD4T|GMP	0.497	0		ICAM3_aLb2 complex	Meg|T cell	0.225	0		CEACAM8_CEACAM6	GMP|GMP	0.187	0
EFNB2_EPHB4	AT2|Endothelial	0.281	0		CEACAM6_CEACAM6	Club|Club	1.076	0		TGFB1_TGFBR3	CD16|GMP	0.485	0		C5AR1_RPS19	CD4T|GMP	1.37	0		ICAM4_aLb2 complex	Meg|T cell	0.213	0		CEACAM6_CEACAM6	GMP|GMP	0.186	0
VEGFA_FLT1	AT2|Endothelial	0.438	0		DSG2_DSC3	Club|Club	0.255	0		TNFRSF1B_GRN	CD16|GMP	1.557	0		ICAM2_aLb2 complex	CD4T|GMP	0.231	0		CD74_APP	Meg|pDC	0.996	0		APP_FPR2	GMP|GMP	0.306	0
ESAM_ESAM	AT2|Endothelial	0.425	0		CDH1_a2b1 complex	Club|Club	0.234	0		CD74_COPA	CD16|GMP	1.634	0		CD47_SIRB1 complex	CD4T|GMP	0.392	0		PLXNC1_SEMA7A	Meg|pDC	0.429	0		PECAM1_CD38	GMP|GMP	0.175	0
COL8A1_a10b1 complex	AT2|Endothelial	0.143	0		CXADR_FAM3C	Club|Endothelial	0.337	0		TNF_NOTCH1	CD16|GMP	0.28	0		CD74_APP	CD4T|Meg	0.533	0		SELP_SELPLG	Meg|pDC	0.262	0		C5AR1_RPS19	GMP|GMP	1.864	0
COL8A1_a1b1 complex	AT2|Endothelial	0.188	0		EGFR_GRN	Club|Endothelial	0.51	0		TNF_TNFRSF1A	CD16|GMP	0.21	0		CD2_CD58	CD4T|Meg	0.61	0		CD74_MIF	Monocyte|B cell	1.153	0		CD74_COPA	GMP|HSC	0.594	0
COL8A1_a2b1 complex	AT2|Endothelial	0.134	0		EGFR_COPA	Club|Endothelial	0.32	0		TNF_FAS	CD16|GMP	0.2	0		ICAM2_aLb2 complex	CD4T|Meg	0.228	0		TNFRSF1B_GRN	Monocyte|B cell	0.346	0		CCL4_SLC7A1	GMP|HSC	0.157	0
LAMC1_a2b1 complex	AT2|Endothelial	0.142	0		CD74_COPA	Club|Endothelial	1.382	0		TNF_TNFRSF1B	CD16|GMP	0.592	0		HLA-F_KIR3DL1	CD4T|NK	0.274	0		CD74_COPA	Monocyte|B cell	1.015	0		TNFSF10_RIPK1	GMP|HSC	0.217	0
CDH1_a2b1 complex	AT2|Endothelial	0.229	0		CD74_APP	Club|Endothelial	2.137	0		TNF_RIPK1	CD16|GMP	0.285	0		HLA-F_KIR3DL2	CD4T|NK	0.273	0		PTPRC_CD22	Monocyte|B cell	0.909	0		LGALS9_CD47	GMP|HSC	0.329	0
LAMC1_a6b1 complex	AT2|Endothelial	0.307	0		NRP2_PGF	Club|Endothelial	0.162	0		TNFSF10_RIPK1	CD16|GMP	0.618	0		HLA-F_LILRB1	CD4T|NK	0.267	0		LGALS9_CD44	Monocyte|Endothelial	1.234	0		SIRPA_CD47	GMP|HSC	0.274	0
IL6 receptor_IL6	AT2|Endothelial	0.34	0		TNFSF10_RIPK1	Club|Endothelial	0.65	0		LGALS9_CD47	CD16|GMP	0.796	0		KLRB1_CLEC2D	CD4T|NK	0.434	0		HGF_CD44	Monocyte|Endothelial	1.277	0		LGALS9_SLC1A5	GMP|HSC	0.306	0
CADM1_CADM1	AT2|Fibroblasts	0.468	0		CD46_JAG1	Club|Endothelial	0.56	0		LGALS9_SORL1	CD16|GMP	0.752	0		CD2_CD58	CD4T|NK	0.607	0		CD74_MIF	Monocyte|Endothelial	1.936	0		CD96_NECTIN1	GMP|HSC	0.12	0
FGF7_FGFR4	AT2|Fibroblasts	0.285	0		CCL2_ACKR1	Club|Endothelial	0.517	0		PLXNB2_SEMA4D	CD16|GMP	0.91	0		C5AR1_RPS19	CD4T|NK	1.875	0		TNFRSF1B_GRN	Monocyte|Endothelial	1.07	0		SELL_CD34	GMP|HSC	0.199	0
CXADR_FAM3C	AT2|Fibroblasts	0.449	0		CXCL1_ACKR1	Club|Endothelial	0.746	0		CD48_CD244	CD16|GMP	0.606	0		CLEC2B_KLRF1	CD4T|NK	0.957	0		CD74_COPA	Monocyte|Endothelial	1.764	0		PECAM1_CD38	GMP|HSC	0.275	0
EGFR_MIF	AT2|Fibroblasts	0.519	0		CXCL8_ACKR1	Club|Endothelial	0.86	0		ALOX5_ALOX5AP	CD16|GMP	0.392	0		ICAM2_aLb2 complex	CD4T|NK	0.272	0		LGALS9_LRP1	Monocyte|Endothelial	0.935	0		C5AR1_RPS19	GMP|HSC	2.122	0
EGFR_COPA	AT2|Fibroblasts	0.301	0		LGALS9_COLEC12	Club|Endothelial	0.229	0		HLA-E_KLRC1	CD16|GMP	1.98	0		HLA-DPB1_TNFSF13B	CD4T|Neu	0.89	0		LGALS9_CD47	Monocyte|Endothelial	0.935	0		PLAUR_a4b1 complex	GMP|HSC	0.394	0
EGFR_HBEGF	AT2|Fibroblasts	0.269	0		VEGFA_KDR	Club|Endothelial	0.631	0		C5AR1_RPS19	CD16|GMP	1.614	0		CD2_CD58	CD4T|Neu	0.632	0		SIRPA_CD47	Monocyte|Endothelial	0.948	0		LGALS9_CD44	GMP|MSC	0.525	0
NRP2_VEGFA	AT2|Fibroblasts	0.234	0		SEMA3E_PLXND1	Club|Endothelial	0.151	0		CD47_SIRPG	CD16|GMP	0.492	0		ICAM2_aLb2 complex	CD4T|Neu	0.225	0		LGALS9_SORL1	Monocyte|Endothelial	0.672	0		CD74_APP	GMP|MSC	0.614	0
ADRB2_VEGFB	AT2|Fibroblasts	0.198	0		CSF1_SIRPA	Club|Endothelial	0.193	0		CLEC2B_KLRF1	CD16|GMP	0.383	0		CD47_SIRB1 complex	CD4T|Neu	0.423	0		TNFSF13_TNFRSF14	Monocyte|Endothelial	0.989	0		LGALS9_CD47	GMP|MSC	0.33	0
NRP2_SEMA3C	AT2|Fibroblasts	0.244	0		VEGFA_FLT1	Club|Endothelial	0.574	0		PLAUR_a4b1 complex	CD16|GMP	0.71	0		CD74_MIF	CD4T|Plasma	0.439	0		MIF_TNFRSF14	Monocyte|Endothelial	1.587	0		SIRPA_CD47	GMP|MSC	0.275	0
COPA_SORT1	AT2|Fibroblasts	0.287	0		FZD6_WNT5A	Club|Endothelial	0.152	0		C3_aMb2 complex	CD16|GMP	0.408	0		KLRB1_CLEC2D	CD4T|Plasma	0.325	0		PLXNC1_SEMA7A	Monocyte|Endothelial	0.675	0		SELL_CD34	GMP|MSC	0.353	0
DPP4_CXCL12	AT2|Fibroblasts	0.17	0		COL1A1_a1b1 complex	Club|Endothelial	0.433	0		ICAM3_aLb2 complex	CD16|GMP	1.117	0		CD2_CD58	CD4T|Plasma	0.522	0		SELL_SELPLG	Monocyte|Endothelial	1.759	0		PECAM1_CD38	GMP|MSC	0.282	0
NOTCH1_JAG1	AT2|Fibroblasts	0.192	0		COL3A1_a1b1 complex	Club|Endothelial	0.422	0		TGFB1_TGFbeta receptor1	CD16|GMP	0.353	0		CD28_CD86	CD4T|Plasma	0.226	0		CD99_PILRA	Monocyte|Endothelial	0.873	0		C5AR1_RPS19	GMP|MSC	2.159	0
CD46_JAG1	AT2|Fibroblasts	0.441	0		COL1A2_a1b1 complex	Club|Endothelial	0.428	0		LGALS9_CD44	CD16|Meg	0.996	0		C5AR1_RPS19	CD4T|Plasma	1.879	0		LAIR1_LILRB4	Monocyte|Endothelial	0.761	0		PLAUR_a4b1 complex	GMP|MSC	0.275	0
WNT7B_FZD1	AT2|Fibroblasts	0.14	0		LAMC1_a2b1 complex	Club|Endothelial	0.154	0		TNFRSF1A_GRN	CD16|Meg	0.708	0		CD74_MIF	CD4T|mast	0.553	0		THBS1_a2Bb3 complex	Monocyte|Endothelial	0.961	0		HLA-C_FAM3C	GMP|Meg	1.047	0
FGFR1_FGF7	AT2|Fibroblasts	0.393	0		CDH1_a2b1 complex	Club|Endothelial	0.21	0		TNFRSF1B_GRN	CD16|Meg	2.072	0		CD2_CD58	CD4T|mast	0.541	0		THBS1_aVb3 complex	Monocyte|Endothelial	0.961	0		LAMP1_FAM3C	GMP|Meg	0.171	0
SCGB3A1_NOTCH3	AT2|Fibroblasts	0.408	0		LAMC1_a6b1 complex	Club|Endothelial	0.371	0		CD74_COPA	CD16|Meg	1.726	0		CD48_CD244	CD4T|mast	0.481	0		PLAUR_aVb3 complex	Monocyte|Endothelial	0.798	0		CD74_COPA	GMP|Meg	0.622	0
SEMA4A_PLXND1	AT2|Fibroblasts	0.201	0		TNC_a9b1 complex	Club|Endothelial	0.176	0		CD44_HBEGF	CD16|Meg	0.922	0		SELL_CD34	CD4T|mast	0.79	0		HLA-C_FAM3C	Monocyte|Eryth	0.683	0		CCL4_SLC7A1	GMP|Meg	0.19	0
PROS1_AXL	AT2|Fibroblasts	0.233	0		CXADR_FAM3C	Club|Fibroblasts	0.263	0		HLA-DPB1_TNFSF13B	CD16|Meg	0.995	0		C5AR1_RPS19	CD4T|mast	1.982	0		LAMP1_FAM3C	Monocyte|Eryth	0.131	0		LGALS9_SLC1A5	GMP|Meg	0.402	0
MET_HGF	AT2|Fibroblasts	0.355	0		EGFR_COPA	Club|Fibroblasts	0.326	0		TFRC_TNFSF13B	CD16|Meg	0.393	0		CD74_APP	CD4T|pDC	0.738	0		CD74_MIF	Monocyte|Eryth	1.94	0		SELL_CD34	GMP|Meg	0.285	0
ESAM_ESAM	AT2|Fibroblasts	0.196	0		CD74_COPA	Club|Fibroblasts	1.388	0		CD74_APP	CD16|Meg	1.654	0		CCL5_CCR5	CD4T|pDC	0.45	0		CD74_COPA	Monocyte|Eryth	1.108	0		PECAM1_CD38	GMP|Meg	0.307	0
COL8A1_a1b1 complex	AT2|Fibroblasts	0.307	0		CD74_APP	Club|Fibroblasts	1.575	0		HLA-F_LILRB2	CD16|Meg	1.003	0		KLRB1_CLEC2D	CD4T|pDC	0.321	0		LGALS9_DAG1	Monocyte|Eryth	0.159	0		C5AR1_RPS19	GMP|Meg	2.046	0
COL8A1_a2b1 complex	AT2|Fibroblasts	0.26	0		NRP2_SEMA3C	Club|Fibroblasts	0.229	0		HLA-G_LILRB2	CD16|Meg	0.536	0		PLXNC1_SEMA7A	CD4T|pDC	0.247	0		TNFSF13_FAS	Monocyte|Eryth	0.235	0		PLAUR_aVb3 complex	GMP|Meg	0.274	0
LAMC1_a2b1 complex	AT2|Fibroblasts	0.268	0		HLA-DRB1_OGN	Club|Fibroblasts	0.716	0		HLA-F_LILRB1	CD16|Meg	0.907	0		CD28_CD86	CD4T|pDC	0.261	0		TNFSF10_RIPK1	Monocyte|Eryth	0.203	0		PLAUR_a4b1 complex	GMP|Meg	0.5	0
CDH1_a2b1 complex	AT2|Fibroblasts	0.355	0		LGALS9_LRP1	Club|Fibroblasts	0.448	0		HLA-G_LILRB1	CD16|Meg	0.44	0		C5AR1_RPS19	CD4T|pDC	1.927	0		LGALS9_CD47	Monocyte|Eryth	0.618	0		LGALS9_CD44	GMP|Monocyte	0.434	0
IL6 receptor_IL6	AT2|Fibroblasts	0.266	0		MDK_LRP1	Club|Fibroblasts	0.875	0		GRN_SORT1	CD16|Meg	0.564	0		CD74_COPA	CD8T|B	0.641	0		SIRPA_CD47	Monocyte|Eryth	0.631	0		TNFRSF1B_GRN	GMP|Monocyte	0.546	0
LIFR_LIF	AT2|Fibroblasts	0.268	0		LGALS9_COLEC12	Club|Fibroblasts	0.267	0		COPA_SORT1	CD16|Meg	0.507	0		HLA-F_LILRB1	CD8T|B	0.323	0		LGALS9_SLC1A5	Monocyte|Eryth	0.143	0		CD74_COPA	GMP|Monocyte	0.613	0
CXADR_FAM3C	AT2|MKI67 progenitor	0.334	0		MET_HGF	Club|Fibroblasts	0.47	0		TNF_NOTCH1	CD16|Meg	0.254	0		KLRB1_CLEC2D	CD8T|B	0.677	0		CSF1R_CSF1	Monocyte|Eryth	0.277	0		HLA-DPB1_TNFSF13B	GMP|Monocyte	0.444	0
EGFR_TGFB1	AT2|MKI67 progenitor	0.336	0		COL1A1_a1b1 complex	Club|Fibroblasts	0.33	0		TNF_TNFRSF1A	CD16|Meg	0.233	0		ICAM2_aLb2 complex	CD8T|B	0.193	0		PECAM1_CD38	Monocyte|Eryth	0.361	0		TFRC_TNFSF13B	GMP|Monocyte	0.68	0
EGFR_MIF	AT2|MKI67 progenitor	0.5	0		COL3A1_a1b1 complex	Club|Fibroblasts	0.318	0		TNF_TNFRSF1B	CD16|Meg	0.802	0		HLA-DPB1_NRG1	CD8T|CD14	0.36	0		PLAUR_a4b1 complex	Monocyte|Eryth	0.919	0		CD74_APP	GMP|Monocyte	0.791	0
EGFR_AREG	AT2|MKI67 progenitor	0.689	0		COL1A2_a1b1 complex	Club|Fibroblasts	0.324	0		TNF_RIPK1	CD16|Meg	0.22	0		CD74_COPA	CD8T|CD14	0.768	0		HLA-C_FAM3C	Monocyte|Eryth progenitor	0.673	0		CCL4L2_VSIR	GMP|Monocyte	0.66	0
ICAM1_AREG	AT2|MKI67 progenitor	0.847	0		COL1A1_a2b1 complex	Club|Fibroblasts	0.216	0		TNFSF10_RIPK1	CD16|Meg	0.553	0		HLA-DPB1_TNFSF13B	CD8T|CD14	1.051	0		LAMP1_FAM3C	Monocyte|Eryth progenitor	0.12	0		CCL4_SLC7A1	GMP|Monocyte	0.15	0
EGFR_GRN	AT2|MKI67 progenitor	1.241	0		LAMC1_a2b1 complex	Club|Fibroblasts	0.202	0		LGALS9_LRP1	CD16|Meg	0.59	0		CD74_APP	CD8T|CD14	0.772	0		CD74_MIF	Monocyte|Eryth progenitor	1.748	0		GRN_SORT1	GMP|Monocyte	0.274	0
TNFRSF1A_GRN	AT2|MKI67 progenitor	1.233	0		CDH1_a2b1 complex	Club|Fibroblasts	0.258	0		LGALS9_CD47	CD16|Meg	0.634	0		CCL4L2_VSIR	CD8T|CD14	0.931	0		CD74_COPA	Monocyte|Eryth progenitor	1.092	0		COPA_SORT1	GMP|Monocyte	0.265	0
EGFR_COPA	AT2|MKI67 progenitor	0.316	0		TNC_a8b1 complex	Club|Fibroblasts	0.327	0		LGALS9_SORL1	CD16|Meg	0.739	0		HLA-F_LILRB2	CD8T|CD14	0.856	0		LGALS9_DAG1	Monocyte|Eryth progenitor	0.17	0		TNFSF10_RIPK1	GMP|Monocyte	0.224	0
EGFR_HBEGF	AT2|MKI67 progenitor	0.32	0		BMPR1B_BMPR2_BMP5	Club|Fibroblasts	0.208	0		PLXNB2_SEMA4D	CD16|Meg	0.888	0		HLA-F_LILRB1	CD8T|CD14	0.35	0		TNFSF13_FAS	Monocyte|Eryth progenitor	0.224	0		CCL5_CCR1	GMP|Monocyte	0.45	0
ICAM1_SPN	AT2|MKI67 progenitor	0.572	0		BMR1B_AVR2A_BMP5	Club|Fibroblasts	0.208	0		ANXA1_FPR1	CD16|Meg	0.816	0		CCL3_CCR1	CD8T|CD14	0.616	0		TNFSF10_RIPK1	Monocyte|Eryth progenitor	0.187	0		LGALS9_CD47	GMP|Monocyte	0.32	0
ICAM1_ITGAL	AT2|MKI67 progenitor	0.403	0		CXADR_FAM3C	Club|MKI67 progenitor	0.268	0		CD48_CD244	CD16|Meg	0.562	0		CCL5_CCR1	CD8T|CD14	2.466	0		LGALS9_CD47	Monocyte|Eryth progenitor	0.622	0		SIRPA_CD47	GMP|Monocyte	0.265	0
ADRB2_VEGFB	AT2|MKI67 progenitor	0.192	0		EGFR_TGFB1	Club|MKI67 progenitor	0.219	0		ALOX5_ALOX5AP	CD16|Meg	0.394	0		CD2_CD58	CD8T|CD14	0.938	0		SIRPA_CD47	Monocyte|Eryth progenitor	0.635	0		LGALS9_SLC1A5	GMP|Monocyte	0.349	0
NRP2_SEMA3C	AT2|MKI67 progenitor	0.149	0		EGFR_AREG	Club|MKI67 progenitor	0.358	0		CD52_SIGLEC10	CD16|Meg	0.769	0		CD99_PILRA	CD8T|CD14	0.924	0		LGALS9_SLC1A5	Monocyte|Eryth progenitor	0.159	0		CEACAM1_CEACAM6	GMP|Monocyte	0.366	0
FAM3C_CLEC2D	AT2|MKI67 progenitor	0.183	0		EGFR_GRN	Club|MKI67 progenitor	0.543	0		PLAUR_aVb3 complex	CD16|Meg	1.204	0		CD52_SIGLEC10	CD8T|CD14	1.644	0		PLXNB2_SEMA4D	Monocyte|Eryth progenitor	0.191	0		CEACAM8_CEACAM6	GMP|Monocyte	0.319	0
TNFSF10_RIPK1	AT2|MKI67 progenitor	0.102	0		EGFR_COPA	Club|MKI67 progenitor	0.289	0		PLAUR_a4b1 complex	CD16|Meg	0.679	0		ICAM2_aLb2 complex	CD8T|CD14	0.257	0		CSF1R_CSF1	Monocyte|Eryth progenitor	0.282	0		CEACAM6_CEACAM6	GMP|Monocyte	0.319	0
CD46_JAG1	AT2|MKI67 progenitor	0.344	0		CD74_COPA	Club|MKI67 progenitor	1.352	0		C3_aMb2 complex	CD16|Meg	0.49	0		CD47_SIRB1 complex	CD8T|CD14	0.444	0		PECAM1_CD38	Monocyte|Eryth progenitor	0.32	0		CEACAM1_CEACAM8	GMP|Monocyte	0.369	0
TNFRSF10B_TNFSF10	AT2|MKI67 progenitor	0.156	0		EGFR_HBEGF	Club|MKI67 progenitor	0.228	0		TGFB1_TGFbeta receptor2	CD16|Meg	0.29	0		CD74_COPA	CD8T|CD16	0.719	0		PLAUR_a4b1 complex	Monocyte|Eryth progenitor	0.89	0		ANXA1_FPR2	GMP|Monocyte	0.729	0
FGFR2_CD83	AT2|MKI67 progenitor	0.359	0		FAM3C_CLEC2D	Club|MKI67 progenitor	0.31	0		CD47_SIRB1 complex	CD16|Meg	0.56	0		CD74_APP	CD8T|CD16	0.636	0		HGF_CD44	Monocyte|GMP	0.489	0		APP_FPR2	GMP|Monocyte	0.369	0
FGFR2_XPR1	AT2|MKI67 progenitor	0.164	0		MDK_LRP1	Club|MKI67 progenitor	0.706	0		LGALS9_CD44	CD16|NK	0.662	0		HLA-F_LILRB2	CD8T|CD16	1.255	0		CD74_MIF	Monocyte|GMP	1.745	0		PECAM1_CD38	GMP|Monocyte	0.18	0
PLXNB2_SEMA4D	AT2|MKI67 progenitor	0.2	0		MDK_SORL1	Club|MKI67 progenitor	0.578	0		TGFB1_TGFBR3	CD16|NK	0.663	0		HLA-F_LILRB1	CD8T|CD16	0.746	0		TNFRSF1B_GRN	Monocyte|GMP	0.385	0		C5AR1_RPS19	GMP|Monocyte	1.876	0
MIF_TNFRSF14	AT2|MKI67 progenitor	0.564	0		FGFR2_CD83	Club|MKI67 progenitor	0.17	0		CD74_COPA	CD16|NK	1.536	0		CCL3_CCR1	CD8T|CD16	0.402	0		CD74_COPA	Monocyte|GMP	1.048	0		LGALS9_CD44	GMP|Monocyte dendritic cell	0.665	0
SCGB3A1_MARCO	AT2|MKI67 progenitor	0.908	0		PLXNB2_SEMA4D	Club|MKI67 progenitor	0.184	0		TNF_NOTCH1	CD16|NK	0.316	0		CCL5_CCR1	CD8T|CD16	2.252	0		CD44_HBEGF	Monocyte|GMP	0.511	0		PGRMC2_CCL4L2	GMP|Monocyte dendritic cell	0.234	0
LRP6_CKLF	AT2|MKI67 progenitor	0.673	0		SCGB3A1_MARCO	Club|MKI67 progenitor	2.218	0		TNF_TNFRSF1B	CD16|NK	0.631	0		CD2_CD58	CD8T|CD16	0.914	0		HLA-DPB1_TNFSF13B	Monocyte|GMP	0.782	0		TNFRSF1B_GRN	GMP|Monocyte dendritic cell	0.497	0
C3_C3AR1	AT2|MKI67 progenitor	0.423	0		CSF1_SIRPA	Club|MKI67 progenitor	0.194	0		TNF_RIPK1	CD16|NK	0.287	0		CD99_PILRA	CD8T|CD16	0.982	0		TFRC_TNFSF13B	Monocyte|GMP	0.67	0		CD74_COPA	GMP|Monocyte dendritic cell	0.597	0
APP_FPR2	AT2|MKI67 progenitor	0.239	0		CD55_ADGRE5	Club|MKI67 progenitor	0.536	0		TNFSF10_RIPK1	CD16|NK	0.62	0		CD52_SIGLEC10	CD8T|CD16	1.757	0		CD74_APP	Monocyte|GMP	1.065	0		CD44_HBEGF	GMP|Monocyte dendritic cell	0.434	0
PROS1_AXL	AT2|MKI67 progenitor	0.247	0		TNC_a4b1 complex	Club|MKI67 progenitor	0.304	0		NOTCH2_IL24	CD16|NK	0.72	0		ICAM2_aLb2 complex	CD8T|CD16	0.35	0		TNFSF13_TNFRSF1A	Monocyte|GMP	0.203	0		HLA-DPB1_TNFSF13B	GMP|Monocyte dendritic cell	0.486	0
CD55_ADGRE5	AT2|MKI67 progenitor	0.773	0		C3_aMb2 complex	Club|MKI67 progenitor	0.658	0		LGALS9_CD47	CD16|NK	0.705	0		CD47_SIRB1 complex	CD8T|CD16	0.411	0		LGALS9_CD47	Monocyte|GMP	0.521	0		TFRC_TNFSF13B	GMP|Monocyte dendritic cell	0.721	0
LTBR_LTB	AT2|MKI67 progenitor	0.175	0		F11R_aLb2 complex	Club|MKI67 progenitor	0.225	0		LGALS9_HAVCR2	CD16|NK	0.427	0		KLRB1_CLEC2D	CD8T|CD4T	0.537	0		SIRPA_CD47	Monocyte|GMP	0.534	0		CD74_APP	GMP|Monocyte dendritic cell	0.637	0
ICAM1_aMb2 complex	AT2|MKI67 progenitor	0.443	0		EGFR_AREG	Club|Mast cell	1.862	0		LGALS9_SORL1	CD16|NK	1.062	0		CD8 receptor_LCK	CD8T|CD4T	0.43	0		CD55_ADGRE5	Monocyte|GMP	0.392	0		CCL4L2_VSIR	GMP|Monocyte dendritic cell	0.663	0
C3_aMb2 complex	AT2|MKI67 progenitor	0.415	0		NRP2_VEGFA	Club|Mast cell	0.237	0		PLXNB2_SEMA4D	CD16|NK	0.877	0		ICAM2_aLb2 complex	CD8T|CD4T	0.191	0		PECAM1_CD38	Monocyte|GMP	0.472	0		COPA_SORT1	GMP|Monocyte dendritic cell	0.226	0
ICAM1_aXb2 complex	AT2|MKI67 progenitor	0.413	0		TNFSF10_RIPK1	Club|Mast cell	0.736	0		CD48_CD244	CD16|NK	0.728	0		CD74_COPA	CD8T|CD8T	0.665	0		PLAUR_a4b1 complex	Monocyte|GMP	0.727	0		CCL5_CCR1	GMP|Monocyte dendritic cell	0.573	0
ICAM1_aLb2 complex	AT2|MKI67 progenitor	0.403	0		C3_C3AR1	Club|Mast cell	0.697	0		ALOX5_ALOX5AP	CD16|NK	0.43	0		KLRB1_CLEC2D	CD8T|CD8T	0.639	0		CD74_MIF	Monocyte|HSC	1.831	0		LGALS9_LRP1	GMP|Monocyte dendritic cell	0.258	0
ICAM3_aLb2 complex	AT2|MKI67 progenitor	0.136	0		TNC_a4b1 complex	Club|Mast cell	0.425	0		HLA-E_KLRC1	CD16|NK	2.032	0		CD2_CD58	CD8T|CD8T	0.86	0		CD74_COPA	Monocyte|HSC	1.045	0		LGALS9_CD47	GMP|Monocyte dendritic cell	0.322	0
F11R_aLb2 complex	AT2|MKI67 progenitor	0.285	0		TNC_a9b1 complex	Club|Mast cell	0.22	0		HLA-E_KLRC2	CD16|NK	1.944	0		CD8 receptor_LCK	CD8T|CD8T	0.429	0		CD74_APP	Monocyte|HSC	0.992	0		SIRPA_CD47	GMP|Monocyte dendritic cell	0.267	0
LIFR_OSM	AT2|MKI67 progenitor	0.21	0		EGFR_TGFB1	Club|Monocyte	0.251	0		C5AR1_RPS19	CD16|NK	1.654	0		HLA-DPB1_NRG1	CD8T|Dendritic	0.328	0		LGALS9_CD47	Monocyte|HSC	0.557	0		LGALS9_SLC1A5	GMP|Monocyte dendritic cell	0.288	0
OSMR_OSM	AT2|MKI67 progenitor	0.186	0		EGFR_AREG	Club|Monocyte	0.399	0		CLEC2B_KLRF1	CD16|NK	0.594	0		CD74_MIF	CD8T|Dendritic	0.661	0		SIRPA_CD47	Monocyte|HSC	0.57	0		SEMA4A_PLXND1	GMP|Monocyte dendritic cell	0.193	0
CD47_SIRB1 complex	AT2|MKI67 progenitor	0.486	0		EGFR_GRN	Club|Monocyte	0.585	0		PLAUR_a4b1 complex	CD16|NK	0.605	0		CD74_APP	CD8T|Dendritic	0.677	0		PLXNB2_SEMA4D	Monocyte|HSC	0.193	0		ANXA1_FPR1	GMP|Monocyte dendritic cell	1.342	0
CDH1_KLRG1	AT2|Mast cell	0.263	0		EGFR_COPA	Club|Monocyte	0.347	0		C3_aMb2 complex	CD16|NK	0.582	0		HLA-F_LILRB1	CD8T|Dendritic	0.444	0		CSF1R_CSF1	Monocyte|HSC	0.218	0		ANXA1_FPR2	GMP|Monocyte dendritic cell	0.713	0
EGFR_TGFB1	AT2|Mast cell	0.348	0		CD74_COPA	Club|Monocyte	1.41	0		ICAM3_aLb2 complex	CD16|NK	1.441	0		CCL4_CCR5	CD8T|Dendritic	0.818	0		PECAM1_CD38	Monocyte|HSC	0.464	0		APP_FPR2	GMP|Monocyte dendritic cell	0.354	0
EGFR_AREG	AT2|Mast cell	1.436	0		EGFR_HBEGF	Club|Monocyte	0.371	0		TGFB1_TGFbeta receptor1	CD16|NK	0.421	0		CCL3_CCR5	CD8T|Dendritic	0.265	0		PLAUR_a4b1 complex	Monocyte|HSC	0.699	0		CD55_ADGRE5	GMP|Monocyte dendritic cell	0.575	0
ICAM1_AREG	AT2|Mast cell	1.594	0		HLA-DPB1_TNFSF13B	Club|Monocyte	0.579	0		LGALS9_CD44	CD16|Neu	1.204	0		CCL5_CCR5	CD8T|Dendritic	2.115	0		LGALS9_CD44	Monocyte|MSC	0.459	0		PTPRC_MRC1	GMP|Monocyte dendritic cell	0.86	0
ICAM1_SPN	AT2|Mast cell	0.464	0		HLA-F_LILRB2	Club|Monocyte	0.452	0		LAMP1_VSTM1	CD16|Neu	0.382	0		CCL4_SLC7A1	CD8T|Dendritic	0.776	0		HGF_CD44	Monocyte|MSC	0.502	0		CD99_PILRA	GMP|Monocyte dendritic cell	0.301	0
TNFRSF10B_TNFSF10	AT2|Mast cell	0.282	0		CXCL1_CXCR1	Club|Monocyte	0.581	0		TNFRSF1A_GRN	CD16|Neu	1.019	0		CCL4_CNR2	CD8T|Dendritic	0.822	0		CD74_MIF	Monocyte|MSC	1.566	0		C5AR1_RPS19	GMP|Monocyte dendritic cell	1.793	0
PLXNB2_SEMA4D	AT2|Mast cell	0.207	0		CXCL8_CXCR1	Club|Monocyte	0.695	0		TNFRSF1B_GRN	CD16|Neu	2.383	0		CCL3_CCR1	CD8T|Dendritic	0.482	0		CD74_COPA	Monocyte|MSC	1.017	0		CD52_SIGLEC10	GMP|Monocyte dendritic cell	0.235	0
LRP6_CKLF	AT2|Mast cell	0.72	0		CXCL2_CXCR1	Club|Monocyte	0.397	0		CD74_COPA	CD16|Neu	1.626	0		CCL5_CCR1	CD8T|Dendritic	2.332	0		HLA-DPB1_TNFSF13B	Monocyte|MSC	0.531	0		LAIR1_LILRB4	GMP|Monocyte dendritic cell	0.358	0
C3_C3AR1	AT2|Mast cell	0.384	0		CXCL3_CXCR1	Club|Monocyte	0.283	0		HLA-DPB1_TNFSF13B	CD16|Neu	1.073	0		ICAM3_CD209	CD8T|Dendritic	0.172	0		CD74_APP	Monocyte|MSC	1.054	0		CD47_SIRB1 complex	GMP|Monocyte dendritic cell	0.252	0
CD55_ADGRE5	AT2|Mast cell	0.683	0		CXCL1_CXCR2	Club|Monocyte	0.579	0		TFRC_TNFSF13B	CD16|Neu	0.471	0		COPA_P2RY6	CD8T|Dendritic	0.127	0		LGALS9_CD47	Monocyte|MSC	0.55	0		PGRMC2_CCL4L2	GMP|NK	0.392	0
CXCL17_GPR35	AT2|Mast cell	0.923	0		CXCL8_CXCR2	Club|Monocyte	0.693	0		CD74_APP	CD16|Neu	1.517	0		NAMPT_P2RY6	CD8T|Dendritic	0.237	0		SIRPA_CD47	Monocyte|MSC	0.563	0		LGALS9_CD47	GMP|NK	0.304	0
ICAM1_aMb2 complex	AT2|Mast cell	0.428	0		CXCL2_CXCR2	Club|Monocyte	0.395	0		HLA-F_LILRB2	CD16|Neu	1.129	0		CD2_CD58	CD8T|Dendritic	0.912	0		LGALS9_SORL1	Monocyte|MSC	0.388	0		SIRPA_CD47	GMP|NK	0.249	0
C3_aMb2 complex	AT2|Mast cell	0.399	0		CXCL3_CXCR2	Club|Monocyte	0.281	0		HLA-G_LILRB2	CD16|Neu	0.662	0		CD99_PILRA	CD8T|Dendritic	0.776	0		PLXNB2_SEMA4D	Monocyte|MSC	0.198	0		LGALS9_SORL1	GMP|NK	0.347	0
ICAM1_aXb2 complex	AT2|Mast cell	0.403	0		MDK_LRP1	Club|Monocyte	0.669	0		HLA-F_LILRB1	CD16|Neu	0.855	0		CD52_SIGLEC10	CD8T|Dendritic	1.647	0		SELL_CD34	Monocyte|MSC	1.097	0		APP_FPR2	GMP|NK	0.345	0
EGFR_TGFB1	AT2|Monocyte	0.384	0		MDK_SORL1	Club|Monocyte	0.684	0		HLA-G_LILRB1	CD16|Neu	0.388	0		CLEC2B_KLRF1	CD8T|Dendritic	0.584	0		PECAM1_CD38	Monocyte|MSC	0.392	0		C5AR1_RPS19	GMP|NK	1.894	0
EGFR_AREG	AT2|Monocyte	0.981	0		FGFR2_CD83	Club|Monocyte	0.249	0		GRN_SORT1	CD16|Neu	0.599	0		CD74_COPA	CD8T|Eryth	0.668	0		PLAUR_a4b1 complex	Monocyte|MSC	0.754	0		CLEC2B_KLRF1	GMP|NK	0.341	0
ICAM1_AREG	AT2|Monocyte	1.139	0		SCGB3A1_MARCO	Club|Monocyte	2.127	0		COPA_SORT1	CD16|Neu	0.541	0		HLA-DPB1_TNFSF13B	CD8T|Eryth	1.059	0		CD74_MIF	Monocyte|Meg	1.537	0		PLAUR_a4b1 complex	GMP|NK	0.276	0
EGFR_GRN	AT2|Monocyte	1.034	0		CSF1_SIRPA	Club|Monocyte	0.231	0		TNF_NOTCH1	CD16|Neu	0.236	0		CCL4L2_VSIR	CD8T|Eryth	1.004	0		CD74_COPA	Monocyte|Meg	0.998	0		LGALS9_CD44	GMP|Neutrophil	0.448	0
TNFRSF1A_GRN	AT2|Monocyte	1.026	0		C3_C3AR1	Club|Monocyte	0.653	0		TNF_TNFRSF1A	CD16|Neu	0.296	0		CCL3_CCR1	CD8T|Eryth	0.364	0		SIRPA_CD47	Monocyte|Meg	0.528	0		LAMP1_VSTM1	GMP|Neutrophil	0.231	0
EGFR_COPA	AT2|Monocyte	0.297	0		ANXA1_FPR1	Club|Monocyte	1.308	0		TNF_TNFRSF1B	CD16|Neu	1.062	0		CCL5_CCR1	CD8T|Eryth	2.214	0		CSF1R_CSF1	Monocyte|Meg	0.188	0		TNFRSF1B_GRN	GMP|Neutrophil	0.221	0
EGFR_HBEGF	AT2|Monocyte	0.361	0		APP_FPR2	Club|Monocyte	0.541	0		TNF_RIPK1	CD16|Neu	0.213	0		CD2_CD58	CD8T|Eryth	0.915	0		SELL_CD34	Monocyte|Meg	0.956	0		HLA-DPB1_TNFSF13B	GMP|Neutrophil	0.293	0
CD44_HBEGF	AT2|Monocyte	0.628	0		SAA1_FPR2	Club|Monocyte	1.256	0		TNFSF10_RIPK1	CD16|Neu	0.545	0		CD47_SIRB1 complex	CD8T|Eryth	0.42	0		PECAM1_CD38	Monocyte|Meg	0.457	0		TFRC_TNFSF13B	GMP|Neutrophil	0.529	0
ICAM1_SPN	AT2|Monocyte	0.422	0		TNC_a4b1 complex	Club|Monocyte	0.205	0		LGALS9_LRP1	CD16|Neu	0.776	0		CD74_COPA	CD8T|GMP	0.73	0		THBS1_a2Bb3 complex	Monocyte|Meg	0.473	0		CD74_APP	GMP|Neutrophil	0.614	0
TNFRSF10B_TNFSF10	AT2|Monocyte	0.175	0		C3_aMb2 complex	Club|Monocyte	0.626	0		LGALS9_CD47	CD16|Neu	0.498	0		CD74_APP	CD8T|GMP	0.896	0		THBS1_aVb3 complex	Monocyte|Meg	0.473	0		CCL4L2_VSIR	GMP|Neutrophil	0.627	0
FGFR2_CD83	AT2|Monocyte	0.228	0		PGRMC2_CCL4L2	Club|NK	1.071	0		LGALS9_SORL1	CD16|Neu	0.875	0		CCL3_CCR1	CD8T|GMP	0.308	0		PLAUR_aVb3 complex	Monocyte|Meg	0.31	0		GRN_SORT1	GMP|Neutrophil	0.25	0
PLXNB2_SEMA4D	AT2|Monocyte	0.19	0		CD55_ADGRE5	Club|NK	0.875	0		PLXNB2_SEMA4D	CD16|Neu	0.792	0		CCL5_CCR1	CD8T|GMP	2.158	0		LGALS9_CD44	Monocyte|Monocyte	0.51	0		COPA_SORT1	GMP|Neutrophil	0.241	0
MIF_TNFRSF14	AT2|Monocyte	0.519	0		HLA-E_KLRC2	Club|NK	0.934	0		ANXA1_FPR1	CD16|Neu	1.088	0		CD2_CD58	CD8T|GMP	0.891	0		HGF_CD44	Monocyte|Monocyte	0.554	0		CXCL8_CXCR1	GMP|Neutrophil	0.76	0
SEMA4A_PLXND1	AT2|Monocyte	0.212	0		TNC_a4b1 complex	Club|NK	0.763	0		CD48_CD244	CD16|Neu	0.602	0		CD99_PILRA	CD8T|GMP	0.632	0		CD74_MIF	Monocyte|Monocyte	1.649	0		CXCL2_CXCR1	GMP|Neutrophil	0.215	0
LRP6_CKLF	AT2|Monocyte	0.492	0		LAMC1_a6b1 complex	Club|NK	0.589	0		ALOX5_ALOX5AP	CD16|Neu	0.414	0		ICAM2_aLb2 complex	CD8T|GMP	0.211	0		TNFRSF1B_GRN	Monocyte|Monocyte	0.57	0		CXCL8_CXCR2	GMP|Neutrophil	0.698	0
C3_C3AR1	AT2|Monocyte	0.509	0		LGALS9_CD44	Club|Neutrophil	0.707	0		C5AR1_RPS19	CD16|Neu	1.417	0		CD47_SIRB1 complex	CD8T|GMP	0.415	0		CD74_COPA	Monocyte|Monocyte	1.08	0		CXCL2_CXCR2	GMP|Neutrophil	0.152	0
ANXA1_FPR1	AT2|Monocyte	0.859	0		EGFR_TGFB1	Club|Neutrophil	0.242	0		CD52_SIGLEC10	CD16|Neu	0.815	0		CD74_COPA	CD8T|Meg	0.704	0		CD44_HBEGF	Monocyte|Monocyte	0.627	0		LGALS9_CD47	GMP|Neutrophil	0.312	0
APP_FPR2	AT2|Monocyte	0.247	0		EGFR_AREG	Club|Neutrophil	0.437	0		PLAUR_a4b1 complex	CD16|Neu	0.454	0		HLA-DPB1_TNFSF13B	CD8T|Meg	0.951	0		HLA-DPB1_TNFSF13B	Monocyte|Monocyte	0.803	0		SIRPA_CD47	GMP|Neutrophil	0.257	0
CD55_ADGRE5	AT2|Monocyte	0.631	0		EGFR_GRN	Club|Neutrophil	0.501	0		C3_aMb2 complex	CD16|Neu	0.634	0		CD74_APP	CD8T|Meg	0.777	0		TFRC_TNFSF13B	Monocyte|Monocyte	0.691	0		LGALS9_SORL1	GMP|Neutrophil	0.451	0
ICAM1_aMb2 complex	AT2|Monocyte	0.566	0		EGFR_COPA	Club|Neutrophil	0.301	0		CD47_SIRB1 complex	CD16|Neu	0.712	0		CCL4L2_VSIR	CD8T|Meg	0.939	0		CD74_APP	Monocyte|Monocyte	1.123	0		CEACAM1_CEACAM8	GMP|Neutrophil	0.359	0
C3_aMb2 complex	AT2|Monocyte	0.537	0		CD74_COPA	Club|Neutrophil	1.363	0		LGALS9_CD44	CD16|Plasma	0.807	0		CCL3_CCR1	CD8T|Meg	0.339	0		GRN_SORT1	Monocyte|Monocyte	0.479	0		ANXA1_FPR1	GMP|Neutrophil	1.548	0
ICAM1_aXb2 complex	AT2|Monocyte	0.475	0		EGFR_HBEGF	Club|Neutrophil	0.346	0		HLA-C_FAM3C	CD16|Plasma	1.581	0		CCL5_CCR1	CD8T|Meg	2.189	0		COPA_SORT1	Monocyte|Monocyte	0.294	0		ANXA1_FPR2	GMP|Neutrophil	0.785	0
CD47_SIRB1 complex	AT2|Monocyte	0.485	0		NRP2_VEGFA	Club|Neutrophil	0.225	0		LAMP1_FAM3C	CD16|Plasma	0.416	0		CD2_CD58	CD8T|Meg	0.891	0		TNFSF13_FAS	Monocyte|Monocyte	0.249	0		APP_FPR2	GMP|Neutrophil	0.426	0
PVR_CD96	AT2|NK	0.109	0		HLA-F_LILRB2	Club|Neutrophil	0.298	0		TNFRSF1B_GRN	CD16|Plasma	1.661	0		ICAM2_aLb2 complex	CD8T|Meg	0.207	0		LGALS9_CD47	Monocyte|Monocyte	0.55	0		ALOX5_ALOX5AP	GMP|Neutrophil	1.48	0
CADM1_CADM1	AT2|NK	0.66	0		CXCL1_CXCR1	Club|Neutrophil	0.648	0		CD74_COPA	CD16|Plasma	1.745	0		CD47_SIRB1 complex	CD8T|Meg	0.392	0		SIRPA_CD47	Monocyte|Monocyte	0.563	0		SELL_SELPLG	GMP|Neutrophil	0.3	0
FGF7_FGFR2	AT2|NK	0.199	0		CXCL8_CXCR1	Club|Neutrophil	0.762	0		TNF_FAS	CD16|Plasma	0.186	0		HLA-A_KIR3DL1	CD8T|NK	1.238	0		LGALS9_SORL1	Monocyte|Monocyte	0.262	0		PECAM1_CD177	GMP|Neutrophil	0.991	0
ROS1_FGFR2	AT2|NK	0.213	0		CXCL2_CXCR1	Club|Neutrophil	0.464	0		TNFSF10_RIPK1	CD16|Plasma	0.525	0		HLA-F_KIR3DL1	CD8T|NK	0.299	0		ANXA1_FPR1	Monocyte|Monocyte	1.449	0		FPR2_CAMP	GMP|Neutrophil	0.273	0
FGFR1_FGFR2	AT2|NK	0.194	0		CXCL3_CXCR1	Club|Neutrophil	0.35	0		NOTCH2_IL24	CD16|Plasma	0.671	0		HLA-F_KIR3DL2	CD8T|NK	0.297	0		CD55_ADGRE5	Monocyte|Monocyte	0.433	0		TGFB1_TGFbeta receptor1	GMP|Neutrophil	0.178	0
CXADR_FAM3C	AT2|NK	0.347	0		CXCL1_CXCR2	Club|Neutrophil	0.652	0		LGALS9_CD47	CD16|Plasma	0.575	0		HLA-F_LILRB1	CD8T|NK	0.292	0		SELL_SELPLG	Monocyte|Monocyte	0.815	0		CD47_SIRB1 complex	GMP|Neutrophil	0.271	0
PGRMC2_CCL4L2	AT2|NK	0.203	0		CXCL8_CXCR2	Club|Neutrophil	0.766	0		LGALS9_SLC1A5	CD16|Plasma	0.48	0		KLRB1_CLEC2D	CD8T|NK	0.625	0		PECAM1_CD38	Monocyte|Monocyte	0.367	0		HLA-C_FAM3C	GMP|Plasma	1.103	0
EGFR_MIF	AT2|NK	0.552	0		CXCL2_CXCR2	Club|Neutrophil	0.468	0		PLXNB2_SEMA4D	CD16|Plasma	0.679	0		CD2_CD58	CD8T|NK	0.888	0		LAIR1_LILRB4	Monocyte|Monocyte	0.295	0		LAMP1_FAM3C	GMP|Plasma	0.228	0
EGFR_AREG	AT2|NK	1.066	0		CXCL3_CXCR2	Club|Neutrophil	0.355	0		C5AR1_RPS19	CD16|Plasma	1.79	0		CLEC2B_KLRF1	CD8T|NK	1.044	0		LGALS9_CD44	Monocyte|Monocyte dendritic cell	0.619	0		TNFRSF1B_GRN	GMP|Plasma	0.247	0
ICAM1_AREG	AT2|NK	1.224	0		MDK_LRP1	Club|Neutrophil	0.61	0		LAIR1_LILRB4	CD16|Plasma	0.255	0		CD8 receptor_LCK	CD8T|NK	0.42	0		HGF_CD44	Monocyte|Monocyte dendritic cell	0.662	0		LGALS9_SLC1A5	GMP|Plasma	0.314	0
EGFR_COPA	AT2|NK	0.298	0		LGALS9_SORL1	Club|Neutrophil	0.314	0		PLAUR_a4b1 complex	CD16|Plasma	0.71	0		ICAM2_aLb2 complex	CD8T|NK	0.251	0		CD74_MIF	Monocyte|Monocyte dendritic cell	1.255	0		PECAM1_CD38	GMP|Plasma	0.272	0
NRP2_VEGFA	AT2|NK	0.24	0		MDK_SORL1	Club|Neutrophil	0.742	0		LGALS9_CD44	CD16|mast	0.795	0		CD74_COPA	CD8T|Neu	0.703	0		TNFRSF1B_GRN	Monocyte|Monocyte dendritic cell	0.543	0		PLAUR_a4b1 complex	GMP|Plasma	0.279	0
FAM3C_CLEC2D	AT2|NK	0.196	0		FGFR2_CD83	Club|Neutrophil	0.319	0		TNFRSF1B_GRN	CD16|mast	1.649	0		HLA-DPB1_TNFSF13B	CD8T|Neu	1.065	0		CD74_COPA	Monocyte|Monocyte dendritic cell	1.07	0		LGALS9_CD44	GMP|T cell	0.473	0
CXCL2_DPP4	AT2|NK	0.693	0		SCGB3A1_MARCO	Club|Neutrophil	2.125	0		CD74_COPA	CD16|mast	1.476	0		CD74_APP	CD8T|Neu	0.656	0		CD44_HBEGF	Monocyte|Monocyte dendritic cell	0.585	0		PGRMC2_CCL4L2	GMP|T cell	0.298	0
TNFRSF10B_TNFSF10	AT2|NK	0.132	0		CSF1_SIRPA	Club|Neutrophil	0.213	0		CD74_APP	CD16|mast	1.465	0		CCL4L2_VSIR	CD8T|Neu	1.037	0		HLA-DPB1_TNFSF13B	Monocyte|Monocyte dendritic cell	0.752	0		TNFSF10_RIPK1	GMP|T cell	0.236	0
FGFR1_FGF7	AT2|NK	0.182	0		C3_C3AR1	Club|Neutrophil	0.604	0		TNF_RIPK1	CD16|mast	0.247	0		HLA-F_LILRB2	CD8T|Neu	0.841	0		TFRC_TNFSF13B	Monocyte|Monocyte dendritic cell	0.639	0		LGALS9_CD47	GMP|T cell	0.318	0
FGFR2_EPHA4	AT2|NK	0.161	0		ANXA1_FPR1	Club|Neutrophil	1.376	0		TNFSF10_RIPK1	CD16|mast	0.58	0		CCL3_CCR1	CD8T|Neu	0.369	0		CD74_APP	Monocyte|Monocyte dendritic cell	1.097	0		SIRPA_CD47	GMP|T cell	0.263	0
EFNA1_EPHA4	AT2|NK	0.261	0		APP_FPR2	Club|Neutrophil	0.565	0		LGALS9_SORL1	CD16|mast	0.815	0		CCL5_CCR1	CD8T|Neu	2.219	0		HLA-F_LILRB2	Monocyte|Monocyte dendritic cell	0.324	0		LGALS9_SORL1	GMP|T cell	0.361	0
EFNA5_EPHA4	AT2|NK	0.112	0		SAA1_FPR2	Club|Neutrophil	1.279	0		PLXNB2_SEMA4D	CD16|mast	0.785	0		CD2_CD58	CD8T|Neu	0.913	0		HLA-F_LILRB1	Monocyte|Monocyte dendritic cell	0.238	0		APP_FPR2	GMP|T cell	0.31	0
EFNB2_EPHA4	AT2|NK	0.129	0		TNC_a4b1 complex	Club|Neutrophil	0.149	0		CD48_CD244	CD16|mast	0.64	0		ICAM2_aLb2 complex	CD8T|Neu	0.205	0		GRN_SORT1	Monocyte|Monocyte dendritic cell	0.475	0		C5AR1_RPS19	GMP|T cell	1.852	0
FGFR2_XPR1	AT2|NK	0.16	0		C3_aMb2 complex	Club|Neutrophil	0.611	0		ALOX5_ALOX5AP	CD16|mast	0.419	0		CD47_SIRB1 complex	CD8T|Neu	0.447	0		COPA_SORT1	Monocyte|Monocyte dendritic cell	0.291	0		HLA-C_FAM3C	GMP|pDC	1.121	0
PLXNB2_SEMA4D	AT2|NK	0.177	0		CXADR_FAM3C	Club|Plasma	0.251	0		SELL_CD34	CD16|mast	0.402	0		CD74_MIF	CD8T|Plasma	0.682	0		LGALS9_LRP1	Monocyte|Monocyte dendritic cell	0.217	0		LAMP1_FAM3C	GMP|pDC	0.246	0
EFNA1_EPHA2	AT2|NK	0.363	0		EGFR_COPA	Club|Plasma	0.282	0		C5AR1_RPS19	CD16|mast	1.802	0		CD74_COPA	CD8T|Plasma	0.727	0		LGALS9_CD47	Monocyte|Monocyte dendritic cell	0.52	0		LGALS9_CD44	HSC|B cell	0.517	0
SEMA4A_PLXND1	AT2|NK	0.231	0		FAM3C_CLEC2D	Club|Plasma	0.279	0		LGALS9_CD44	CD16|pDC	0.768	0		CCL4_SLC7A1	CD8T|Plasma	0.89	0		SIRPA_CD47	Monocyte|Monocyte dendritic cell	0.532	0		LAMP1_FAM3C	HSC|B cell	0.196	0
EPHA2_EFNA5	AT2|NK	0.171	0		FGFR2_CD83	Club|Plasma	0.174	0		TNFRSF1A_GRN	CD16|pDC	0.961	0		CCL3_IDE	CD8T|Plasma	0.244	0		PLXNB2_SEMA4D	Monocyte|Monocyte dendritic cell	0.208	0		PGRMC2_CCL4L2	HSC|B cell	0.229	0
CEACAM6_CEACAM6	AT2|NK	0.427	0		TNC_a4b1 complex	Club|Plasma	0.246	0		TNFRSF1B_GRN	CD16|pDC	2.326	0		KLRB1_CLEC2D	CD8T|Plasma	0.516	0		TNFSF13_TNFRSF14	Monocyte|Monocyte dendritic cell	0.22	0		CD74_COPA	HSC|B cell	0.706	0
CD55_ADGRE5	AT2|NK	0.659	0		PGRMC2_CCL4L2	Club|T	0.686	0		CD74_COPA	CD16|pDC	1.691	0		CD2_CD58	CD8T|Plasma	0.804	0		MIF_TNFRSF14	Monocyte|Monocyte dendritic cell	0.817	0		HLA-DPB1_TNFSF13B	HSC|B cell	0.281	0
LTBR_LTB	AT2|NK	0.198	0		EGFR_AREG	Club|T	0.443	0		HLA-DPB1_TNFSF13B	CD16|pDC	0.904	0		CD74_MIF	CD8T|mast	0.796	0		ANXA1_FPR1	Monocyte|Monocyte dendritic cell	1.574	0		TFRC_TNFSF13B	HSC|B cell	0.661	0
ESAM_ESAM	AT2|NK	0.248	0		EGFR_COPA	Club|T	0.261	0		TFRC_TNFSF13B	CD16|pDC	0.302	0		CD74_COPA	CD8T|mast	0.696	0		CD55_ADGRE5	Monocyte|Monocyte dendritic cell	0.448	0		CD74_APP	HSC|B cell	0.74	0
COL8A1_a2b1 complex	AT2|NK	0.136	0		CD74_COPA	Club|T	1.324	0		CD74_APP	CD16|pDC	2.411	0		CD74_APP	CD8T|mast	0.642	0		SELL_SELPLG	Monocyte|Monocyte dendritic cell	0.857	0		LGALS9_CD47	HSC|B cell	0.375	0
LAMC1_a2b1 complex	AT2|NK	0.144	0		FAM3C_CLEC2D	Club|T	0.383	0		HLA-F_LILRB2	CD16|pDC	0.782	0		CCL4_SLC7A1	CD8T|mast	0.797	0		CD99_PILRA	Monocyte|Monocyte dendritic cell	0.366	0		LGALS9_SORL1	HSC|B cell	0.369	0
CDH1_a2b1 complex	AT2|NK	0.231	0		MDK_SORL1	Club|T	0.616	0		HLA-G_LILRB2	CD16|pDC	0.315	0		CD2_CD58	CD8T|mast	0.822	0		PLAUR_a4b1 complex	Monocyte|Monocyte dendritic cell	0.61	0		TGFB1_TGFBR3	HSC|Endothelial	0.294	0
LAMC1_a6b1 complex	AT2|NK	0.13	0		PLXNB2_SEMA4D	Club|T	0.228	0		HLA-F_LILRB1	CD16|pDC	0.958	0		CD48_CD244	CD8T|mast	0.356	0		CD74_MIF	Monocyte|NK	1.23	0		LAMP1_FAM3C	HSC|Endothelial	0.239	0
CXADR_FAM3C	AT2|Neutrophil	0.339	0		CD55_ADGRE5	Club|T	0.511	0		HLA-G_LILRB1	CD16|pDC	0.491	0		SELL_CD34	CD8T|mast	0.35	0		CD74_COPA	Monocyte|NK	1.032	0		TFRC_TNFSF13B	HSC|Endothelial	0.627	0
PGRMC2_CCL4L2	AT2|Neutrophil	0.215	0		LTBR_LTB	Club|T	0.301	0		GRN_SORT1	CD16|pDC	0.498	0		CD74_COPA	CD8T|pDC	0.754	0		LGALS9_CD47	Monocyte|NK	0.543	0		CD74_APP	HSC|Endothelial	1.034	0
EGFR_TGFB1	AT2|Neutrophil	0.39	0		TNC_a4b1 complex	Club|T	0.347	0		COPA_SORT1	CD16|pDC	0.44	0		CD74_APP	CD8T|pDC	0.982	0		SIRPA_CD47	Monocyte|NK	0.556	0		COPA_SORT1	HSC|Endothelial	0.304	0
EGFR_AREG	AT2|Neutrophil	0.726	0		CXADR_FAM3C	Club|ciliated	0.27	0		TNF_NOTCH1	CD16|pDC	0.216	0		CCL4_CCR5	CD8T|pDC	1.008	0		LGALS9_SORL1	Monocyte|NK	0.476	0		CD46_JAG1	HSC|Endothelial	0.468	0
ICAM1_AREG	AT2|Neutrophil	0.884	0		EGFR_BTC	Club|ciliated	0.242	0		TNF_TNFRSF1B	CD16|pDC	0.515	0		CCL3_CCR5	CD8T|pDC	0.455	0		PLXNB2_SEMA4D	Monocyte|NK	0.336	0		LGALS9_CD47	HSC|Endothelial	0.334	0
EGFR_GRN	AT2|Neutrophil	1.244	0		ERBB3_BTC	Club|ciliated	0.241	0		TNF_RIPK1	CD16|pDC	0.248	0		CCL5_CCR5	CD8T|pDC	2.305	0		CD55_ADGRE5	Monocyte|NK	0.447	0		LGALS9_SLC1A5	HSC|Endothelial	0.354	0
TNFRSF1A_GRN	AT2|Neutrophil	1.236	0		EGFR_COPA	Club|ciliated	0.413	0		TNFSF10_RIPK1	CD16|pDC	0.58	0		KLRB1_CLEC2D	CD8T|pDC	0.513	0		HLA-E_KLRC1	Monocyte|NK	0.616	0		VEGFA_KDR	HSC|Endothelial	0.458	0
EGFR_COPA	AT2|Neutrophil	0.299	0		CD74_COPA	Club|ciliated	1.476	0		TNF_PTPRS	CD16|pDC	1.023	0		CCL5_CCR1	CD8T|pDC	2.311	0		HLA-E_KLRK1	Monocyte|NK	1.279	0		VEGFA_FLT1	HSC|Endothelial	0.451	0
EGFR_HBEGF	AT2|Neutrophil	0.528	0		CD74_APP	Club|ciliated	1.747	0		LGALS9_CD47	CD16|pDC	0.683	0		HGF_CD44	Dendritic|B	0.441	0		SELL_SELPLG	Monocyte|NK	0.923	0		PTPRC_MRC1	HSC|Endothelial	1.037	0
CD44_HBEGF	AT2|Neutrophil	0.795	0		NRP2_SEMA3C	Club|ciliated	0.196	0		LGALS9_SLC1A5	CD16|pDC	0.597	0		LAMP1_FAM3C	Dendritic|B	0.318	0		PECAM1_CD38	Monocyte|NK	0.402	0		CD74_COPA	HSC|Eryth	0.658	0
ICAM1_SPN	AT2|Neutrophil	0.629	0		CD46_JAG1	Club|ciliated	0.555	0		LGALS9_SORL1	CD16|pDC	0.961	0		CD74_COPA	Dendritic|B	2.103	0		CLEC2B_KLRF1	Monocyte|NK	0.647	0		TFRC_TNFSF13B	HSC|Eryth	0.614	0
ICAM1_ITGAL	AT2|Neutrophil	0.399	0		FGFR2_XPR1	Club|ciliated	0.156	0		PLXNB2_SEMA4D	CD16|pDC	0.745	0		HLA-DPB1_TNFSF13B	Dendritic|B	1.582	0		PLAUR_a4b1 complex	Monocyte|NK	0.721	0		LGALS9_SLC1A5	HSC|Eryth	0.329	0
ADRB2_VEGFB	AT2|Neutrophil	0.179	0		LGALS9_CD44	Club|macrophage	0.666	0		PLXNC1_SEMA7A	CD16|pDC	0.622	0		TNF_VSIR	Dendritic|B	0.292	0		ICAM3_aLb2 complex	Monocyte|NK	0.376	0		PGRMC2_CCL4L2	HSC|Eryth progenitor	0.218	0
NRP2_SEMA3C	AT2|Neutrophil	0.179	0		EGFR_TGFB1	Club|macrophage	0.26	0		ALOX5_ALOX5AP	CD16|pDC	0.96	0		TNF_FAS	Dendritic|B	0.168	0		LGALS9_CD44	Monocyte|Neutrophil	0.565	0		CD74_COPA	HSC|Eryth progenitor	0.707	0
FGFR2_CD83	AT2|Neutrophil	0.469	0		EGFR_AREG	Club|macrophage	0.342	0		C5AR1_RPS19	CD16|pDC	1.734	0		TNF_TNFRSF1B	Dendritic|B	0.19	0		HGF_CD44	Monocyte|Neutrophil	0.608	0		TFRC_TNFSF13B	HSC|Eryth progenitor	0.643	0
PLXNB2_SEMA4D	AT2|Neutrophil	0.168	0		EGFR_GRN	Club|macrophage	0.856	0		LTBR_LTB	CD16|pDC	0.6	0		LGALS9_CD47	Dendritic|B	0.585	0		LAMP1_VSTM1	Monocyte|Neutrophil	0.212	0		CD74_APP	HSC|Eryth progenitor	0.666	0
MIF_TNFRSF14	AT2|Neutrophil	0.534	0		EGFR_COPA	Club|macrophage	0.33	0		LAIR1_LILRB4	CD16|pDC	0.572	0		MIF_TNFRSF14	Dendritic|B	0.186	0		CD74_MIF	Monocyte|Neutrophil	1.232	0		CSF1_SLC7A1	HSC|Eryth progenitor	0.136	0
SCGB3A1_MARCO	AT2|Neutrophil	1.115	0		CD74_COPA	Club|macrophage	1.393	0		CD47_SIRB1 complex	CD16|pDC	0.559	0		ADORA3_ENTPD1	Dendritic|B	0.119	0		TNFRSF1B_GRN	Monocyte|Neutrophil	0.623	0		LGALS9_CD47	HSC|Eryth progenitor	0.333	0
LRP6_CKLF	AT2|Neutrophil	0.484	0		EGFR_HBEGF	Club|macrophage	0.277	0		LAMP1_FAM3C	CD4T|B	0.257	0		C5_C5AR1	Dendritic|B	0.221	0		CD74_COPA	Monocyte|Neutrophil	1.071	0		LGALS9_SLC1A5	HSC|Eryth progenitor	0.403	0
C3_C3AR1	AT2|Neutrophil	0.458	0		CD74_APP	Club|macrophage	1.432	0		NOTCH2_IL24	CD4T|B	0.433	0		C5AR1_RPS19	Dendritic|B	1.754	0		CD44_HBEGF	Monocyte|Neutrophil	0.665	0		LGALS9_CD44	HSC|GMP	0.402	0
ANXA1_FPR1	AT2|Neutrophil	0.694	0		NRP2_SEMA3C	Club|macrophage	0.185	0		PTPRC_CD22	CD4T|B	1.817	0		LTBR_LTB	Dendritic|B	0.503	0		HLA-DPB1_TNFSF13B	Monocyte|Neutrophil	0.864	0		PGRMC2_CCL4L2	HSC|GMP	0.235	0
APP_FPR2	AT2|Neutrophil	0.361	0		HLA-F_LILRB1	Club|macrophage	0.222	0		CD52_SIGLEC10	CD4T|B	0.684	0		PLAUR_a4b1 complex	Dendritic|B	0.457	0		TFRC_TNFSF13B	Monocyte|Neutrophil	0.752	0		CD74_COPA	HSC|GMP	0.697	0
PROS1_AXL	AT2|Neutrophil	0.232	0		LGALS9_LRP1	Club|macrophage	0.377	0		LAMP1_VSTM1	CD4T|CD14	0.243	0		FCER2_aXb2 complex	Dendritic|B	0.243	0		CD74_APP	Monocyte|Neutrophil	1.049	0		HLA-DPB1_TNFSF13B	HSC|GMP	0.38	0
CD55_ADGRE5	AT2|Neutrophil	0.72	0		MDK_LRP1	Club|macrophage	0.805	0		TNFRSF1B_GRN	CD4T|CD14	1.211	0		ICAM2_aLb2 complex	Dendritic|B	0.269	0		HLA-F_LILRB2	Monocyte|Neutrophil	0.336	0		TFRC_TNFSF13B	HSC|GMP	0.759	0
ICAM1_aMb2 complex	AT2|Neutrophil	0.38	0		MDK_SORL1	Club|macrophage	0.562	0		CD44_HBEGF	CD4T|CD14	0.667	0		ICAM4_aLb2 complex	Dendritic|B	0.107	0		GRN_SORT1	Monocyte|Neutrophil	0.517	0		CD74_APP	HSC|GMP	0.788	0
C3_aMb2 complex	AT2|Neutrophil	0.352	0		FGFR2_CD83	Club|macrophage	0.239	0		HLA-F_LILRB2	CD4T|CD14	1.219	0		LGALS9_CD44	Dendritic|CD14	1.053	0		COPA_SORT1	Monocyte|Neutrophil	0.332	0		COPA_SORT1	HSC|GMP	0.231	0
ICAM1_aXb2 complex	AT2|Neutrophil	0.525	0		SCGB3A1_MARCO	Club|macrophage	2.477	0		HLA-G_LILRB2	CD4T|CD14	0.73	0		HGF_CD44	Dendritic|CD14	0.899	0		LGALS9_LRP1	Monocyte|Neutrophil	0.195	0		LGALS9_CD47	HSC|GMP	0.319	0
ICAM1_aLb2 complex	AT2|Neutrophil	0.399	0		SEMA3E_PLXND1	Club|macrophage	0.117	0		HLA-F_LILRB1	CD4T|CD14	0.961	0		HLA-DPB1_NRG1	Dendritic|CD14	1.395	0		LGALS9_SORL1	Monocyte|Neutrophil	0.243	0		LGALS9_SLC1A5	HSC|GMP	0.343	0
ICAM3_aLb2 complex	AT2|Neutrophil	0.132	0		CSF1_SIRPA	Club|macrophage	0.257	0		HLA-G_LILRB1	CD4T|CD14	0.472	0		TNFRSF1B_GRN	Dendritic|CD14	0.907	0		ANXA1_FPR1	Monocyte|Neutrophil	1.736	0		LGALS9_SORL1	HSC|GMP	0.346	0
F11R_aLb2 complex	AT2|Neutrophil	0.281	0		C3_C3AR1	Club|macrophage	0.638	0		COPA_SORT1	CD4T|CD14	0.425	0		CD74_COPA	Dendritic|CD14	2.23	0		ANXA1_FPR2	Monocyte|Neutrophil	1.509	0		CSF1_SIRPA	HSC|GMP	0.153	0
CD47_SIRB1 complex	AT2|Neutrophil	0.49	0		APP_FPR2	Club|macrophage	0.474	0		ANXA1_FPR1	CD4T|CD14	0.798	0		CD44_HBEGF	Dendritic|CD14	0.712	0		APP_FPR2	Monocyte|Neutrophil	0.357	0		C5AR1_RPS19	HSC|GMP	1.751	0
CADM1_CADM1	AT2|Plasma	0.442	0		SAA1_FPR2	Club|macrophage	1.188	0		CD2_CD58	CD4T|CD14	0.385	0		HLA-DPB1_TNFSF13B	Dendritic|CD14	2.086	0		CD55_ADGRE5	Monocyte|Neutrophil	0.424	0		CD74_COPA	HSC|HSC	0.75	0
LAMP1_FAM3C	AT2|Plasma	0.486	0		TNC_a4b1 complex	Club|macrophage	0.156	0		CD48_CD244	CD4T|CD14	0.524	0		TFRC_TNFSF13B	Dendritic|CD14	0.893	0		SELL_SELPLG	Monocyte|Neutrophil	0.822	0		TFRC_TNFSF13B	HSC|HSC	0.63	0
CXADR_FAM3C	AT2|Plasma	0.503	0		C3_aMb2 complex	Club|macrophage	0.589	0		CD28_CD86	CD4T|CD14	0.56	0		CD74_APP	Dendritic|CD14	2.234	0		LAIR1_LILRB4	Monocyte|Neutrophil	0.274	0		CD74_APP	HSC|HSC	0.66	0
EGFR_AREG	AT2|Plasma	0.886	0		F11R_aLb2 complex	Club|macrophage	0.185	0		SELL_SELPLG	CD4T|CD14	0.987	0		TNF_VSIR	Dendritic|CD14	0.781	0		CD47_SIRB1 complex	Monocyte|Neutrophil	0.581	0		CSF1_SLC7A1	HSC|HSC	0.138	0
ICAM1_AREG	AT2|Plasma	1.044	0		NECTIN2_NECTIN3	Endothelial|AT1	0.152	0		CD99_PILRA	CD4T|CD14	0.584	0		CD1D_LILRB2	Dendritic|CD14	0.812	0		HLA-C_FAM3C	Monocyte|Plasma	0.783	0		LGALS9_CD47	HSC|HSC	0.36	0
MIF_TNFRSF14	AT2|Plasma	0.498	0		HLA-C_FAM3C	Endothelial|AT1	1.176	0		CD6_ALCAM	CD4T|CD14	0.479	0		GRN_SORT1	Dendritic|CD14	0.914	0		LAMP1_FAM3C	Monocyte|Plasma	0.23	0		LGALS9_SLC1A5	HSC|HSC	0.336	0
PVR_CD96	AT2|T	0.178	0		LAMP1_FAM3C	Endothelial|AT1	0.31	0		CD52_SIGLEC10	CD4T|CD14	0.791	0		TNF_NOTCH1	Dendritic|CD14	0.095	0		CD74_MIF	Monocyte|Plasma	1.551	0		C5AR1_RPS19	HSC|HSC	2.008	0
CDH1_KLRG1	AT2|T	0.237	0		NRP2_VEGFA	Endothelial|AT1	0.506	0		CD47_SIRB1 complex	CD4T|CD14	0.59	0		TNF_TNFRSF1A	Dendritic|CD14	0.184	0		TNFRSF1B_GRN	Monocyte|Plasma	0.347	0		IL18 receptor_IL18	HSC|HSC	0.153	0
CXADR_FAM3C	AT2|T	0.344	0		NRP2_SEMA3C	Endothelial|AT1	0.562	0		HLA-F_LILRB2	CD4T|CD16	1.491	0		TNF_FAS	Dendritic|CD14	0.151	0		CD74_COPA	Monocyte|Plasma	1.076	0		LGALS9_CD44	HSC|MSC	0.555	0
PGRMC2_CCL4L2	AT2|T	0.288	0		LGALS9_DAG1	Endothelial|AT1	0.287	0		HLA-G_LILRB2	CD4T|CD16	1.002	0		TNF_TNFRSF1B	Dendritic|CD14	0.49	0		TNFSF13_TNFRSF14	Monocyte|Plasma	0.222	0		CD74_COPA	HSC|MSC	0.723	0
EGFR_TGFB1	AT2|T	0.327	0		NOTCH1_JAG1	Endothelial|AT1	0.139	0		HLA-F_LILRB1	CD4T|CD16	1.287	0		TNF_RIPK1	Dendritic|CD14	0.094	0		MIF_TNFRSF14	Monocyte|Plasma	0.819	0		HLA-DPB1_TNFSF13B	HSC|MSC	0.347	0
ICAM1_AREG	AT2|T	0.795	0		CD46_JAG1	Endothelial|AT1	0.463	0		HLA-G_LILRB1	CD4T|CD16	0.799	0		CCL2_CCR2	Dendritic|CD14	0.189	0		TNFSF13_TNFRSF17	Monocyte|Plasma	0.38	0		TFRC_TNFSF13B	HSC|MSC	0.726	0
EGFR_COPA	AT2|T	0.267	0		CXCL2_DPP4	Endothelial|AT1	0.277	0		COPA_SORT1	CD4T|CD16	0.496	0		CCL3_CCR1	Dendritic|CD14	0.548	0		CD55_ADGRE5	Monocyte|Plasma	0.447	0		CD74_APP	HSC|MSC	0.771	0
ICAM1_SPN	AT2|T	0.491	0		LGALS9_MET	Endothelial|AT1	0.337	0		CD2_CD58	CD4T|CD16	0.399	0		LGALS9_LRP1	Dendritic|CD14	0.514	0		SELL_SELPLG	Monocyte|Plasma	0.81	0		LGALS9_CD47	HSC|MSC	0.361	0
ICAM1_ITGAL	AT2|T	0.416	0		LGALS9_CD47	Endothelial|AT1	0.494	0		CD48_CD244	CD4T|CD16	0.553	0		LGALS9_CD47	Dendritic|CD14	0.503	0		PECAM1_CD38	Monocyte|Plasma	0.585	0		LGALS9_SLC1A5	HSC|MSC	0.305	0
FAM3C_CLEC2D	AT2|T	0.286	0		SIRPA_CD47	Endothelial|AT1	0.442	0		CD28_CD86	CD4T|CD16	0.531	0		CD72_SEMA4D	Dendritic|CD14	0.176	0		PLAUR_a4b1 complex	Monocyte|Plasma	0.626	0		SELL_CD34	HSC|MSC	0.293	0
TNFRSF10B_TNFSF10	AT2|T	0.152	0		LGALS9_SLC1A5	Endothelial|AT1	0.343	0		SELL_SELPLG	CD4T|CD16	1.224	0		MIF_TNFRSF14	Dendritic|CD14	0.225	0		LGALS9_CD44	Monocyte|T cell	0.488	0		C5AR1_RPS19	HSC|MSC	2.045	0
FGFR2_CD83	AT2|T	0.189	0		WNT5A_FZD5	Endothelial|AT1	0.117	0		CD99_PILRA	CD4T|CD16	0.688	0		NRG1_MS4A4A	Dendritic|CD14	0.179	0		HGF_CD44	Monocyte|T cell	0.532	0		IL18 receptor_IL18	HSC|MSC	0.233	0
PLXNB2_SEMA4D	AT2|T	0.223	0		WNT5A_FZD3	Endothelial|AT1	0.121	0		CD52_SIGLEC10	CD4T|CD16	1.314	0		ADORA3_ENTPD1	Dendritic|CD14	0.153	0		CD74_MIF	Monocyte|T cell	1.222	0		CD74_COPA	HSC|Meg	0.779	0
MIF_TNFRSF14	AT2|T	0.516	0		JAG1_NOTCH2	Endothelial|AT1	0.17	0		ICAM3_aLb2 complex	CD4T|CD16	1.284	0		C5_C5AR1	Dendritic|CD14	0.656	0		LGALS9_SORL1	Monocyte|T cell	0.323	0		TFRC_TNFSF13B	HSC|Meg	0.601	0
LRP6_CKLF	AT2|T	0.349	0		FZD6_WNT5A	Endothelial|AT1	0.139	0		CD47_SIRB1 complex	CD4T|CD16	0.503	0		CD99_PILRA	Dendritic|CD14	0.931	0		PLXNB2_SEMA4D	Monocyte|T cell	0.331	0		CD74_APP	HSC|Meg	0.771	0
CD55_ADGRE5	AT2|T	0.67	0		PECAM1_CD38	Endothelial|AT1	1.283	0		SELL_SELPLG	CD4T|CD4T	0.896	0		C5AR1_RPS19	Dendritic|CD14	1.689	0		PLAUR_a4b1 complex	Monocyte|T cell	0.533	0		CSF1_SLC7A1	HSC|Meg	0.171	0
LTBR_LTB	AT2|T	0.476	0		MERTK_GAS6	Endothelial|AT1	0.147	0		TGFB1_TGFBR3	CD4T|CD8T	0.398	0		CD52_SIGLEC10	Dendritic|CD14	0.648	0		ICAM3_aLb2 complex	Monocyte|T cell	0.196	0		LGALS9_SLC1A5	HSC|Meg	0.432	0
ICAM1_aMb2 complex	AT2|T	0.371	0		COL4A1_a2b1 complex	Endothelial|AT1	0.793	0		SELL_SELPLG	CD4T|CD8T	0.948	0		LAIR1_LILRB4	Dendritic|CD14	0.388	0		CD74_MIF	Monocyte|pDC	1.227	0		SELL_CD34	HSC|Meg	0.225	0
C3_aMb2 complex	AT2|T	0.343	0		FN1_a2b1 complex	Endothelial|AT1	0.638	0		ICAM3_aLb2 complex	CD4T|CD8T	1.023	0		PLAUR_a4b1 complex	Dendritic|CD14	0.508	0		TNFRSF1B_GRN	Monocyte|pDC	0.403	0		C5AR1_RPS19	HSC|Meg	1.932	0
ICAM1_aXb2 complex	AT2|T	0.368	0		COL5A2_a2b1 complex	Endothelial|AT1	0.261	0		TNFRSF1B_GRN	CD4T|Dendritic	1.091	0		FCER2_aMb2 complex	Dendritic|CD14	0.365	0		CD74_COPA	Monocyte|pDC	1.038	0		IL18 receptor_IL18	HSC|Meg	0.203	0
ICAM1_aLb2 complex	AT2|T	0.416	0		COL4A2_a2b1 complex	Endothelial|AT1	0.565	0		CD28_CD86	CD4T|Dendritic	0.648	0		FCER2_aXb2 complex	Dendritic|CD14	0.258	0		CD74_APP	Monocyte|pDC	1.758	0		LGALS9_CD44	HSC|Monocyte	0.465	0
ICAM3_aLb2 complex	AT2|T	0.148	0		COL6A2_a2b1 complex	Endothelial|AT1	0.28	0		SELL_SELPLG	CD4T|Dendritic	0.953	0		ICAM2_aLb2 complex	Dendritic|CD14	0.333	0		HLA-F_LILRB1	Monocyte|pDC	0.275	0		CD74_COPA	HSC|Monocyte	0.77	0
F11R_aLb2 complex	AT2|T	0.298	0		LAMC1_a2b1 complex	Endothelial|AT1	0.444	0		CD6_ALCAM	CD4T|Dendritic	0.804	0		ICAM4_aLb2 complex	Dendritic|CD14	0.171	0		PLXNB2_SEMA4D	Monocyte|pDC	0.217	0		HLA-DPB1_TNFSF13B	HSC|Monocyte	0.525	0
CADM1_CADM1	AT2|ciliated	0.456	0		FN1_a3b1 complex	Endothelial|AT1	0.636	0		CD52_SIGLEC10	CD4T|Dendritic	0.669	0		IL18 receptor_IL18	Dendritic|CD14	0.436	0		PLXNC1_SEMA7A	Monocyte|pDC	0.339	0		TFRC_TNFSF13B	HSC|Monocyte	0.904	0
FGF7_FGFR2	AT2|ciliated	0.162	0		THBS1_a3b1 complex	Endothelial|AT1	0.402	0		SELL_SELPLG	CD4T|Eryth	0.827	0		CD47_SIRB1 complex	Dendritic|CD14	0.669	0		SELL_SELPLG	Monocyte|pDC	0.872	0		CD74_APP	HSC|Monocyte	0.948	0
ROS1_FGFR2	AT2|ciliated	0.176	0		FN1_aVb1 complex	Endothelial|AT1	0.496	0		TNFSF10_RIPK1	CD4T|GMP	0.266	0		LGALS9_CD44	Dendritic|CD16	0.898	0		LAIR1_LILRB4	Monocyte|pDC	0.482	0		CSF1_SLC7A1	HSC|Monocyte	0.131	0
FGFR1_FGFR2	AT2|ciliated	0.156	0		FLT1 complex_VEGFA	Endothelial|AT1	0.538	0		CD2_CD58	CD4T|GMP	0.401	0		HGF_CD44	Dendritic|CD16	0.743	0		CD74_MIF	Monocyte dendritic cell|B cell	1.535	0		COPA_SORT1	HSC|Monocyte	0.318	0
CXADR_FAM3C	AT2|ciliated	0.405	0		HLA-C_FAM3C	Endothelial|AT2	1.169	0		CD48_CD244	CD4T|GMP	0.511	0		CD74_COPA	Dendritic|CD16	2.181	0		TNFRSF1B_GRN	Monocyte dendritic cell|B cell	0.599	0		LGALS9_CD47	HSC|Monocyte	0.35	0
EGFR_NRG1	AT2|ciliated	0.208	0		LAMP1_FAM3C	Endothelial|AT2	0.303	0		SELL_SELPLG	CD4T|GMP	0.976	0		HLA-DPB1_TNFSF13B	Dendritic|CD16	1.762	0		CD74_COPA	Monocyte dendritic cell|B cell	1.397	0		LGALS9_SLC1A5	HSC|Monocyte	0.38	0
ERBB3_NRG1	AT2|ciliated	0.184	0		NRP1_VEGFA	Endothelial|AT2	0.221	0		TNFRSF1B_GRN	CD4T|Meg	0.777	0		CD74_APP	Dendritic|CD16	2.098	0		PLXNB2_SEMA4D	Monocyte dendritic cell|B cell	0.222	0		LGALS9_SORL1	HSC|Monocyte	0.349	0
EGFR_BTC	AT2|ciliated	0.205	0		NRP2_VEGFA	Endothelial|AT2	0.524	0		CD44_HBEGF	CD4T|Meg	0.653	0		TNF_VSIR	Dendritic|CD16	0.666	0		PTPRC_CD22	Monocyte dendritic cell|B cell	1.349	0		CSF1_SIRPA	HSC|Monocyte	0.251	0
ERBB3_BTC	AT2|ciliated	0.181	0		GRN_SORT1	Endothelial|AT2	0.465	0		HLA-F_LILRB2	CD4T|Meg	0.967	0		HLA-F_LILRB2	Dendritic|CD16	1.175	0		HLA-E_KLRK1	Monocyte dendritic cell|B cell	0.812	0		IL1B_ADRB2	HSC|Monocyte	0.241	0
EGFR_COPA	AT2|ciliated	0.367	0		COPA_SORT1	Endothelial|AT2	0.274	0		HLA-G_LILRB2	CD4T|Meg	0.478	0		CD1D_LILRB2	Dendritic|CD16	1.211	0		C5AR1_RPS19	Monocyte dendritic cell|B cell	1.884	0		C5AR1_RPS19	HSC|Monocyte	1.763	0
NRP2_SEMA3C	AT2|ciliated	0.207	0		LGALS9_MET	Endothelial|AT2	0.384	0		HLA-F_LILRB1	CD4T|Meg	0.871	0		HLA-F_LILRB1	Dendritic|CD16	0.667	0		PLAUR_a4b1 complex	Monocyte dendritic cell|B cell	0.59	0		IL18 receptor_IL18	HSC|Monocyte	0.151	0
PLXNB2_SEMA4C	AT2|ciliated	0.166	0		LGALS9_CD47	Endothelial|AT2	0.376	0		HLA-G_LILRB1	CD4T|Meg	0.382	0		GRN_SORT1	Dendritic|CD16	0.868	0		LGALS9_CD44	Monocyte dendritic cell|Endothelial	1.266	0		CD47_SIRB1 complex	HSC|Monocyte	0.273	0
NOTCH1_JAG1	AT2|ciliated	0.213	0		SIRPA_CD47	Endothelial|AT2	0.324	0		COPA_SORT1	CD4T|Meg	0.337	0		TNF_FAS	Dendritic|CD16	0.116	0		CD74_MIF	Monocyte dendritic cell|Endothelial	2.318	0		LGALS9_CD44	HSC|Monocyte dendritic cell	0.696	0
CD46_JAG1	AT2|ciliated	0.462	0		LGALS9_PTPRK	Endothelial|AT2	0.244	0		CD28_CD86	CD4T|Meg	0.378	0		TNF_TNFRSF1B	Dendritic|CD16	0.603	0		TNFRSF1B_GRN	Monocyte dendritic cell|Endothelial	1.323	0		PGRMC2_CCL4L2	HSC|Monocyte dendritic cell	0.306	0
TNFRSF10B_TNFSF10	AT2|ciliated	0.135	0		WNT5A_PTPRK	Endothelial|AT2	0.129	0		SELL_SELPLG	CD4T|Meg	0.91	0		TNF_RIPK1	Dendritic|CD16	0.092	0		CD74_COPA	Monocyte dendritic cell|Endothelial	2.146	0		CD74_COPA	HSC|Monocyte dendritic cell	0.754	0
FGFR2_XPR1	AT2|ciliated	0.223	0		FN1_a3b1 complex	Endothelial|AT2	0.49	0		CD99_PILRA	CD4T|Meg	0.414	0		LGALS9_LRP1	Dendritic|CD16	0.484	0		HLA-DPB1_TNFSF13B	Monocyte dendritic cell|Endothelial	1.311	0		CD44_HBEGF	HSC|Monocyte dendritic cell	0.394	0
MIF_TNFRSF14	AT2|ciliated	0.492	0		FLT1 complex_VEGFA	Endothelial|AT2	0.555	0		CD47_SIRB1 complex	CD4T|Meg	0.417	0		LGALS9_CD47	Dendritic|CD16	0.502	0		LGALS9_LRP1	Monocyte dendritic cell|Endothelial	0.967	0		HLA-DPB1_TNFSF13B	HSC|Monocyte dendritic cell	0.566	0
EFNA1_EPHA2	AT2|ciliated	0.414	0		TIMP1_FGFR2	Endothelial|Basal cell	1.102	0		TGFB1_TGFBR3	CD4T|NK	0.562	0		CD72_SEMA4D	Dendritic|CD16	0.173	0		LGALS9_CD47	Monocyte dendritic cell|Endothelial	0.967	0		TFRC_TNFSF13B	HSC|Monocyte dendritic cell	0.946	0
EPHA2_EFNA5	AT2|ciliated	0.187	0		FGFR1_FGFR2	Endothelial|Basal cell	0.209	0		TNFSF10_RIPK1	CD4T|NK	0.269	0		NRG1_MS4A4A	Dendritic|CD16	0.302	0		SIRPA_CD47	Monocyte dendritic cell|Endothelial	0.95	0		CD74_APP	HSC|Monocyte dendritic cell	0.794	0
CEACAM6_CEACAM6	AT2|ciliated	0.473	0		HLA-C_FAM3C	Endothelial|Basal cell	1.23	0		CD48_CD244	CD4T|NK	0.633	0		C5_C5AR1	Dendritic|CD16	0.581	0		LGALS9_SORL1	Monocyte dendritic cell|Endothelial	0.704	0		COPA_SORT1	HSC|Monocyte dendritic cell	0.279	0
COL8A1_a2b1 complex	AT2|ciliated	0.215	0		LAMP1_FAM3C	Endothelial|Basal cell	0.364	0		HLA-E_KLRC1	CD4T|NK	1.855	0		CD99_PILRA	Dendritic|CD16	0.989	0		TNFSF13_TNFRSF14	Monocyte dendritic cell|Endothelial	0.964	0		LGALS9_LRP1	HSC|Monocyte dendritic cell	0.288	0
LAMC1_a2b1 complex	AT2|ciliated	0.223	0		LGALS9_CD47	Endothelial|Basal cell	0.422	0		SELL_SELPLG	CD4T|NK	1.033	0		C5AR1_RPS19	Dendritic|CD16	1.578	0		PLXNC1_SEMA7A	Monocyte dendritic cell|Endothelial	0.752	0		LGALS9_CD47	HSC|Monocyte dendritic cell	0.353	0
CDH1_a2b1 complex	AT2|ciliated	0.31	0		SIRPA_CD47	Endothelial|Basal cell	0.37	0		ICAM3_aLb2 complex	CD4T|NK	1.266	0		CD52_SIGLEC10	Dendritic|CD16	0.761	0		SELL_SELPLG	Monocyte dendritic cell|Endothelial	1.803	0		LGALS9_SLC1A5	HSC|Monocyte dendritic cell	0.318	0
CXADR_FAM3C	AT2|macrophage	0.341	0		LGALS9_HAVCR2	Endothelial|Basal cell	0.427	0		TGFB1_TGFbeta receptor1	CD4T|NK	0.319	0		LAIR1_LILRB4	Dendritic|CD16	0.369	0		CD99_PILRA	Monocyte dendritic cell|Endothelial	0.875	0		CSF1_SIRPA	HSC|Monocyte dendritic cell	0.252	0
EGFR_TGFB1	AT2|macrophage	0.367	0		MDK_PTPRZ1	Endothelial|Basal cell	0.324	0		LAMP1_VSTM1	CD4T|Neu	0.248	0		PLAUR_a4b1 complex	Dendritic|CD16	0.718	0		THBS1_a2Bb3 complex	Monocyte dendritic cell|Endothelial	1.169	0		IL1B_ADRB2	HSC|Monocyte dendritic cell	0.26	0
EGFR_MIF	AT2|macrophage	0.5	0		JAG1_NOTCH2	Endothelial|Basal cell	0.201	0		TNFRSF1B_GRN	CD4T|Neu	1.088	0		FCER2_aMb2 complex	Dendritic|CD16	0.203	0		THBS1_aVb3 complex	Monocyte dendritic cell|Endothelial	1.169	0		CD99_PILRA	HSC|Monocyte dendritic cell	0.492	0
EGFR_GRN	AT2|macrophage	1.242	0		PTPRC_CD22	Endothelial|Basal cell	0.157	0		HLA-F_LILRB2	CD4T|Neu	1.093	0		FCER2_aXb2 complex	Dendritic|CD16	0.39	0		PLAUR_aVb3 complex	Monocyte dendritic cell|Endothelial	0.865	0		LAIR1_LILRB4	HSC|Monocyte dendritic cell	0.187	0
TNFRSF1A_GRN	AT2|macrophage	1.234	0		CLEC2B_KLRF1	Endothelial|Basal cell	0.927	0		HLA-G_LILRB2	CD4T|Neu	0.604	0		ICAM2_aLb2 complex	Dendritic|CD16	0.425	0		HLA-C_FAM3C	Monocyte dendritic cell|Eryth	0.728	0		CD47_SIRB1 complex	HSC|Monocyte dendritic cell	0.293	0
EGFR_COPA	AT2|macrophage	0.284	0		FN1_a4b1 complex	Endothelial|Basal cell	0.636	0		HLA-F_LILRB1	CD4T|Neu	0.819	0		ICAM4_aLb2 complex	Dendritic|CD16	0.264	0		CD74_MIF	Monocyte dendritic cell|Eryth	2.322	0		PGRMC2_CCL4L2	HSC|NK	0.464	0
EGFR_HBEGF	AT2|macrophage	0.356	0		JAM2_a4b1 complex	Endothelial|Basal cell	0.288	0		HLA-G_LILRB1	CD4T|Neu	0.33	0		CD47_SIRB1 complex	Dendritic|CD16	0.636	0		TNFRSF1B_GRN	Monocyte dendritic cell|Eryth	0.512	0		CD74_COPA	HSC|NK	0.761	0
CD44_HBEGF	AT2|macrophage	0.623	0		FN1_aVb1 complex	Endothelial|Basal cell	0.622	0		COPA_SORT1	CD4T|Neu	0.371	0		HGF_CD44	Dendritic|CD4T	0.549	0		CD74_COPA	Monocyte dendritic cell|Eryth	1.49	0		TFRC_TNFSF13B	HSC|NK	0.648	0
ICAM1_SPN	AT2|macrophage	0.632	0		FN1_aVb5 complex	Endothelial|Basal cell	0.517	0		ANXA1_FPR1	CD4T|Neu	0.834	0		HLA-DPB1_TNFSF13B	Dendritic|CD4T	1.486	0		HLA-DPB1_TNFSF13B	Monocyte dendritic cell|Eryth	0.779	0		LGALS9_CD47	HSC|NK	0.334	0
ICAM1_ITGAL	AT2|macrophage	0.397	0		LAMC1_a6b1 complex	Endothelial|Basal cell	0.296	0		CD48_CD244	CD4T|Neu	0.507	0		TNF_VSIR	Dendritic|CD4T	0.242	0		LGALS9_DAG1	Monocyte dendritic cell|Eryth	0.191	0		LGALS9_SLC1A5	HSC|NK	0.323	0
ADRB2_VEGFB	AT2|macrophage	0.191	0		LAMC1_a7b1 complex	Endothelial|Basal cell	0.454	0		CD28_CD86	CD4T|Neu	0.45	0		TNF_ICOS	Dendritic|CD4T	0.116	0		TNFSF13_FAS	Monocyte dendritic cell|Eryth	0.21	0		LGALS9_SORL1	HSC|NK	0.378	0
NRP2_SEMA3C	AT2|macrophage	0.179	0		IL33 receptor_IL33	Endothelial|Basal cell	0.557	0		SELL_SELPLG	CD4T|Neu	0.924	0		TNF_FAS	Dendritic|CD4T	0.15	0		TNFSF10_RIPK1	Monocyte dendritic cell|Eryth	0.223	0		C5AR1_RPS19	HSC|NK	1.781	0
COPA_SORT1	AT2|macrophage	0.293	0		TIMP1_FGFR2	Endothelial|Club	1.083	0		CD99_PILRA	CD4T|Neu	0.488	0		LGALS9_CD47	Dendritic|CD4T	0.495	0		LGALS9_CD47	Monocyte dendritic cell|Eryth	0.651	0		CLEC2B_KLRF1	HSC|NK	0.295	0
FGFR2_CD83	AT2|macrophage	0.309	0		FGFR1_FGFR2	Endothelial|Club	0.19	0		CD52_SIGLEC10	CD4T|Neu	0.707	0		CD72_SEMA4D	Dendritic|CD4T	0.189	0		SIRPA_CD47	Monocyte dendritic cell|Eryth	0.634	0		LGALS9_CD44	HSC|Neutrophil	0.478	0
MIF_TNFRSF14	AT2|macrophage	0.54	0		HLA-C_FAM3C	Endothelial|Club	1.252	0		CD47_SIRB1 complex	CD4T|Neu	0.569	0		C5_C5AR1	Dendritic|CD4T	0.131	0		LGALS9_SLC1A5	Monocyte dendritic cell|Eryth	0.175	0		LAMP1_VSTM1	HSC|Neutrophil	0.226	0
SCGB3A1_MARCO	AT2|macrophage	1.14	0		LAMP1_FAM3C	Endothelial|Club	0.386	0		LAMP1_FAM3C	CD4T|Plasma	0.282	0		C5AR1_RPS19	Dendritic|CD4T	2.12	0		CSF1R_CSF1	Monocyte dendritic cell|Eryth	0.347	0		CD74_COPA	HSC|Neutrophil	0.698	0
SEMA4A_PLXND1	AT2|macrophage	0.175	0		CD74_APP	Endothelial|Club	1.437	0		SELL_SELPLG	CD4T|Plasma	0.834	0		LTBR_LTB	Dendritic|CD4T	0.864	0		PECAM1_CD38	Monocyte dendritic cell|Eryth	0.504	0		HLA-DPB1_TNFSF13B	HSC|Neutrophil	0.374	0
LRP6_CKLF	AT2|macrophage	0.48	0		NRP1_VEGFA	Endothelial|Club	0.24	0		CD6_ALCAM	CD4T|Plasma	0.502	0		PLAUR_a4b1 complex	Dendritic|CD4T	0.421	0		C5AR1_RPS19	Monocyte dendritic cell|Eryth	1.748	0		TFRC_TNFSF13B	HSC|Neutrophil	0.753	0
C3_C3AR1	AT2|macrophage	0.422	0		NRP2_VEGFA	Endothelial|Club	0.542	0		CD48_CD244	CD4T|mast	0.545	0		ICAM2_aLb2 complex	Dendritic|CD4T	0.266	0		PLAUR_a4b1 complex	Monocyte dendritic cell|Eryth	0.987	0		CD74_APP	HSC|Neutrophil	0.771	0
APP_FPR2	AT2|macrophage	0.303	0		NRP2_SEMA3C	Endothelial|Club	0.501	0		SELL_CD34	CD4T|mast	0.933	0		ICAM4_aLb2 complex	Dendritic|CD4T	0.105	0		IL1 receptor inhibitor_IL1B	Monocyte dendritic cell|Eryth	0.183	0		COPA_SORT1	HSC|Neutrophil	0.294	0
PROS1_AXL	AT2|macrophage	0.27	0		NOTCH1_JAG1	Endothelial|Club	0.145	0		CD6_ALCAM	CD4T|mast	0.476	0		HGF_CD44	Dendritic|CD8T	0.465	0		HLA-C_FAM3C	Monocyte dendritic cell|Eryth progenitor	0.717	0		LGALS9_CD47	HSC|Neutrophil	0.342	0
CD55_ADGRE5	AT2|macrophage	0.705	0		CD46_JAG1	Endothelial|Club	0.469	0		TNFRSF1B_GRN	CD4T|pDC	1.031	0		PGRMC2_CCL4L2	Dendritic|CD8T	0.282	0		CD74_MIF	Monocyte dendritic cell|Eryth progenitor	2.13	0		LGALS9_SORL1	HSC|Neutrophil	0.481	0
ICAM1_aMb2 complex	AT2|macrophage	0.368	0		LGALS9_MET	Endothelial|Club	0.388	0		CD74_APP	CD4T|pDC	1.289	0		CD74_COPA	Dendritic|CD8T	2.127	0		CD74_COPA	Monocyte dendritic cell|Eryth progenitor	1.474	0		CSF1_SIRPA	HSC|Neutrophil	0.194	0
C3_aMb2 complex	AT2|macrophage	0.34	0		LGALS9_PTPRK	Endothelial|Club	0.249	0		HLA-G_LILRB2	CD4T|pDC	0.256	0		TNF_VSIR	Dendritic|CD8T	0.153	0		HLA-DPB1_TNFSF13B	Monocyte dendritic cell|Eryth progenitor	0.784	0		ANXA1_FPR1	HSC|Neutrophil	1.356	0
ICAM1_aXb2 complex	AT2|macrophage	0.469	0		WNT5A_PTPRK	Endothelial|Club	0.134	0		HLA-F_LILRB1	CD4T|pDC	0.922	0		TNF_FAS	Dendritic|CD8T	0.146	0		LGALS9_DAG1	Monocyte dendritic cell|Eryth progenitor	0.202	0		APP_FPR2	HSC|Neutrophil	0.298	0
ICAM1_aLb2 complex	AT2|macrophage	0.397	0		LGALS9_SLC1A5	Endothelial|Club	0.296	0		HLA-G_LILRB1	CD4T|pDC	0.433	0		LGALS9_CD47	Dendritic|CD8T	0.518	0		TNFSF13_FAS	Monocyte dendritic cell|Eryth progenitor	0.199	0		ALOX5_ALOX5AP	HSC|Neutrophil	1.376	0
ICAM3_aLb2 complex	AT2|macrophage	0.129	0		MDK_SORL1	Endothelial|Club	0.287	0		SELL_SELPLG	CD4T|pDC	1.242	0		C5AR1_RPS19	Dendritic|CD8T	1.879	0		TNFSF10_RIPK1	Monocyte dendritic cell|Eryth progenitor	0.206	0		CD47_SIRB1 complex	HSC|Neutrophil	0.312	0
F11R_aLb2 complex	AT2|macrophage	0.279	0		MDK_PTPRZ1	Endothelial|Club	0.305	0		CD6_ALCAM	CD4T|pDC	0.748	0		PLAUR_a4b1 complex	Dendritic|CD8T	0.478	0		LGALS9_CD47	Monocyte dendritic cell|Eryth progenitor	0.654	0		LAMP1_FAM3C	HSC|Plasma	0.223	0
CD47_SIRB1 complex	AT2|macrophage	0.486	0		WNT5A_ANTXR1	Endothelial|Club	0.134	0		CD47_SIRB1 complex	CD4T|pDC	0.416	0		HGF_CD44	Dendritic|Dendritic	0.669	0		SIRPA_CD47	Monocyte dendritic cell|Eryth progenitor	0.637	0		CD74_COPA	HSC|Plasma	0.716	0
CADM1_CADM1	Basal cell|AT1	0.787	0		COL4A1_a2b1 complex	Endothelial|Club	0.711	0		HLA-C_FAM3C	CD8T|B	1.657	0		DPP4_CXCL9	Dendritic|Dendritic	0.187	0		LGALS9_SLC1A5	Monocyte dendritic cell|Eryth progenitor	0.191	0		LGALS9_CD47	HSC|Plasma	0.285	0
FGF7_FGFR2	Basal cell|AT1	0.151	0		FN1_a2b1 complex	Endothelial|Club	0.556	0		LAMP1_FAM3C	CD8T|B	0.309	0		FCGR2A_CXCL9	Dendritic|Dendritic	0.648	0		PLXNB2_SEMA4D	Monocyte dendritic cell|Eryth progenitor	0.223	0		LGALS9_SLC1A5	HSC|Plasma	0.345	0
ROS1_FGFR2	Basal cell|AT1	0.16	0		COL5A2_a2b1 complex	Endothelial|Club	0.179	0		HLA-F_LILRB1	CD8T|B	0.907	0		HLA-DPB1_NRG1	Dendritic|Dendritic	1.363	0		CSF1R_CSF1	Monocyte dendritic cell|Eryth progenitor	0.351	0		LGALS9_CD44	HSC|T cell	0.503	0
FGFR1_FGFR2	Basal cell|AT1	0.177	0		COL4A2_a2b1 complex	Endothelial|Club	0.483	0		HLA-G_LILRB1	CD8T|B	0.311	0		CD74_MIF	Dendritic|Dendritic	2.123	0		PECAM1_CD38	Monocyte dendritic cell|Eryth progenitor	0.463	0		PGRMC2_CCL4L2	HSC|T cell	0.37	0
CXADR_FAM3C	Basal cell|AT1	0.415	0		COL6A2_a2b1 complex	Endothelial|Club	0.197	0		KLRB1_CLEC2D	CD8T|B	0.4	0		TNFRSF1B_GRN	Dendritic|Dendritic	0.968	0		C5AR1_RPS19	Monocyte dendritic cell|Eryth progenitor	1.779	0		CD74_COPA	HSC|T cell	0.721	0
EGFR_NRG1	Basal cell|AT1	0.286	0		LAMC1_a2b1 complex	Endothelial|Club	0.362	0		NOTCH2_IL24	CD8T|B	0.442	0		CD74_COPA	Dendritic|Dendritic	2.198	0		PLAUR_a4b1 complex	Monocyte dendritic cell|Eryth progenitor	0.957	0		HLA-DPB1_TNFSF13B	HSC|T cell	0.304	0
ADGRL1_NRG1	Basal cell|AT1	0.115	0		FN1_a3b1 complex	Endothelial|Club	0.516	0		PTPRC_CD22	CD8T|B	2.005	0		HLA-DPB1_TNFSF13B	Dendritic|Dendritic	1.845	0		LGALS9_CD44	Monocyte dendritic cell|GMP	0.478	0		TFRC_TNFSF13B	HSC|T cell	0.683	0
ERBB3_NRG1	Basal cell|AT1	0.232	0		FN1_aVb1 complex	Endothelial|Club	0.493	0		CD52_SIGLEC10	CD8T|B	0.783	0		CD74_APP	Dendritic|Dendritic	2.139	0		CD74_MIF	Monocyte dendritic cell|GMP	2.127	0		CD74_APP	HSC|T cell	0.704	0
EGFR_MIF	Basal cell|AT1	0.594	0		FLT1 complex_VEGFA	Endothelial|Club	0.574	0		CD8 receptor_LCK	CD8T|B	0.577	0		TNF_VSIR	Dendritic|Dendritic	0.675	0		TNFRSF1B_GRN	Monocyte dendritic cell|GMP	0.637	0		LGALS9_CD47	HSC|T cell	0.348	0
EGFR_AREG	Basal cell|AT1	0.842	0		IL33 receptor_IL33	Endothelial|Club	0.458	0		LAMP1_VSTM1	CD8T|CD14	0.294	0		HLA-F_LILRB1	Dendritic|Dendritic	0.365	0		CD74_COPA	Monocyte dendritic cell|GMP	1.43	0		LGALS9_SORL1	HSC|T cell	0.391	0
ICAM1_AREG	Basal cell|AT1	1.092	0		NECTIN2_NECTIN3	Endothelial|Endothelial	0.19	0		TNFRSF1B_GRN	CD8T|CD14	1.397	0		CCL3_CCR5	Dendritic|Dendritic	0.196	0		CD44_HBEGF	Monocyte dendritic cell|GMP	0.62	0		C5AR1_RPS19	HSC|T cell	1.739	0
EGFR_COPA	Basal cell|AT1	0.361	0		HLA-C_FAM3C	Endothelial|Endothelial	1.222	0		CD44_HBEGF	CD8T|CD14	0.623	0		CCL5_CCR5	Dendritic|Dendritic	0.187	0		HLA-DPB1_TNFSF13B	Monocyte dendritic cell|GMP	1.179	0		LAMP1_FAM3C	HSC|pDC	0.241	0
EGFR_HBEGF	Basal cell|AT1	0.402	0		LAMP1_FAM3C	Endothelial|Endothelial	0.356	0		HLA-DPB1_TNFSF13B	CD8T|CD14	0.664	0		TNF_TNFRSF1A	Dendritic|Dendritic	0.046	0		TFRC_TNFSF13B	Monocyte dendritic cell|GMP	0.686	0		LGALS9_CD44	MSC|B cell	0.508	0
ERBB4_HBEGF	Basal cell|AT1	0.233	0		TNFRSF1A_GRN	Endothelial|Endothelial	0.545	0		HLA-F_LILRB2	CD8T|CD14	1.384	0		TNF_TNFRSF1B	Dendritic|Dendritic	0.245	0		CD74_APP	Monocyte dendritic cell|GMP	1.448	0		LAMP1_FAM3C	MSC|B cell	0.166	0
NRP1_VEGFA	Basal cell|AT1	0.382	0		CD74_APP	Endothelial|Endothelial	1.947	0		HLA-G_LILRB2	CD8T|CD14	0.788	0		NOTCH2_JAG2	Dendritic|Dendritic	0.166	0		TNFSF13_TNFRSF1A	Monocyte dendritic cell|GMP	0.178	0		PGRMC2_CCL4L2	MSC|B cell	0.264	0
NRP2_VEGFA	Basal cell|AT1	0.449	0		NRP1_PGF	Endothelial|Endothelial	0.21	0		HLA-F_LILRB1	CD8T|CD14	1.127	0		CCL2_CCR2	Dendritic|Dendritic	0.157	0		LGALS9_CD47	Monocyte dendritic cell|GMP	0.554	0		CD74_COPA	MSC|B cell	1.235	0
ADRB2_VEGFB	Basal cell|AT1	0.246	0		NRP2_PGF	Endothelial|Endothelial	0.512	0		HLA-G_LILRB1	CD8T|CD14	0.531	0		CCL3_CCR1	Dendritic|Dendritic	0.413	0		SIRPA_CD47	Monocyte dendritic cell|GMP	0.537	0		CD44_HBEGF	MSC|B cell	0.487	0
COPA_SORT1	Basal cell|AT1	0.296	0		FLT1_PGF	Endothelial|Endothelial	0.544	0		COPA_SORT1	CD8T|CD14	0.477	0		LGALS9_LRP1	Dendritic|Dendritic	0.506	0		LGALS9_SORL1	Monocyte dendritic cell|GMP	0.299	0		HLA-DPB1_TNFSF13B	MSC|B cell	0.606	0
NOTCH1_JAG1	Basal cell|AT1	0.127	0		NRP1_SEMA3A	Endothelial|Endothelial	0.539	0		CCL5_CCR1	CD8T|CD14	1.145	0		LGALS9_CD47	Dendritic|Dendritic	0.744	0		CD55_ADGRE5	Monocyte dendritic cell|GMP	0.578	0		CD74_APP	MSC|B cell	1.269	0
CD46_JAG1	Basal cell|AT1	0.48	0		TNFSF10_RIPK1	Endothelial|Endothelial	0.795	0		ANXA1_FPR1	CD8T|CD14	0.969	0		LGALS9_SLC1A5	Dendritic|Dendritic	0.363	0		PECAM1_CD38	Monocyte dendritic cell|GMP	0.615	0		LGALS9_CD47	MSC|B cell	0.366	0
CXCL2_DPP4	Basal cell|AT1	0.685	0		NOTCH1_JAG1	Endothelial|Endothelial	0.158	0		CD2_CD58	CD8T|CD14	0.487	0		LGALS9_HAVCR2	Dendritic|Dendritic	0.356	0		C5AR1_RPS19	Monocyte dendritic cell|GMP	1.941	0		LGALS9_SORL1	MSC|B cell	0.36	0
WNT5A_PTPRK	Basal cell|AT1	0.177	0		CD46_JAG1	Endothelial|Endothelial	0.482	0		CD48_CD244	CD8T|CD14	0.519	0		TNFRSF10A_TNFSF10	Dendritic|Dendritic	0.556	0		PLAUR_a4b1 complex	Monocyte dendritic cell|GMP	0.795	0		MDK_SORL1	MSC|B cell	0.377	0
WNT5A_FZD5	Basal cell|AT1	0.227	0		CCL2_ACKR1	Endothelial|Endothelial	0.714	0		CD99_PILRA	CD8T|CD14	0.748	0		CD72_SEMA4D	Dendritic|Dendritic	0.207	0		CD74_MIF	Monocyte dendritic cell|HSC	2.213	0		ANXA1_FPR2	MSC|B cell	0.718	0
WNT5A_ROR1	Basal cell|AT1	0.178	0		LGALS9_CD47	Endothelial|Endothelial	0.347	0		CD6_ALCAM	CD8T|CD14	0.429	0		MIF_TNFRSF14	Dendritic|Dendritic	0.157	0		CD74_COPA	Monocyte dendritic cell|HSC	1.427	0		APP_FPR2	MSC|B cell	0.353	0
FGFR1_FGF7	Basal cell|AT1	0.147	0		LGALS9_PTPRK	Endothelial|Endothelial	0.303	0		CD52_SIGLEC10	CD8T|CD14	0.889	0		NRG1_MS4A4A	Dendritic|Dendritic	0.546	0		HLA-DPB1_TNFSF13B	Monocyte dendritic cell|HSC	0.829	0		PTPRC_CD22	MSC|B cell	0.885	0
FGFR2_EPHA4	Basal cell|AT1	0.163	0		WNT5A_PTPRK	Endothelial|Endothelial	0.188	0		LAIR1_LILRB4	CD8T|CD14	0.264	0		COPA_P2RY6	Dendritic|Dendritic	0.198	0		CD74_APP	Monocyte dendritic cell|HSC	1.374	0		SELL_SELPLG	MSC|B cell	0.399	0
EFNA1_EPHA4	Basal cell|AT1	0.23	0		LGALS9_COLEC12	Endothelial|Endothelial	0.35	0		CD47_SIRB1 complex	CD8T|CD14	0.61	0		NAMPT_P2RY6	Dendritic|Dendritic	0.33	0		LGALS9_CD47	Monocyte dendritic cell|HSC	0.59	0		F11R_aLb2 complex	MSC|B cell	0.169	0
EFNA5_EPHA4	Basal cell|AT1	0.131	0		ANGPT2_TEK	Endothelial|Endothelial	0.713	0		TNFRSF1B_GRN	CD8T|CD16	0.74	0		ADORA3_ENTPD1	Dendritic|Dendritic	0.121	0		SIRPA_CD47	Monocyte dendritic cell|HSC	0.572	0		TGFB1_TGFBR3	MSC|Endothelial	0.292	0
EFNB2_EPHA4	Basal cell|AT1	0.168	0		FZD6_WNT5A	Endothelial|Endothelial	0.144	0		HLA-DPB1_TNFSF13B	CD8T|CD16	0.506	0		C5_C5AR1	Dendritic|Dendritic	0.117	0		PLXNB2_SEMA4D	Monocyte dendritic cell|HSC	0.225	0		LAMP1_FAM3C	MSC|Endothelial	0.21	0
FGFR2_XPR1	Basal cell|AT1	0.173	0		MERTK_GAS6	Endothelial|Endothelial	0.135	0		HLA-F_LILRB2	CD8T|CD16	1.657	0		CD48_CD244	Dendritic|Dendritic	0.445	0		CSF1R_CSF1	Monocyte dendritic cell|HSC	0.288	0		CD74_COPA	MSC|Endothelial	1.216	0
JAG1_NOTCH2	Basal cell|AT1	0.132	0		ESAM_ESAM	Endothelial|Endothelial	0.49	0		HLA-G_LILRB2	CD8T|CD16	1.06	0		CD99_PILRA	Dendritic|Dendritic	0.783	0		PECAM1_CD38	Monocyte dendritic cell|HSC	0.607	0		CD44_HBEGF	MSC|Endothelial	0.537	0
MIF_TNFRSF14	Basal cell|AT1	0.695	0		COL4A1_a1b1 complex	Endothelial|Endothelial	0.952	0		HLA-F_LILRB1	CD8T|CD16	1.453	0		PECAM1_CD38	Dendritic|Dendritic	0.165	0		C5AR1_RPS19	Monocyte dendritic cell|HSC	1.8	0		HLA-DPB1_TNFSF13B	MSC|Endothelial	0.573	0
EFNA1_EPHA2	Basal cell|AT1	0.321	0		COL5A2_a1b1 complex	Endothelial|Endothelial	0.42	0		HLA-G_LILRB1	CD8T|CD16	0.857	0		C5AR1_RPS19	Dendritic|Dendritic	1.996	0		PLAUR_a4b1 complex	Monocyte dendritic cell|HSC	0.766	0		CD74_APP	MSC|Endothelial	1.563	0
NRG1_LSR	Basal cell|AT1	0.222	0		COL4A2_a1b1 complex	Endothelial|Endothelial	0.724	0		COPA_SORT1	CD8T|CD16	0.548	0		MERTK_GAS6	Dendritic|Dendritic	0.174	0		LGALS9_CD44	Monocyte dendritic cell|MSC	0.491	0		COPA_SORT1	MSC|Endothelial	0.276	0
CEACAM6_CEACAM6	Basal cell|AT1	1.493	0		COL6A2_a1b1 complex	Endothelial|Endothelial	0.438	0		ANXA1_FPR1	CD8T|CD16	0.644	0		LAIR1_LILRB4	Dendritic|Dendritic	0.439	0		CD74_MIF	Monocyte dendritic cell|MSC	1.948	0		CD46_JAG1	MSC|Endothelial	0.466	0
TNFSF12_TNFRSF12A	Basal cell|AT1	0.545	0		COL4A1_a2b1 complex	Endothelial|Endothelial	0.687	0		CD2_CD58	CD8T|CD16	0.501	0		PLAUR_a4b1 complex	Dendritic|Dendritic	0.968	0		CD74_COPA	Monocyte dendritic cell|MSC	1.399	0		LGALS9_CD47	MSC|Endothelial	0.325	0
FZD6_WNT5A	Basal cell|AT1	0.175	0		FN1_a2b1 complex	Endothelial|Endothelial	0.532	0		CD48_CD244	CD8T|CD16	0.549	0		FCER2_aMb2 complex	Dendritic|Dendritic	0.254	0		HLA-DPB1_TNFSF13B	Monocyte dendritic cell|MSC	0.928	0		SIRPA_CD47	MSC|Endothelial	0.228	0
CD55_ADGRE5	Basal cell|AT1	0.734	0		COL5A2_a2b1 complex	Endothelial|Endothelial	0.155	0		SELL_SELPLG	CD8T|CD16	0.985	0		FCER2_aXb2 complex	Dendritic|Dendritic	0.23	0		CD74_APP	Monocyte dendritic cell|MSC	1.436	0		LGALS9_SLC1A5	MSC|Endothelial	0.344	0
ESAM_ESAM	Basal cell|AT1	0.192	0		COL4A2_a2b1 complex	Endothelial|Endothelial	0.459	0		CD99_PILRA	CD8T|CD16	0.852	0		IL18 receptor_IL18	Dendritic|Dendritic	0.716	0		LGALS9_CD47	Monocyte dendritic cell|MSC	0.582	0		VEGFA_KDR	MSC|Endothelial	0.407	0
COL8A1_a2b1 complex	Basal cell|AT1	0.221	0		COL6A2_a2b1 complex	Endothelial|Endothelial	0.173	0		CD52_SIGLEC10	CD8T|CD16	1.412	0		CD47_SIRB1 complex	Dendritic|Dendritic	0.575	0		SIRPA_CD47	Monocyte dendritic cell|MSC	0.565	0		VEGFA_FLT1	MSC|Endothelial	0.4	0
COL4A4_a2b1 complex	Basal cell|AT1	0.13	0		LAMC1_a2b1 complex	Endothelial|Endothelial	0.338	0		ICAM3_aLb2 complex	CD8T|CD16	1.318	0		LGALS9_CD44	Dendritic|Eryth	0.909	0		LGALS9_SORL1	Monocyte dendritic cell|MSC	0.42	0		PTPRC_MRC1	MSC|Endothelial	1.231	0
COL12A1_a2b1 complex	Basal cell|AT1	0.136	0		FN1_a5b1 complex	Endothelial|Endothelial	0.743	0		CD47_SIRB1 complex	CD8T|CD16	0.524	0		HGF_CD44	Dendritic|Eryth	0.754	0		PLXNB2_SEMA4D	Monocyte dendritic cell|MSC	0.23	0		SELL_SELPLG	MSC|Endothelial	0.366	0
LAMC1_a2b1 complex	Basal cell|AT1	0.19	0		FBN1_a5b1 complex	Endothelial|Endothelial	0.461	0		KLRB1_CLEC2D	CD8T|CD4T	0.439	0		CD74_COPA	Dendritic|Eryth	2.13	0		SELL_CD34	Monocyte dendritic cell|MSC	1.141	0		PLAUR_a4b1 complex	MSC|Endothelial	0.572	0
CDH1_a2b1 complex	Basal cell|AT1	0.32	0		FN1_aVb1 complex	Endothelial|Endothelial	0.578	0		CD8 receptor_LCK	CD8T|CD4T	0.919	0		HLA-DPB1_TNFSF13B	Dendritic|Eryth	2.094	0		PECAM1_CD38	Monocyte dendritic cell|MSC	0.535	0		CD74_COPA	MSC|Eryth	1.187	0
FN1_a3b1 complex	Basal cell|AT1	0.492	0		LAMC1_a6b1 complex	Endothelial|Endothelial	0.555	0		TGFB1_TGFBR3	CD8T|CD8T	0.48	0		TFRC_TNFSF13B	Dendritic|Eryth	0.9	0		C5AR1_RPS19	Monocyte dendritic cell|MSC	2.028	0		HLA-DPB1_TNFSF13B	MSC|Eryth	0.56	0
THBS1_a3b1 complex	Basal cell|AT1	0.461	0		FLT1 complex_PGF	Endothelial|Endothelial	0.544	0		KLRB1_CLEC2D	CD8T|CD8T	0.487	0		TNF_VSIR	Dendritic|Eryth	0.854	0		PLAUR_a4b1 complex	Monocyte dendritic cell|MSC	0.822	0		CD74_APP	MSC|Eryth	1.176	0
LAMA3_a3b1 complex	Basal cell|AT1	0.419	0		IL33 receptor_IL33	Endothelial|Endothelial	0.677	0		CD8 receptor_LCK	CD8T|CD8T	0.968	0		CD1D_LILRB2	Dendritic|Eryth	0.724	0		CD74_MIF	Monocyte dendritic cell|Meg	1.919	0		LGALS9_SLC1A5	MSC|Eryth	0.32	0
BMPR1A_BMPR2_BMP2	Basal cell|AT1	0.212	0		HLA-C_FAM3C	Endothelial|Fibroblasts	1.148	0		ICAM3_aLb2 complex	CD8T|CD8T	1.057	0		GRN_SORT1	Dendritic|Eryth	0.939	0		CD74_COPA	Monocyte dendritic cell|Meg	1.38	0		MDK_SORL1	MSC|Eryth	0.25	0
BMR1A_AVR2B_BMP2	Basal cell|AT1	0.212	0		LAMP1_FAM3C	Endothelial|Fibroblasts	0.282	0		TGFB1_TGFbeta receptor1	CD8T|CD8T	0.318	0		TNF_NOTCH1	Dendritic|Eryth	0.126	0		LGALS9_CD47	Monocyte dendritic cell|Meg	0.547	0		PGRMC2_CCL4L2	MSC|Eryth progenitor	0.252	0
CADM1_CADM1	Basal cell|AT2	0.685	0		CD74_APP	Endothelial|Fibroblasts	1.385	0		TNFRSF1B_GRN	CD8T|Dendritic	1.277	0		TNF_TNFRSF1A	Dendritic|Eryth	0.181	0		SIRPA_CD47	Monocyte dendritic cell|Meg	0.53	0		CD74_COPA	MSC|Eryth progenitor	1.236	0
FGF7_FGFR2	Basal cell|AT2	0.181	0		NRP2_SEMA3C	Endothelial|Fibroblasts	0.579	0		HLA-DPB1_TNFSF13B	CD8T|Dendritic	0.605	0		TNF_FAS	Dendritic|Eryth	0.342	0		CSF1R_CSF1	Monocyte dendritic cell|Meg	0.258	0		HLA-DPB1_TNFSF13B	MSC|Eryth progenitor	0.589	0
ROS1_FGFR2	Basal cell|AT2	0.191	0		GRN_SORT1	Endothelial|Fibroblasts	0.492	0		HLA-F_LILRB2	CD8T|Dendritic	0.917	0		TNF_TNFRSF1B	Dendritic|Eryth	0.208	0		SELL_CD34	Monocyte dendritic cell|Meg	1	0		CD74_APP	MSC|Eryth progenitor	1.195	0
FGFR1_FGFR2	Basal cell|AT2	0.207	0		COPA_SORT1	Endothelial|Fibroblasts	0.302	0		HLA-F_LILRB1	CD8T|Dendritic	0.896	0		LGALS9_SORL1	Dendritic|Eryth	1.183	0		PECAM1_CD38	Monocyte dendritic cell|Meg	0.599	0		LGALS9_CD47	MSC|Eryth progenitor	0.324	0
CXADR_FAM3C	Basal cell|AT2	0.409	0		LGALS9_LRP1	Endothelial|Fibroblasts	0.568	0		CCL5_CCR5	CD8T|Dendritic	1.113	0		CD72_SEMA4D	Dendritic|Eryth	0.174	0		C5AR1_RPS19	Monocyte dendritic cell|Meg	1.774	0		LGALS9_SLC1A5	MSC|Eryth progenitor	0.394	0
EGFR_MIF	Basal cell|AT2	0.623	0		MDK_LRP1	Endothelial|Fibroblasts	0.588	0		COPA_SORT1	CD8T|Dendritic	0.328	0		ADORA3_ENTPD1	Dendritic|Eryth	0.253	0		THBS1_a2Bb3 complex	Monocyte dendritic cell|Meg	0.681	0		MDK_SORL1	MSC|Eryth progenitor	0.291	0
EGFR_AREG	Basal cell|AT2	0.909	0		LGALS9_SLC1A5	Endothelial|Fibroblasts	0.282	0		PTPRC_CD22	CD8T|Dendritic	1.552	0		C5_C5AR1	Dendritic|Eryth	0.688	0		THBS1_aVb3 complex	Monocyte dendritic cell|Meg	0.681	0		SELL_SELPLG	MSC|Eryth progenitor	0.375	0
ICAM1_AREG	Basal cell|AT2	1.16	0		LGALS9_COLEC12	Endothelial|Fibroblasts	0.387	0		PTPRC_MRC1	CD8T|Dendritic	1.551	0		CSF1R_CSF1	Dendritic|Eryth	0.284	0		PLAUR_aVb3 complex	Monocyte dendritic cell|Meg	0.377	0		PGRMC2_CCL4L2	MSC|GMP	0.27	0
EGFR_COPA	Basal cell|AT2	0.337	0		LGALS9_MRC2	Endothelial|Fibroblasts	0.272	0		CD99_PILRA	CD8T|Dendritic	0.475	0		FCER2_aMb2 complex	Dendritic|Eryth	0.3	0		PLAUR_a4b1 complex	Monocyte dendritic cell|Meg	0.679	0		CD74_COPA	MSC|GMP	1.226	0
EGFR_HBEGF	Basal cell|AT2	0.275	0		PDGFA_PDGFRA	Endothelial|Fibroblasts	0.781	0		CD6_ALCAM	CD8T|Dendritic	0.753	0		FCER2_aXb2 complex	Dendritic|Eryth	0.424	0		IL1 receptor inhibitor_IL1B	Monocyte dendritic cell|Meg	0.214	0		HLA-DPB1_TNFSF13B	MSC|GMP	0.705	0
NRP1_VEGFA	Basal cell|AT2	0.202	0		WNT5A_ANTXR1	Endothelial|Fibroblasts	0.417	0		CD52_SIGLEC10	CD8T|Dendritic	0.767	0		CD47_SIRB1 complex	Dendritic|Eryth	0.646	0		LGALS9_CD44	Monocyte dendritic cell|Monocyte	0.543	0		CD74_APP	MSC|GMP	1.317	0
NRP2_VEGFA	Basal cell|AT2	0.268	0		FGFR1_FGF7	Endothelial|Fibroblasts	0.915	0		LAIR1_LILRB4	CD8T|Dendritic	0.218	0		HGF_CD44	Dendritic|GMP	0.554	0		CD74_MIF	Monocyte dendritic cell|Monocyte	2.031	0		LGALS9_CD47	MSC|GMP	0.31	0
ADRB2_VEGFB	Basal cell|AT2	0.242	0		MERTK_GAS6	Endothelial|Fibroblasts	0.146	0		HLA-F_LILRB2	CD8T|Eryth	0.902	0		LAMP1_VSTM1	Dendritic|GMP	0.341	0		TNFRSF1B_GRN	Monocyte dendritic cell|Monocyte	0.823	0		LGALS9_SLC1A5	MSC|GMP	0.333	0
COPA_SORT1	Basal cell|AT2	0.28	0		TEK_ANGPT1	Endothelial|Fibroblasts	0.435	0		HLA-F_LILRB1	CD8T|Eryth	0.864	0		CD74_COPA	Dendritic|GMP	2.192	0		CD74_COPA	Monocyte dendritic cell|Monocyte	1.462	0		LGALS9_SORL1	MSC|GMP	0.337	0
CXCL2_DPP4	Basal cell|AT2	0.696	0		COL4A1_a1b1 complex	Endothelial|Fibroblasts	0.849	0		CD8 receptor_LCK	CD8T|Eryth	0.617	0		HLA-DPB1_TNFSF13B	Dendritic|GMP	1.655	0		CD44_HBEGF	Monocyte dendritic cell|Monocyte	0.736	0		MDK_SORL1	MSC|GMP	0.353	0
WNT5A_PTPRK	Basal cell|AT2	0.182	0		COL5A2_a1b1 complex	Endothelial|Fibroblasts	0.316	0		TGFB1_TGFBR3	CD8T|GMP	0.466	0		CD74_APP	Dendritic|GMP	2.358	0		HLA-DPB1_TNFSF13B	Monocyte dendritic cell|Monocyte	1.2	0		SELL_SELPLG	MSC|GMP	0.414	0
WNT5A_FZD5	Basal cell|AT2	0.19	0		COL4A2_a1b1 complex	Endothelial|Fibroblasts	0.62	0		CCL5_CCR5	CD8T|GMP	1.086	0		NRP1_VEGFA	Dendritic|GMP	0.118	0		TFRC_TNFSF13B	Monocyte dendritic cell|Monocyte	0.707	0		PECAM1_CD38	MSC|GMP	0.251	0
TNFRSF10A_TNFSF10	Basal cell|AT2	0.109	0		COL6A2_a1b1 complex	Endothelial|Fibroblasts	0.335	0		KLRB1_CLEC2D	CD8T|GMP	0.462	0		TNF_VSIR	Dendritic|GMP	0.664	0		CD74_APP	Monocyte dendritic cell|Monocyte	1.505	0		C5AR1_RPS19	MSC|GMP	1.768	0
TNFRSF10B_TNFSF10	Basal cell|AT2	0.187	0		COL4A1_a2b1 complex	Endothelial|Fibroblasts	0.735	0		CD2_CD58	CD8T|GMP	0.503	0		GRN_SORT1	Dendritic|GMP	0.996	0		HLA-F_LILRB2	Monocyte dendritic cell|Monocyte	0.297	0		F11R_aLb2 complex	MSC|GMP	0.134	0
FGFR1_FGF7	Basal cell|AT2	0.197	0		FN1_a2b1 complex	Endothelial|Fibroblasts	0.58	0		CD48_CD244	CD8T|GMP	0.506	0		TNF_NOTCH1	Dendritic|GMP	0.087	0		CD1D_LILRB2	Monocyte dendritic cell|Monocyte	0.145	0		CD74_COPA	MSC|HSC	1.28	0
EFNA1_EPHA2	Basal cell|AT2	0.294	0		COL5A2_a2b1 complex	Endothelial|Fibroblasts	0.202	0		HLA-E_KLRC1	CD8T|GMP	1.942	0		TNF_TNFRSF1A	Dendritic|GMP	0.129	0		GRN_SORT1	Monocyte dendritic cell|Monocyte	0.451	0		HLA-DPB1_TNFSF13B	MSC|HSC	0.576	0
NRG1_LSR	Basal cell|AT2	0.217	0		COL4A2_a2b1 complex	Endothelial|Fibroblasts	0.506	0		CD47_SIRPG	CD8T|GMP	0.369	0		TNF_FAS	Dendritic|GMP	0.149	0		COPA_SORT1	Monocyte dendritic cell|Monocyte	0.285	0		CD74_APP	MSC|HSC	1.189	0
SEMA4A_PLXND1	Basal cell|AT2	0.206	0		COL6A2_a2b1 complex	Endothelial|Fibroblasts	0.221	0		CLEC2B_KLRF1	CD8T|GMP	0.307	0		TNF_TNFRSF1B	Dendritic|GMP	0.182	0		TNFSF13_FAS	Monocyte dendritic cell|Monocyte	0.224	0		LGALS9_CD47	MSC|HSC	0.35	0
EPHA2_EFNA5	Basal cell|AT2	0.264	0		LAMC1_a2b1 complex	Endothelial|Fibroblasts	0.385	0		CD8 receptor_LCK	CD8T|GMP	0.904	0		TNF_RIPK1	Dendritic|GMP	0.101	0		LGALS9_CD47	Monocyte dendritic cell|Monocyte	0.583	0		LGALS9_SLC1A5	MSC|HSC	0.327	0
CEACAM6_CEACAM6	Basal cell|AT2	0.727	0		FN1_a8b1 complex	Endothelial|Fibroblasts	0.689	0		TGFB1_TGFbeta receptor1	CD8T|GMP	0.333	0		CCL2_CCR2	Dendritic|GMP	0.117	0		SIRPA_CD47	Monocyte dendritic cell|Monocyte	0.566	0		SELL_CD34	MSC|HSC	0.365	0
LRP5_FAM3B	Basal cell|AT2	0.124	0		FN1_aVb1 complex	Endothelial|Fibroblasts	0.588	0		TNFRSF1B_GRN	CD8T|Meg	0.964	0		LGALS9_CD47	Dendritic|GMP	0.577	0		LGALS9_SORL1	Monocyte dendritic cell|Monocyte	0.295	0		SELL_SELPLG	MSC|HSC	0.383	0
CD55_ADGRE5	Basal cell|AT2	0.727	0		FN1_aVb5 complex	Endothelial|Fibroblasts	0.558	0		CD44_HBEGF	CD8T|Meg	0.609	0		LGALS9_SLC1A5	Dendritic|GMP	0.372	0		ANXA1_FPR1	Monocyte dendritic cell|Monocyte	1.258	0		PECAM1_CD38	MSC|HSC	0.351	0
ESAM_ESAM	Basal cell|AT2	0.213	0		LGALS9_CD44	Endothelial|MKI67 progenitor	0.639	0		HLA-DPB1_TNFSF13B	CD8T|Meg	0.552	0		CD72_SEMA4D	Dendritic|GMP	0.134	0		CD55_ADGRE5	Monocyte dendritic cell|Monocyte	0.618	0		C5AR1_RPS19	MSC|HSC	2.025	0
LAMA3_a3b1 complex	Basal cell|AT2	0.219	0		HLA-C_FAM3C	Endothelial|MKI67 progenitor	1.153	0		HLA-F_LILRB2	CD8T|Meg	1.132	0		NRG1_MS4A4A	Dendritic|GMP	0.162	0		ALOX5_ALOX5AP	Monocyte dendritic cell|Monocyte	0.228	0		PLAUR_a4b1 complex	MSC|HSC	0.365	0
BMPR1A_BMPR2_BMP2	Basal cell|AT2	0.252	0		LAMP1_FAM3C	Endothelial|MKI67 progenitor	0.287	0		HLA-G_LILRB2	CD8T|Meg	0.536	0		ADORA3_ENTPD1	Dendritic|GMP	0.264	0		SELL_SELPLG	Monocyte dendritic cell|Monocyte	0.859	0		IL18 receptor_IL18	MSC|HSC	0.233	0
BMR1A_AVR2B_BMP2	Basal cell|AT2	0.252	0		PGRMC2_CCL4L2	Endothelial|MKI67 progenitor	0.378	0		HLA-F_LILRB1	CD8T|Meg	1.036	0		C5_C5AR1	Dendritic|GMP	0.395	0		PECAM1_CD38	Monocyte dendritic cell|Monocyte	0.51	0		LGALS9_CD44	MSC|MSC	0.546	0
CADM1_CADM1	Basal cell|Basal cell	0.677	0		TNFRSF1A_GRN	Endothelial|MKI67 progenitor	0.578	0		HLA-G_LILRB1	CD8T|Meg	0.44	0		CD99_PILRA	Dendritic|GMP	0.639	0		C5AR1_RPS19	Monocyte dendritic cell|Monocyte	1.755	0		CD74_COPA	MSC|MSC	1.252	0
FGF7_FGFR2	Basal cell|Basal cell	0.188	0		ICAM1_ITGAL	Endothelial|MKI67 progenitor	0.188	0		COPA_SORT1	CD8T|Meg	0.389	0		PLAUR_a4b1 complex	Dendritic|GMP	0.368	0		LGALS9_CD44	Monocyte dendritic cell|Monocyte dendritic cell	0.651	0		CD44_HBEGF	MSC|MSC	0.493	0
ROS1_FGFR2	Basal cell|Basal cell	0.197	0		NRP2_VEGFA	Endothelial|MKI67 progenitor	0.489	0		CCL5_CCR1	CD8T|Meg	1.078	0		FCER2_aMb2 complex	Dendritic|GMP	0.468	0		CD74_MIF	Monocyte dendritic cell|Monocyte dendritic cell	1.637	0		HLA-DPB1_TNFSF13B	MSC|MSC	0.672	0
FGFR1_FGFR2	Basal cell|Basal cell	0.214	0		HLA-F_LILRB2	Endothelial|MKI67 progenitor	0.294	0		ANXA1_FPR1	CD8T|Meg	0.733	0		FCER2_aXb2 complex	Dendritic|GMP	0.164	0		TNFRSF1B_GRN	Monocyte dendritic cell|Monocyte dendritic cell	0.795	0		CD74_APP	MSC|MSC	1.3	0
CXADR_FAM3C	Basal cell|Basal cell	0.417	0		FAM3C_CLEC2D	Endothelial|MKI67 progenitor	0.28	0		CD99_PILRA	CD8T|Meg	0.578	0		ACVR_1A2A receptor_INHBA	Dendritic|GMP	0.149	0		CD74_COPA	Monocyte dendritic cell|Monocyte dendritic cell	1.453	0		LGALS9_CD47	MSC|MSC	0.352	0
EGFR_NRG1	Basal cell|Basal cell	0.288	0		CCL2_CCR2	Endothelial|MKI67 progenitor	0.446	0		CD52_SIGLEC10	CD8T|Meg	0.76	0		ACVR_1B2A receptor_INHBA	Dendritic|GMP	0.149	0		CD44_HBEGF	Monocyte dendritic cell|Monocyte dendritic cell	0.693	0		MDK_SORL1	MSC|MSC	0.33	0
ADGRL1_NRG1	Basal cell|Basal cell	0.117	0		LGALS9_LRP1	Endothelial|MKI67 progenitor	0.399	0		TGFB1_TGFbeta receptor2	CD8T|Meg	0.271	0		ICAM2_aLb2 complex	Dendritic|GMP	0.286	0		HLA-DPB1_TNFSF13B	Monocyte dendritic cell|Monocyte dendritic cell	1.149	0		SELL_CD34	MSC|MSC	0.52	0
ERBB3_NRG1	Basal cell|Basal cell	0.234	0		MDK_LRP1	Endothelial|MKI67 progenitor	0.419	0		CD47_SIRB1 complex	CD8T|Meg	0.437	0		ICAM4_aLb2 complex	Dendritic|GMP	0.125	0		TFRC_TNFSF13B	Monocyte dendritic cell|Monocyte dendritic cell	0.655	0		SELL_SELPLG	MSC|MSC	0.354	0
EGFR_MIF	Basal cell|Basal cell	0.848	0		LGALS9_SLC1A5	Endothelial|MKI67 progenitor	0.253	0		TGFB1_TGFBR3	CD8T|NK	0.643	0		IL18 receptor_IL18	Dendritic|GMP	0.461	0		CD74_APP	Monocyte dendritic cell|Monocyte dendritic cell	1.479	0		PECAM1_CD38	MSC|MSC	0.359	0
EGFR_AREG	Basal cell|Basal cell	1.114	0		MDK_SORL1	Endothelial|MKI67 progenitor	0.291	0		HLA-F_LILRB1	CD8T|NK	0.864	0		HGF_CD44	Dendritic|Meg	0.698	0		HLA-F_LILRB2	Monocyte dendritic cell|Monocyte dendritic cell	0.429	0		C5AR1_RPS19	MSC|MSC	2.062	0
ICAM1_AREG	Basal cell|Basal cell	1.364	0		PODXL_SELL	Endothelial|MKI67 progenitor	0.238	0		CD48_CD244	CD8T|NK	0.629	0		CD74_COPA	Dendritic|Meg	2.166	0		CD1D_LILRB2	Monocyte dendritic cell|Monocyte dendritic cell	0.277	0		PLAUR_a4b1 complex	MSC|MSC	0.245	0
EGFR_COPA	Basal cell|Basal cell	0.359	0		CXCL12_CXCR4	Endothelial|MKI67 progenitor	0.558	0		HLA-E_KLRC1	CD8T|NK	1.995	0		HLA-DPB1_TNFSF13B	Dendritic|Meg	1.985	0		HLA-F_LILRB1	Monocyte dendritic cell|Monocyte dendritic cell	0.343	0		IL18 receptor_IL18	MSC|MSC	0.313	0
EGFR_HBEGF	Basal cell|Basal cell	0.32	0		FN1_a4b1 complex	Endothelial|MKI67 progenitor	0.665	0		HLA-E_KLRC2	CD8T|NK	1.907	0		CD74_APP	Dendritic|Meg	2.239	0		GRN_SORT1	Monocyte dendritic cell|Monocyte dendritic cell	0.448	0		CD74_COPA	MSC|Meg	1.308	0
NRP1_VEGFA	Basal cell|Basal cell	0.2	0		JAM2_a4b1 complex	Endothelial|MKI67 progenitor	0.317	0		SELL_SELPLG	CD8T|NK	0.794	0		TNF_VSIR	Dendritic|Meg	0.789	0		COPA_SORT1	Monocyte dendritic cell|Monocyte dendritic cell	0.281	0		CD44_HBEGF	MSC|Meg	0.454	0
NRP2_VEGFA	Basal cell|Basal cell	0.267	0		FN1_a5b1 complex	Endothelial|MKI67 progenitor	0.511	0		CLEC2B_KLRF1	CD8T|NK	0.518	0		CD1D_LILRB2	Dendritic|Meg	0.731	0		LGALS9_LRP1	Monocyte dendritic cell|Monocyte dendritic cell	0.249	0		HLA-DPB1_TNFSF13B	MSC|Meg	0.547	0
NRP1_VEGFB	Basal cell|Basal cell	0.184	0		FBN1_a5b1 complex	Endothelial|MKI67 progenitor	0.229	0		CD8 receptor_LCK	CD8T|NK	0.899	0		GRN_SORT1	Dendritic|Meg	0.956	0		LGALS9_CD47	Monocyte dendritic cell|Monocyte dendritic cell	0.552	0		CD74_APP	MSC|Meg	1.3	0
ADRB2_VEGFB	Basal cell|Basal cell	0.29	0		FN1_aVb1 complex	Endothelial|MKI67 progenitor	0.512	0		ICAM3_aLb2 complex	CD8T|NK	1.3	0		TNF_NOTCH1	Dendritic|Meg	0.13	0		SIRPA_CD47	Monocyte dendritic cell|Monocyte dendritic cell	0.535	0		LGALS9_SLC1A5	MSC|Meg	0.423	0
COPA_SORT1	Basal cell|Basal cell	0.306	0		ICAM1_aMb2 complex	Endothelial|MKI67 progenitor	0.223	0		TGFB1_TGFbeta receptor1	CD8T|NK	0.401	0		TNF_TNFRSF1A	Dendritic|Meg	0.18	0		PLXNB2_SEMA4D	Monocyte dendritic cell|Monocyte dendritic cell	0.24	0		MDK_SORL1	MSC|Meg	0.257	0
NOTCH1_JAG1	Basal cell|Basal cell	0.106	0		ICAM1_aLb2 complex	Endothelial|MKI67 progenitor	0.188	0		LAMP1_VSTM1	CD8T|Neu	0.3	0		TNF_FAS	Dendritic|Meg	0.285	0		TNFSF13_TNFRSF14	Monocyte dendritic cell|Monocyte dendritic cell	0.195	0		SELL_CD34	MSC|Meg	0.452	0
CD46_JAG1	Basal cell|Basal cell	0.459	0		F11R_aLb2 complex	Endothelial|MKI67 progenitor	0.237	0		TNFRSF1B_GRN	CD8T|Neu	1.275	0		TNF_TNFRSF1B	Dendritic|Meg	0.244	0		ANXA1_FPR1	Monocyte dendritic cell|Monocyte dendritic cell	1.383	0		PECAM1_CD38	MSC|Meg	0.383	0
CXCL2_DPP4	Basal cell|Basal cell	0.699	0		FLT1 complex_VEGFA	Endothelial|MKI67 progenitor	0.521	0		HLA-DPB1_TNFSF13B	CD8T|Neu	0.631	0		TNF_RIPK1	Dendritic|Meg	0.117	0		CD2_CD58	Monocyte dendritic cell|Monocyte dendritic cell	0.299	0		C5AR1_RPS19	MSC|Meg	1.949	0
WNT5A_PTPRK	Basal cell|Basal cell	0.205	0		ICAM1_AREG	Endothelial|Mast cell	1.786	0		HLA-F_LILRB2	CD8T|Neu	1.259	0		LGALS9_CD47	Dendritic|Meg	0.485	0		CD55_ADGRE5	Monocyte dendritic cell|Monocyte dendritic cell	0.633	0		PLAUR_aVb3 complex	MSC|Meg	0.244	0
MDK_SORL1	Basal cell|Basal cell	0.149	0		NRP1_VEGFA	Endothelial|Mast cell	0.285	0		HLA-G_LILRB2	CD8T|Neu	0.662	0		LGALS9_SORL1	Dendritic|Meg	1.126	0		ALOX5_ALOX5AP	Monocyte dendritic cell|Monocyte dendritic cell	0.183	0		PLAUR_a4b1 complex	MSC|Meg	0.47	0
WNT5A_FZD1	Basal cell|Basal cell	0.121	0		NRP2_VEGFA	Endothelial|Mast cell	0.587	0		HLA-F_LILRB1	CD8T|Neu	0.985	0		CD72_SEMA4D	Dendritic|Meg	0.185	0		SELL_SELPLG	Monocyte dendritic cell|Monocyte dendritic cell	0.901	0		IL18 receptor_IL18	MSC|Meg	0.283	0
WNT7B_FZD1	Basal cell|Basal cell	0.098	0		TNFSF10_RIPK1	Endothelial|Mast cell	0.88	0		HLA-G_LILRB1	CD8T|Neu	0.388	0		MIF_TNFRSF14	Dendritic|Meg	0.205	0		CD99_PILRA	Monocyte dendritic cell|Monocyte dendritic cell	0.367	0		LGALS9_CD44	MSC|Monocyte	0.456	0
WNT5A_FZD5	Basal cell|Basal cell	0.215	0		FN1_a4b1 complex	Endothelial|Mast cell	0.787	0		COPA_SORT1	CD8T|Neu	0.423	0		ADORA3_ENTPD1	Dendritic|Meg	0.215	0		C5AR1_RPS19	Monocyte dendritic cell|Monocyte dendritic cell	1.728	0		CD74_COPA	MSC|Monocyte	1.299	0
WNT5A_ANTXR1	Basal cell|Basal cell	0.118	0		JAM2_a4b1 complex	Endothelial|Mast cell	0.439	0		CCL5_CCR1	CD8T|Neu	1.139	0		C5_C5AR1	Dendritic|Meg	0.642	0		PLAUR_a4b1 complex	Monocyte dendritic cell|Monocyte dendritic cell	0.678	0		CD44_HBEGF	MSC|Monocyte	0.497	0
WNT5A_ROR1	Basal cell|Basal cell	0.12	0		FLT1 complex_VEGFA	Endothelial|Mast cell	0.619	0		ANXA1_FPR1	CD8T|Neu	1.005	0		CSF1R_CSF1	Dendritic|Meg	0.284	0		IL1 receptor inhibitor_IL1RN	Monocyte dendritic cell|Monocyte dendritic cell	0.227	0		HLA-DPB1_TNFSF13B	MSC|Monocyte	0.85	0
TNFRSF10A_TNFSF10	Basal cell|Basal cell	0.11	0		LIFR_LIF	Endothelial|Mast cell	0.415	0		CD48_CD244	CD8T|Neu	0.502	0		THBS1_a2Bb3 complex	Dendritic|Meg	0.528	0		CD74_MIF	Monocyte dendritic cell|NK	1.613	0		TFRC_TNFSF13B	MSC|Monocyte	0.597	0
TNFRSF10B_TNFSF10	Basal cell|Basal cell	0.189	0		LGALS9_CD44	Endothelial|Monocyte	0.746	0		CD99_PILRA	CD8T|Neu	0.652	0		FCER2_aMb2 complex	Dendritic|Meg	0.322	0		CD74_COPA	Monocyte dendritic cell|NK	1.414	0		CD74_APP	MSC|Monocyte	1.477	0
FGFR1_FGF7	Basal cell|Basal cell	0.181	0		ICAM1_AREG	Endothelial|Monocyte	0.324	0		CD52_SIGLEC10	CD8T|Neu	0.806	0		FCER2_aXb2 complex	Dendritic|Meg	0.408	0		LGALS9_CD47	Monocyte dendritic cell|NK	0.575	0		GRN_SORT1	MSC|Monocyte	0.237	0
FGFR2_EPHA4	Basal cell|Basal cell	0.197	0		TNFRSF1A_GRN	Endothelial|Monocyte	0.619	0		CD47_SIRB1 complex	CD8T|Neu	0.589	0		ICAM2_aLb2 complex	Dendritic|Meg	0.283	0		SIRPA_CD47	Monocyte dendritic cell|NK	0.558	0		COPA_SORT1	MSC|Monocyte	0.29	0
EFNA1_EPHA4	Basal cell|Basal cell	0.264	0		NRP1_VEGFA	Endothelial|Monocyte	0.229	0		HLA-C_FAM3C	CD8T|Plasma	1.681	0		ICAM4_aLb2 complex	Dendritic|Meg	0.121	0		LGALS9_SORL1	Monocyte dendritic cell|NK	0.508	0		LGALS9_CD47	MSC|Monocyte	0.341	0
EFNA5_EPHA4	Basal cell|Basal cell	0.166	0		NRP2_VEGFA	Endothelial|Monocyte	0.532	0		LAMP1_FAM3C	CD8T|Plasma	0.333	0		HGF_CD44	Dendritic|NK	0.396	0		PLXNB2_SEMA4D	Monocyte dendritic cell|NK	0.368	0		LGALS9_SLC1A5	MSC|Monocyte	0.37	0
EFNB2_EPHA4	Basal cell|Basal cell	0.202	0		HLA-F_LILRB2	Endothelial|Monocyte	0.545	0		HLA-F_LILRB1	CD8T|Plasma	0.901	0		PGRMC2_CCL4L2	Dendritic|NK	0.442	0		CD55_ADGRE5	Monocyte dendritic cell|NK	0.632	0		LGALS9_SORL1	MSC|Monocyte	0.34	0
FGFR2_XPR1	Basal cell|Basal cell	0.173	0		HLA-F_LILRB1	Endothelial|Monocyte	0.297	0		CD6_ALCAM	CD8T|Plasma	0.452	0		LGALS9_CD47	Dendritic|NK	0.518	0		HLA-E_KLRC1	Monocyte dendritic cell|NK	0.881	0		MDK_SORL1	MSC|Monocyte	0.357	0
JAG1_NOTCH2	Basal cell|Basal cell	0.148	0		CXCL2_CXCR1	Endothelial|Monocyte	0.315	0		LAIR1_LILRB4	CD8T|Plasma	0.189	0		C5AR1_RPS19	Dendritic|NK	1.861	0		HLA-E_KLRC2	Monocyte dendritic cell|NK	0.809	0		CEACAM1_CEACAM6	MSC|Monocyte	0.286	0
PLXNB2_SEMA4D	Basal cell|Basal cell	0.286	0		CXCL2_CXCR2	Endothelial|Monocyte	0.313	0		CCL5_CCR3	CD8T|mast	1.126	0		CLEC2B_KLRF1	Dendritic|NK	0.954	0		HLA-E_KLRK1	Monocyte dendritic cell|NK	1.543	0		IL1B_ADRB2	MSC|Monocyte	0.324	0
PLXNB1_SEMA4D	Basal cell|Basal cell	0.096	0		LGALS9_LRP1	Endothelial|Monocyte	0.362	0		CD48_CD244	CD8T|mast	0.541	0		PLAUR_a4b1 complex	Dendritic|NK	0.567	0		SELL_SELPLG	Monocyte dendritic cell|NK	0.967	0		ANXA1_FPR2	MSC|Monocyte	0.718	0
MIF_TNFRSF14	Basal cell|Basal cell	0.678	0		MDK_LRP1	Endothelial|Monocyte	0.382	0		SELL_CD34	CD8T|mast	0.694	0		ICAM2_aLb2 complex	Dendritic|NK	0.326	0		PECAM1_CD38	Monocyte dendritic cell|NK	0.545	0		APP_FPR2	MSC|Monocyte	0.352	0
EFNA1_EPHA2	Basal cell|Basal cell	0.387	0		LGALS9_SLC1A5	Endothelial|Monocyte	0.239	0		CD6_ALCAM	CD8T|mast	0.425	0		ICAM4_aLb2 complex	Dendritic|NK	0.165	0		C5AR1_RPS19	Monocyte dendritic cell|NK	1.723	0		SELL_SELPLG	MSC|Monocyte	0.408	0
NRG1_ERBB4	Basal cell|Basal cell	0.12	0		LGALS9_HAVCR2	Endothelial|Monocyte	0.267	0		CD8 receptor_LCK	CD8T|mast	0.565	0		LGALS9_CD44	Dendritic|Neu	0.971	0		CLEC2B_KLRF1	Monocyte dendritic cell|NK	0.697	0		PECAM1_CD38	MSC|Monocyte	0.256	0
NRG1_LSR	Basal cell|Basal cell	0.273	0		LGALS9_SORL1	Endothelial|Monocyte	0.377	0		TNFRSF1B_GRN	CD8T|pDC	1.217	0		HGF_CD44	Dendritic|Neu	0.817	0		PLAUR_a4b1 complex	Monocyte dendritic cell|NK	0.789	0		C5AR1_RPS19	MSC|Monocyte	1.78	0
EFNB2_EPHB4	Basal cell|Basal cell	0.176	0		MDK_SORL1	Endothelial|Monocyte	0.397	0		CD74_APP	CD8T|pDC	1.43	0		CD74_COPA	Dendritic|Neu	2.165	0		LGALS9_CD44	Monocyte dendritic cell|Neutrophil	0.597	0		F11R_aLb2 complex	MSC|Monocyte	0.151	0
EPHA2_EFNA5	Basal cell|Basal cell	0.288	0		PODXL_SELL	Endothelial|Monocyte	0.386	0		HLA-F_LILRB2	CD8T|pDC	0.911	0		HLA-DPB1_TNFSF13B	Dendritic|Neu	2.1	0		CD74_MIF	Monocyte dendritic cell|Neutrophil	1.614	0		IL18 receptor_IL18	MSC|Monocyte	0.231	0
CEACAM6_CEACAM6	Basal cell|Basal cell	1.023	0		CXCL12_CXCR4	Endothelial|Monocyte	0.439	0		HLA-G_LILRB2	CD8T|pDC	0.315	0		TFRC_TNFSF13B	Dendritic|Neu	0.907	0		TNFRSF1B_GRN	Monocyte dendritic cell|Neutrophil	0.876	0		CD47_SIRB1 complex	MSC|Monocyte	0.274	0
TNFSF12_TNFRSF12A	Basal cell|Basal cell	0.438	0		APP_FPR2	Endothelial|Monocyte	1.051	0		HLA-F_LILRB1	CD8T|pDC	1.088	0		CD74_APP	Dendritic|Neu	2.118	0		CD74_COPA	Monocyte dendritic cell|Neutrophil	1.453	0		LGALS9_CD44	MSC|Monocyte dendritic cell	0.687	0
FZD6_WNT5A	Basal cell|Basal cell	0.188	0		CD99_PILRA	Endothelial|Monocyte	1.209	0		HLA-G_LILRB1	CD8T|pDC	0.492	0		TNF_VSIR	Dendritic|Neu	0.887	0		CD44_HBEGF	Monocyte dendritic cell|Neutrophil	0.774	0		PGRMC2_CCL4L2	MSC|Monocyte dendritic cell	0.34	0
LRP5_FAM3B	Basal cell|Basal cell	0.158	0		PECAM1_CD177	Endothelial|Monocyte	1.596	0		CCL5_CCR5	CD8T|pDC	1.11	0		CD1D_LILRB2	Dendritic|Neu	0.797	0		HLA-DPB1_TNFSF13B	Monocyte dendritic cell|Neutrophil	1.261	0		CD74_COPA	MSC|Monocyte dendritic cell	1.283	0
LRP6_CKLF	Basal cell|Basal cell	0.436	0		FN1_a4b1 complex	Endothelial|Monocyte	0.566	0		COPA_SORT1	CD8T|pDC	0.322	0		GRN_SORT1	Dendritic|Neu	0.996	0		TFRC_TNFSF13B	Monocyte dendritic cell|Neutrophil	0.768	0		CD44_HBEGF	MSC|Monocyte dendritic cell	0.588	0
CD55_ADGRE5	Basal cell|Basal cell	0.814	0		JAM2_a4b1 complex	Endothelial|Monocyte	0.218	0		SELL_SELPLG	CD8T|pDC	1.003	0		TNF_NOTCH1	Dendritic|Neu	0.137	0		CD74_APP	Monocyte dendritic cell|Neutrophil	1.431	0		HLA-DPB1_TNFSF13B	MSC|Monocyte dendritic cell	0.892	0
COL8A1_a2b1 complex	Basal cell|Basal cell	0.215	0		FN1_a5b1 complex	Endothelial|Monocyte	0.508	0		CD6_ALCAM	CD8T|pDC	0.698	0		TNF_TNFRSF1A	Dendritic|Neu	0.192	0		HLA-F_LILRB2	Monocyte dendritic cell|Neutrophil	0.441	0		TFRC_TNFSF13B	MSC|Monocyte dendritic cell	0.639	0
COL4A4_a2b1 complex	Basal cell|Basal cell	0.123	0		FBN1_a5b1 complex	Endothelial|Monocyte	0.226	0		LAIR1_LILRB4	CD8T|pDC	0.506	0		TNF_FAS	Dendritic|Neu	0.339	0		CD1D_LILRB2	Monocyte dendritic cell|Neutrophil	0.289	0		CD74_APP	MSC|Monocyte dendritic cell	1.323	0
COL12A1_a2b1 complex	Basal cell|Basal cell	0.13	0		ICAM1_aMb2 complex	Endothelial|Monocyte	0.191	0		CD47_SIRB1 complex	CD8T|pDC	0.436	0		TNF_TNFRSF1B	Dendritic|Neu	0.255	0		GRN_SORT1	Monocyte dendritic cell|Neutrophil	0.49	0		COPA_SORT1	MSC|Monocyte dendritic cell	0.252	0
LAMC1_a2b1 complex	Basal cell|Basal cell	0.183	0		ICAM1_aXb2 complex	Endothelial|Monocyte	0.293	0		LGALS9_CD44	Dendritic|B	0.793	0		LGALS9_CD47	Dendritic|Neu	0.428	0		COPA_SORT1	Monocyte dendritic cell|Neutrophil	0.323	0		LGALS9_LRP1	MSC|Monocyte dendritic cell	0.279	0
CDH1_a2b1 complex	Basal cell|Basal cell	0.314	0		FLT1 complex_VEGFA	Endothelial|Monocyte	0.563	0		CD74_COPA	Dendritic|B	2.515	0		LGALS9_SORL1	Dendritic|Neu	1.227	0		LGALS9_LRP1	Monocyte dendritic cell|Neutrophil	0.227	0		MDK_LRP1	MSC|Monocyte dendritic cell	0.296	0
LAMA3_a3b1 complex	Basal cell|Basal cell	0.292	0		PGRMC2_CCL4L2	Endothelial|NK	1.112	0		NOTCH2_IL24	Dendritic|B	0.857	0		TNFRSF10A_TNFSF10	Dendritic|Neu	0.745	0		LGALS9_SORL1	Monocyte dendritic cell|Neutrophil	0.275	0		LGALS9_CD47	MSC|Monocyte dendritic cell	0.343	0
LAMC1_a6b1 complex	Basal cell|Basal cell	0.169	0		CD55_ADGRE5	Endothelial|NK	0.744	0		LGALS9_CD47	Dendritic|B	0.718	0		PLXNB2_SEMA4D	Dendritic|Neu	0.182	0		PLXNB2_SEMA4D	Monocyte dendritic cell|Neutrophil	0.204	0		LGALS9_SLC1A5	MSC|Monocyte dendritic cell	0.309	0
BMPR1A_BMPR2_BMP2	Basal cell|Basal cell	0.21	0		HLA-E_KLRC2	Endothelial|NK	1.865	0		SIRPA_CD47	Dendritic|B	0.513	0		CD72_SEMA4D	Dendritic|Neu	0.2	0		ANXA1_FPR1	Monocyte dendritic cell|Neutrophil	1.545	0		MDK_SORL1	MSC|Monocyte dendritic cell	0.299	0
BMR1A_AVR2B_BMP2	Basal cell|Basal cell	0.21	0		FN1_a4b1 complex	Endothelial|NK	1.124	0		PTPRC_CD22	Dendritic|B	1.791	0		MIF_TNFRSF14	Dendritic|Neu	0.195	0		ANXA1_FPR2	Monocyte dendritic cell|Neutrophil	1.318	0		IL1B_ADRB2	MSC|Monocyte dendritic cell	0.344	0
BMPR1A_BMPR2_BMP4	Basal cell|Basal cell	0.094	0		JAM2_a4b1 complex	Endothelial|NK	0.776	0		LTBR_LTB	Dendritic|B	1.206	0		ADORA3_ENTPD1	Dendritic|Neu	0.25	0		APP_FPR2	Monocyte dendritic cell|Neutrophil	0.331	0		ANXA1_FPR1	MSC|Monocyte dendritic cell	1.331	0
BMR1A_AVR2B_BMP4	Basal cell|Basal cell	0.094	0		LAMC1_a6b1 complex	Endothelial|NK	0.772	0		LGALS9_CD44	Dendritic|CD14	1.38	0		C5_C5AR1	Dendritic|Neu	0.746	0		CD55_ADGRE5	Monocyte dendritic cell|Neutrophil	0.61	0		ANXA1_FPR2	MSC|Monocyte dendritic cell	0.702	0
CADM1_CADM1	Basal cell|Club	0.592	0		LGALS9_CD44	Endothelial|Neutrophil	0.827	0		TNFRSF1A_GRN	Dendritic|CD14	1.178	0		CSF1R_CSF1	Dendritic|Neu	0.319	0		ALOX5_ALOX5AP	Monocyte dendritic cell|Neutrophil	0.292	0		APP_FPR2	MSC|Monocyte dendritic cell	0.337	0
FGF7_FGFR2	Basal cell|Club	0.185	0		PGRMC2_CCL4L2	Endothelial|Neutrophil	0.344	0		TNFRSF1B_GRN	Dendritic|CD14	1.56	0		FCER2_aMb2 complex	Dendritic|Neu	0.358	0		SELL_SELPLG	Monocyte dendritic cell|Neutrophil	0.866	0		SELL_SELPLG	MSC|Monocyte dendritic cell	0.469	0
ROS1_FGFR2	Basal cell|Club	0.194	0		ICAM1_AREG	Endothelial|Neutrophil	0.361	0		CD74_COPA	Dendritic|CD14	2.753	0		FCER2_aXb2 complex	Dendritic|Neu	0.483	0		CD47_SIRB1 complex	Monocyte dendritic cell|Neutrophil	0.55	0		CD99_PILRA	MSC|Monocyte dendritic cell	0.407	0
FGFR1_FGFR2	Basal cell|Club	0.211	0		TNFRSF1A_GRN	Endothelial|Neutrophil	0.535	0		CD44_HBEGF	Dendritic|CD14	0.754	0		ICAM2_aLb2 complex	Dendritic|Neu	0.28	0		HLA-C_FAM3C	Monocyte dendritic cell|Plasma	0.828	0		CD52_SIGLEC10	MSC|Monocyte dendritic cell	0.537	0
FGF7_FGFR3	Basal cell|Club	0.171	0		NRP1_VEGFA	Endothelial|Neutrophil	0.272	0		HLA-DPB1_TNFSF13B	Dendritic|CD14	2.304	0		ICAM4_aLb2 complex	Dendritic|Neu	0.119	0		CD74_MIF	Monocyte dendritic cell|Plasma	1.933	0		LAIR1_LILRB4	MSC|Monocyte dendritic cell	0.325	0
FGFR2_FGFR3	Basal cell|Club	0.205	0		NRP2_VEGFA	Endothelial|Neutrophil	0.575	0		TFRC_TNFSF13B	Dendritic|CD14	0.442	0		CD47_SIRB1 complex	Dendritic|Neu	0.672	0		TNFRSF1B_GRN	Monocyte dendritic cell|Plasma	0.6	0		F11R_aLb2 complex	MSC|Monocyte dendritic cell	0.194	0
CXADR_FAM3C	Basal cell|Club	0.413	0		HLA-F_LILRB2	Endothelial|Neutrophil	0.391	0		CD74_APP	Dendritic|CD14	2.536	0		CRTAM_CADM1	Dendritic|Plasma	0.188	0		CD74_COPA	Monocyte dendritic cell|Plasma	1.458	0		CD47_SIRB1 complex	MSC|Monocyte dendritic cell	0.294	0
EGFR_MIF	Basal cell|Club	0.539	0		HLA-F_LILRB1	Endothelial|Neutrophil	0.254	0		HLA-F_LILRB2	Dendritic|CD14	1.051	0		HGF_CD44	Dendritic|Plasma	0.418	0		TNFSF13_TNFRSF14	Monocyte dendritic cell|Plasma	0.197	0		PGRMC2_CCL4L2	MSC|NK	0.498	0
EGFR_COPA	Basal cell|Club	0.351	0		CXCL2_CXCR1	Endothelial|Neutrophil	0.382	0		CD1D_LILRB2	Dendritic|CD14	0.93	0		LAMP1_FAM3C	Dendritic|Plasma	0.228	0		TNFSF13_TNFRSF17	Monocyte dendritic cell|Plasma	0.355	0		CD74_COPA	MSC|NK	1.29	0
EGFR_HBEGF	Basal cell|Club	0.265	0		CXCL2_CXCR2	Endothelial|Neutrophil	0.386	0		HLA-G_LILRB2	Dendritic|CD14	0.722	0		CD74_MIF	Dendritic|Plasma	2.144	0		CD55_ADGRE5	Monocyte dendritic cell|Plasma	0.632	0		HLA-DPB1_TNFSF13B	MSC|NK	0.594	0
NRP1_VEGFA	Basal cell|Club	0.296	0		MDK_LRP1	Endothelial|Neutrophil	0.323	0		HLA-G_LILRB1	Dendritic|CD14	0.465	0		CD74_COPA	Dendritic|Plasma	2.189	0		HLA-E_KLRK1	Monocyte dendritic cell|Plasma	0.813	0		LGALS9_CD47	MSC|NK	0.325	0
NRP2_VEGFA	Basal cell|Club	0.362	0		LGALS9_SORL1	Endothelial|Neutrophil	0.435	0		GRN_SORT1	Dendritic|CD14	1.189	0		HLA-DPB1_TNFSF13B	Dendritic|Plasma	1.455	0		SELL_SELPLG	Monocyte dendritic cell|Plasma	0.854	0		LGALS9_SLC1A5	MSC|NK	0.314	0
ADRB2_VEGFB	Basal cell|Club	0.218	0		MDK_SORL1	Endothelial|Neutrophil	0.455	0		COPA_SORT1	Dendritic|CD14	0.69	0		TNF_VSIR	Dendritic|Plasma	0.273	0		PECAM1_CD38	Monocyte dendritic cell|Plasma	0.728	0		LGALS9_SORL1	MSC|NK	0.368	0
NOTCH1_JAG1	Basal cell|Club	0.127	0		PODXL_SELL	Endothelial|Neutrophil	0.409	0		LGALS9_LRP1	Dendritic|CD14	0.98	0		TNF_FAS	Dendritic|Plasma	0.136	0		PLAUR_a4b1 complex	Monocyte dendritic cell|Plasma	0.694	0		MDK_SORL1	MSC|NK	0.385	0
CD46_JAG1	Basal cell|Club	0.48	0		CXCL12_CXCR4	Endothelial|Neutrophil	0.492	0		LGALS9_CD47	Dendritic|CD14	0.651	0		LGALS9_CD47	Dendritic|Plasma	0.469	0		LGALS9_CD44	Monocyte dendritic cell|T cell	0.52	0		APP_FPR2	MSC|NK	0.328	0
WNT5A_PTPRK	Basal cell|Club	0.19	0		ANXA1_FPR1	Endothelial|Neutrophil	1.195	0		SIRPA_CD47	Dendritic|CD14	0.447	0		LGALS9_SLC1A5	Dendritic|Plasma	0.464	0		CD74_MIF	Monocyte dendritic cell|T cell	1.604	0		SELL_SELPLG	MSC|NK	0.487	0
WNT5A_FZD5	Basal cell|Club	0.164	0		APP_FPR2	Endothelial|Neutrophil	1.075	0		LGALS9_SLC1A5	Dendritic|CD14	0.48	0		CD72_SEMA4D	Dendritic|Plasma	0.127	0		LGALS9_SORL1	Monocyte dendritic cell|T cell	0.356	0		PECAM1_CD38	MSC|NK	0.263	0
TNFRSF10A_TNFSF10	Basal cell|Club	0.173	0		CD99_PILRA	Endothelial|Neutrophil	1.177	0		LGALS9_HAVCR2	Dendritic|CD14	0.466	0		MIF_TNFRSF14	Dendritic|Plasma	0.171	0		PLXNB2_SEMA4D	Monocyte dendritic cell|T cell	0.363	0		C5AR1_RPS19	MSC|NK	1.798	0
TNFRSF10B_TNFSF10	Basal cell|Club	0.251	0		PECAM1_CD177	Endothelial|Neutrophil	1.804	0		LGALS9_SORL1	Dendritic|CD14	0.978	0		NRG1_NETO2	Dendritic|Plasma	0.108	0		HLA-E_KLRK1	Monocyte dendritic cell|T cell	0.954	0		CLEC2B_KLRF1	MSC|NK	0.512	0
FGFR2_XPR1	Basal cell|Club	0.18	0		FN1_a4b1 complex	Endothelial|Neutrophil	0.511	0		PLXNB2_SEMA4D	Dendritic|CD14	0.593	0		ADORA3_ENTPD1	Dendritic|Plasma	0.073	0		C5AR1_RPS19	Monocyte dendritic cell|T cell	1.886	0		F11R_aLb2 complex	MSC|NK	0.256	0
JAG1_NOTCH2	Basal cell|Club	0.106	0		JAM2_a4b1 complex	Endothelial|Neutrophil	0.163	0		PLD2_ARF1	Dendritic|CD14	0.677	0		C5_C5AR1	Dendritic|Plasma	0.219	0		PLAUR_a4b1 complex	Monocyte dendritic cell|T cell	0.6	0		LGALS9_CD44	MSC|Neutrophil	0.469	0
EFNA1_EPHA2	Basal cell|Club	0.303	0		FN1_a5b1 complex	Endothelial|Neutrophil	0.509	0		SEMA4A_PLXND1	Dendritic|CD14	0.537	0		C5AR1_RPS19	Dendritic|Plasma	1.866	0		CD74_MIF	Monocyte dendritic cell|pDC	1.609	0		LAMP1_VSTM1	MSC|Neutrophil	0.197	0
NRG1_LSR	Basal cell|Club	0.266	0		FBN1_a5b1 complex	Endothelial|Neutrophil	0.226	0		ANXA1_FPR1	Dendritic|CD14	1.414	0		PLAUR_a4b1 complex	Dendritic|Plasma	0.521	0		TNFRSF1B_GRN	Monocyte dendritic cell|pDC	0.656	0		CD74_COPA	MSC|Neutrophil	1.227	0
CEACAM6_CEACAM6	Basal cell|Club	1.286	0		ICAM1_aMb2 complex	Endothelial|Neutrophil	0.177	0		CD48_CD244	Dendritic|CD14	0.536	0		ICAM2_aLb2 complex	Dendritic|Plasma	0.269	0		CD74_COPA	Monocyte dendritic cell|pDC	1.42	0		CD44_HBEGF	MSC|Neutrophil	0.476	0
FZD6_WNT5A	Basal cell|Club	0.209	0		ICAM1_aXb2 complex	Endothelial|Neutrophil	0.415	0		SELL_SELPLG	Dendritic|CD14	1.056	0		ICAM4_aLb2 complex	Dendritic|Plasma	0.108	0		CD74_APP	Monocyte dendritic cell|pDC	2.14	0		HLA-DPB1_TNFSF13B	MSC|Neutrophil	0.699	0
LRP5_FAM3B	Basal cell|Club	0.128	0		FLT1 complex_VEGFA	Endothelial|Neutrophil	0.606	0		CD99_PILRA	Dendritic|CD14	0.647	0		HGF_CD44	Dendritic|mast	0.406	0		HLA-F_LILRB2	Monocyte dendritic cell|pDC	0.4	0		CD74_APP	MSC|Neutrophil	1.3	0
CD55_ADGRE5	Basal cell|Club	0.685	0		HLA-C_FAM3C	Endothelial|Plasma	1.136	0		CD52_SIGLEC10	Dendritic|CD14	0.741	0		CD74_MIF	Dendritic|mast	2.258	0		CD1D_LILRB2	Monocyte dendritic cell|pDC	0.248	0		COPA_SORT1	MSC|Neutrophil	0.267	0
LAMA3_a3b1 complex	Basal cell|Club	0.258	0		LAMP1_FAM3C	Endothelial|Plasma	0.27	0		PLAUR_a4b1 complex	Dendritic|CD14	0.449	0		CD74_COPA	Dendritic|mast	2.158	0		HLA-F_LILRB1	Monocyte dendritic cell|pDC	0.38	0		CXCL2_CXCR1	MSC|Neutrophil	0.303	0
CXADR_FAM3C	Basal cell|Endothelial	0.456	0		FAM3C_CLEC2D	Endothelial|Plasma	0.249	0		ICAM1_aMb2 complex	Dendritic|CD14	0.52	0		HLA-DPB1_TNFSF13B	Dendritic|mast	1.517	0		PLXNB2_SEMA4D	Monocyte dendritic cell|pDC	0.25	0		CXCL3_CXCR1	MSC|Neutrophil	0.245	0
EGFR_TGFB1	Basal cell|Endothelial	0.351	0		CXCL12_CXCR4	Endothelial|Plasma	0.56	0		ICAM1_aXb2 complex	Dendritic|CD14	0.426	0		CD74_APP	Dendritic|mast	2.104	0		PLXNC1_SEMA7A	Monocyte dendritic cell|pDC	0.416	0		CXCL2_CXCR2	MSC|Neutrophil	0.24	0
EGFR_MIF	Basal cell|Endothelial	0.544	0		PECAM1_CD38	Endothelial|Plasma	1.285	0		IL1 receptor inhibitor_IL1B	Dendritic|CD14	0.203	0		ICAM1_SPN	Dendritic|mast	0.437	0		ALOX5_ALOX5AP	Monocyte dendritic cell|pDC	0.39	0		CXCL3_CXCR2	MSC|Neutrophil	0.182	0
EGFR_COPA	Basal cell|Endothelial	0.345	0		FN1_a4b1 complex	Endothelial|Plasma	0.607	0		IL1 receptor inhibitor_IL1RN	Dendritic|CD14	0.185	0		TNF_VSIR	Dendritic|mast	0.214	0		SELL_SELPLG	Monocyte dendritic cell|pDC	0.916	0		LGALS9_CD47	MSC|Neutrophil	0.333	0
EGFR_HBEGF	Basal cell|Endothelial	0.376	0		JAM2_a4b1 complex	Endothelial|Plasma	0.259	0		CD47_SIRB1 complex	Dendritic|CD14	0.56	0		TNF_TNFRSF1A	Dendritic|mast	0.076	0		TNFRSF1B_GRN	NK|B cell	0.498	0		LGALS9_SORL1	MSC|Neutrophil	0.472	0
ERBB4_HBEGF	Basal cell|Endothelial	0.208	0		PGRMC2_CCL4L2	Endothelial|T	0.727	0		LGALS9_CD44	Dendritic|CD16	1.241	0		TNF_FAS	Dendritic|mast	0.105	0		KLRB1_CLEC2D	NK|B cell	1.166	0		MDK_SORL1	MSC|Neutrophil	0.489	0
CD74_APP	Basal cell|Endothelial	1.456	0		ICAM1_AREG	Endothelial|T	0.368	0		TNFRSF1A_GRN	Dendritic|CD16	0.521	0		TNF_TNFRSF1B	Dendritic|mast	0.081	0		PTPRC_CD22	NK|B cell	1.688	0		ANXA1_FPR1	MSC|Neutrophil	1.537	0
CD44_SELE	Basal cell|Endothelial	0.509	0		FAM3C_CLEC2D	Endothelial|T	0.352	0		TNFRSF1B_GRN	Dendritic|CD16	0.904	0		TNF_RIPK1	Dendritic|mast	0.118	0		HLA-E_KLRK1	NK|B cell	1.468	0		ANXA1_FPR2	MSC|Neutrophil	0.774	0
NRP2_VEGFA	Basal cell|Endothelial	0.233	0		LGALS9_CD47	Endothelial|T	0.372	0		CD74_COPA	Dendritic|CD16	2.66	0		LGALS9_CD47	Dendritic|mast	0.548	0		CD94:NKG2A_HLA-E	NK|B cell	1.014	0		APP_FPR2	MSC|Neutrophil	0.409	0
ADRB2_VEGFB	Basal cell|Endothelial	0.203	0		SIRPA_CD47	Endothelial|T	0.32	0		HLA-DPB1_TNFSF13B	Dendritic|CD16	2.147	0		LGALS9_SLC1A5	Dendritic|mast	0.348	0		CD94:NKG2C_HLA-E	NK|B cell	0.942	0		ALOX5_ALOX5AP	MSC|Neutrophil	1.378	0
NRP1_SEMA3A	Basal cell|Endothelial	0.122	0		LGALS9_HAVCR2	Endothelial|T	0.278	0		TFRC_TNFSF13B	Dendritic|CD16	0.284	0		CD72_SEMA4D	Dendritic|mast	0.123	0		CD94:NKG2E_HLA-E	NK|B cell	1.04	0		SELL_SELPLG	MSC|Neutrophil	0.467	0
NRP2_SEMA3F	Basal cell|Endothelial	0.255	0		LGALS9_SORL1	Endothelial|T	0.309	0		CD74_APP	Dendritic|CD16	2.405	0		C5_C5AR1	Dendritic|mast	0.203	0		TNFRSF1B_GRN	NK|Endothelial	1.222	0		PECAM1_CD177	MSC|Neutrophil	1.067	0
PLXNB2_SEMA4C	Basal cell|Endothelial	0.329	0		MDK_SORL1	Endothelial|T	0.329	0		ICAM1_SPN	Dendritic|CD16	1.028	0		CD48_CD244	Dendritic|mast	0.434	0		CD160_TNFRSF14	NK|Endothelial	1.117	0		F11R_aLb2 complex	MSC|Neutrophil	0.162	0
DPP4_CXCL12	Basal cell|Endothelial	0.164	0		CXCL12_CXCR4	Endothelial|T	0.805	0		ICAM1_ITGAL	Dendritic|CD16	1.015	0		SELL_CD34	Dendritic|mast	0.467	0		SELL_SELPLG	NK|Endothelial	1.478	0		CD47_SIRB1 complex	MSC|Neutrophil	0.313	0
NOTCH2_JAG2	Basal cell|Endothelial	0.176	0		LTBR_LTB	Endothelial|T	0.276	0		HLA-F_LILRB2	Dendritic|CD16	1.323	0		PECAM1_CD38	Dendritic|mast	0.585	0		CD99_PILRA	NK|Endothelial	1.005	0		LAMP1_FAM3C	MSC|Plasma	0.193	0
NOTCH1_JAG2	Basal cell|Endothelial	0.133	0		FN1_a4b1 complex	Endothelial|T	0.708	0		CD1D_LILRB2	Dendritic|CD16	1.202	0		C5AR1_RPS19	Dendritic|mast	1.968	0		HLA-C_FAM3C	NK|Eryth	1.189	0		CD74_COPA	MSC|Plasma	1.245	0
NOTCH1_JAG1	Basal cell|Endothelial	0.193	0		JAM2_a4b1 complex	Endothelial|T	0.36	0		HLA-G_LILRB2	Dendritic|CD16	0.995	0		DSC2_DSG2	Dendritic|mast	0.349	0		CD74_MIF	NK|Eryth	1.192	0		LGALS9_SLC1A5	MSC|Plasma	0.336	0
CD46_JAG1	Basal cell|Endothelial	0.547	0		HLA-C_FAM3C	Endothelial|ciliated	1.155	0		HLA-F_LILRB1	Dendritic|CD16	1.12	0		PLAUR_a4b1 complex	Dendritic|mast	0.862	0		TNFRSF1B_GRN	NK|Eryth	0.411	0		SELL_SELPLG	MSC|Plasma	0.373	0
CCL2_ACKR1	Basal cell|Endothelial	0.599	0		LAMP1_FAM3C	Endothelial|ciliated	0.289	0		HLA-G_LILRB1	Dendritic|CD16	0.791	0		FCER2_aMb2 complex	Dendritic|mast	0.145	0		KLRB1_CLEC2D	NK|Eryth	1.498	0		PECAM1_CD38	MSC|Plasma	0.348	0
CXCL8_ACKR1	Basal cell|Endothelial	0.739	0		CD74_APP	Endothelial|ciliated	1.557	0		GRN_SORT1	Dendritic|CD16	1.261	0		FCER2_aXb2 complex	Dendritic|mast	0.131	0		CD96_NECTIN1	NK|Eryth	0.507	0		LGALS9_CD44	MSC|T cell	0.494	0
WNT5A_PTPRK	Basal cell|Endothelial	0.159	0		NRP2_SEMA3C	Endothelial|ciliated	0.546	0		COPA_SORT1	Dendritic|CD16	0.762	0		ACVR_1B2A receptor_GDF11	Dendritic|mast	0.11	0		CD2_CD58	NK|Eryth	0.527	0		PGRMC2_CCL4L2	MSC|T cell	0.405	0
TNFRSF10A_TNFSF10	Basal cell|Endothelial	0.341	0		GRN_SORT1	Endothelial|ciliated	0.501	0		LGALS9_LRP1	Dendritic|CD16	0.677	0		IL1 receptor inhibitor_IL1B	Dendritic|mast	0.51	0		HLA-C_FAM3C	NK|Eryth progenitor	1.178	0		CD74_COPA	MSC|T cell	1.25	0
TNFRSF10B_TNFSF10	Basal cell|Endothelial	0.42	0		COPA_SORT1	Endothelial|ciliated	0.311	0		LGALS9_CD47	Dendritic|CD16	0.834	0		IL18 receptor_IL18	Dendritic|mast	0.497	0		KLRB1_CLEC2D	NK|Eryth progenitor	1.522	0		HLA-DPB1_TNFSF13B	MSC|T cell	0.629	0
FGFR2_EPHA4	Basal cell|Endothelial	0.171	0		NOTCH1_JAG1	Endothelial|ciliated	0.154	0		SIRPA_CD47	Dendritic|CD16	0.63	0		LGALS9_CD44	Dendritic|pDC	1.064	0		CD96_NECTIN1	NK|Eryth progenitor	0.511	0		CD74_APP	MSC|T cell	1.234	0
EFNA1_EPHA4	Basal cell|Endothelial	0.238	0		CD46_JAG1	Endothelial|ciliated	0.478	0		LGALS9_SLC1A5	Dendritic|CD16	0.521	0		HGF_CD44	Dendritic|pDC	0.909	0		CD2_CD58	NK|Eryth progenitor	0.542	0		TNFSF10_RIPK1	MSC|T cell	0.237	0
EFNA5_EPHA4	Basal cell|Endothelial	0.139	0		LGALS9_CD47	Endothelial|ciliated	0.368	0		PLXNB2_SEMA4D	Dendritic|CD16	0.485	0		PGRMC2_CCL4L2	Dendritic|pDC	0.302	0		TNFRSF1B_GRN	NK|GMP	0.536	0		LGALS9_CD47	MSC|T cell	0.339	0
EFNB2_EPHA4	Basal cell|Endothelial	0.176	0		SIRPA_CD47	Endothelial|ciliated	0.316	0		PLD2_ARF1	Dendritic|CD16	0.643	0		CD74_COPA	Dendritic|pDC	2.216	0		KLRB1_CLEC2D	NK|GMP	1.284	0		LGALS9_SORL1	MSC|T cell	0.382	0
FGFR2_XPR1	Basal cell|Endothelial	0.165	0		WNT5A_FZD3	Endothelial|ciliated	0.15	0		SEMA4A_PLXND1	Dendritic|CD16	0.416	0		HLA-DPB1_TNFSF13B	Dendritic|pDC	1.68	0		CD2_CD58	NK|GMP	0.49	0		MDK_SORL1	MSC|T cell	0.399	0
WNT7B_FZD4	Basal cell|Endothelial	0.164	0		PECAM1_CD38	Endothelial|ciliated	1.376	0		ANXA1_FPR1	Dendritic|CD16	1.089	0		CD74_APP	Dendritic|pDC	2.444	0		PECAM1_CD38	NK|GMP	0.336	0		APP_FPR2	MSC|T cell	0.293	0
JAG1_NOTCH4	Basal cell|Endothelial	0.242	0		MERTK_GAS6	Endothelial|ciliated	0.14	0		CD48_CD244	Dendritic|CD16	0.565	0		NRP1_VEGFB	Dendritic|pDC	0.194	0		KLRB1_CLEC2D	NK|HSC	1.445	0		SELL_SELPLG	MSC|T cell	0.427	0
VEGFA_KDR	Basal cell|Endothelial	0.346	0		FN1_a3b1 complex	Endothelial|ciliated	0.494	0		SELL_SELPLG	Dendritic|CD16	1.292	0		FLT1_VEGFB	Dendritic|pDC	0.176	0		CD2_CD58	NK|HSC	0.469	0		PECAM1_CD177	MSC|T cell	0.646	0
MIF_TNFRSF14	Basal cell|Endothelial	0.76	0		FN1_aVb1 complex	Endothelial|ciliated	0.504	0		CD99_PILRA	Dendritic|CD16	0.751	0		TNF_VSIR	Dendritic|pDC	0.316	0		PECAM1_CD38	NK|HSC	0.328	0		F11R_aLb2 complex	MSC|T cell	0.205	0
EFNA1_EPHA2	Basal cell|Endothelial	0.27	0		LGALS9_CD44	Endothelial|macrophage	0.787	0		CD52_SIGLEC10	Dendritic|CD16	1.264	0		CCL3_CCR5	Dendritic|pDC	0.386	0		KLRB1_CLEC2D	NK|MSC	1.338	0		LAMP1_FAM3C	MSC|pDC	0.211	0
NRG1_LSR	Basal cell|Endothelial	0.149	0		PGRMC2_CCL4L2	Endothelial|macrophage	0.35	0		PLAUR_a4b1 complex	Dendritic|CD16	0.629	0		CCL5_CCR5	Dendritic|pDC	0.377	0		CD2_CD58	NK|MSC	0.46	0		PECAM1_CD38	MSC|pDC	0.311	0
SEMA4A_PLXND1	Basal cell|Endothelial	0.287	0		TNFRSF1A_GRN	Endothelial|macrophage	0.89	0		ICAM1_aXb2 complex	Dendritic|CD16	0.52	0		GRN_SORT1	Dendritic|pDC	0.883	0		SELL_CD34	NK|MSC	0.816	0		LGALS9_CD44	Meg|B cell	0.464	0
EPHB4_EFNB1	Basal cell|Endothelial	0.147	0		ICAM1_SPN	Endothelial|macrophage	0.155	0		ICAM1_aLb2 complex	Dendritic|CD16	1.015	0		TNF_DAG1	Dendritic|pDC	0.174	0		CD94:NKG2A_HLA-E	NK|MSC	0.777	0		LAMP1_FAM3C	Meg|B cell	0.197	0
EPHA4_EFNB1	Basal cell|Endothelial	0.173	0		ICAM1_ITGAL	Endothelial|macrophage	0.149	0		ICAM3_aLb2 complex	Dendritic|CD16	1.382	0		LGALS9_DAG1	Dendritic|pDC	0.433	0		CD94:NKG2C_HLA-E	NK|MSC	0.706	0		PGRMC2_CCL4L2	Meg|B cell	0.316	0
EFNB2_EPHB4	Basal cell|Endothelial	0.325	0		NRP2_VEGFA	Endothelial|macrophage	0.512	0		F11R_aLb2 complex	Dendritic|CD16	1.093	0		TNF_TNFRSF1A	Dendritic|pDC	0.16	0		CD94:NKG2E_HLA-E	NK|MSC	0.803	0		TNFRSF1A_GRN	Meg|B cell	0.231	0
VEGFA_FLT1	Basal cell|Endothelial	0.436	0		NRP1_VEGFB	Endothelial|macrophage	0.186	0		CD47_SIRB1 complex	Dendritic|CD16	0.474	0		TNF_FAS	Dendritic|pDC	0.174	0		KLRB1_CLEC2D	NK|Meg	1.34	0		CD74_APP	Meg|B cell	0.625	0
CD55_ADGRE5	Basal cell|Endothelial	0.669	0		FLT1_VEGFB	Endothelial|macrophage	0.52	0		LGALS9_CD44	Dendritic|CD4T	0.972	0		TNF_RIPK1	Dendritic|pDC	0.168	0		CD2_CD58	NK|Meg	0.447	0		HLA-F_LILRB1	Meg|B cell	0.118	0
ESAM_ESAM	Basal cell|Endothelial	0.39	0		NRP2_SEMA3C	Endothelial|macrophage	0.535	0		CD74_COPA	Dendritic|CD4T	2.49	0		TNFSF10_RIPK1	Dendritic|pDC	0.67	0		SELL_CD34	NK|Meg	0.676	0		FAM3C_CLEC2D	Meg|B cell	0.168	0
COL8A1_a10b1 complex	Basal cell|Endothelial	0.204	0		HLA-F_LILRB2	Endothelial|macrophage	0.294	0		NOTCH2_IL24	Dendritic|CD4T	0.742	0		PF4_CXCR3	Dendritic|pDC	0.228	0		CD94:NKG2A_HLA-E	NK|Meg	0.654	0		LGALS9_CD47	Meg|B cell	0.323	0
COL4A4_a10b1 complex	Basal cell|Endothelial	0.113	0		HLA-F_LILRB1	Endothelial|macrophage	0.316	0		LGALS9_CD47	Dendritic|CD4T	0.691	0		SEMA4A_PLXND1	Dendritic|pDC	0.399	0		CD94:NKG2C_HLA-E	NK|Meg	0.582	0		MDK_SORL1	Meg|B cell	0.311	0
COL12A1_a10b1 complex	Basal cell|Endothelial	0.119	0		GRN_SORT1	Endothelial|macrophage	0.49	0		SIRPA_CD47	Dendritic|CD4T	0.486	0		PTGIR_GHRL	Dendritic|pDC	0.296	0		CD94:NKG2E_HLA-E	NK|Meg	0.68	0		APP_FPR2	Meg|B cell	0.353	0
COL8A1_a1b1 complex	Basal cell|Endothelial	0.249	0		COPA_SORT1	Endothelial|macrophage	0.299	0		LGALS9_SORL1	Dendritic|CD4T	0.993	0		PLXNC1_SEMA7A	Dendritic|pDC	0.231	0		TNFRSF1B_GRN	NK|Monocyte	0.722	0		SELP_SELPLG	Meg|B cell	0.401	0
COL4A4_a1b1 complex	Basal cell|Endothelial	0.158	0		LGALS9_LRP1	Endothelial|macrophage	0.497	0		PLXNB2_SEMA4D	Dendritic|CD4T	0.682	0		C5AR1_RPS19	Dendritic|pDC	1.913	0		CD44_HBEGF	NK|Monocyte	0.482	0		SELP_CD24	Meg|B cell	0.63	0
COL12A1_a1b1 complex	Basal cell|Endothelial	0.164	0		MDK_LRP1	Endothelial|macrophage	0.518	0		TNFSF12_TNFRSF25	Dendritic|CD4T	0.184	0		CXCR1_YARS	Dendritic|pDC	0.194	0		HLA-F_LILRB2	NK|Monocyte	0.582	0		PECAM1_CD177	Meg|B cell	0.886	0
COL8A1_a2b1 complex	Basal cell|Endothelial	0.195	0		LGALS9_CD47	Endothelial|macrophage	0.422	0		SELL_SELPLG	Dendritic|CD4T	0.964	0		THBS1_aVb3 complex	Dendritic|pDC	0.298	0		COPA_SORT1	NK|Monocyte	0.246	0		GP1BA_aMb2 complex	Meg|B cell	0.224	0
COL4A4_a2b1 complex	Basal cell|Endothelial	0.104	0		SIRPA_CD47	Endothelial|macrophage	0.37	0		LTBR_LTB	Dendritic|CD4T	1.171	0		FCER2_aVb3 complex	Dendritic|pDC	0.259	0		KLRB1_CLEC2D	NK|Monocyte	1.132	0		IL1 receptor_IL1RN	Meg|B cell	0.146	0
COL12A1_a2b1 complex	Basal cell|Endothelial	0.11	0		LGALS9_SLC1A5	Endothelial|macrophage	0.29	0		LGALS9_CD44	Dendritic|CD8T	0.928	0		PLAUR_aVb3 complex	Dendritic|pDC	0.476	0		CD2_CD58	NK|Monocyte	0.534	0		IL1 receptor inhibitor_IL1RN	Meg|B cell	0.146	0
LAMC1_a2b1 complex	Basal cell|Endothelial	0.163	0		LGALS9_COLEC12	Endothelial|macrophage	0.265	0		TGFB1_TGFBR3	Dendritic|CD8T	0.496	0		PLAUR_a4b1 complex	Dendritic|pDC	0.533	0		CD94:NKG2A_HLA-E	NK|Monocyte	0.616	0		TGFB1_TGFBR3	Meg|Endothelial	0.475	0
CDH1_a2b1 complex	Basal cell|Endothelial	0.294	0		LGALS9_HAVCR2	Endothelial|macrophage	0.306	0		CD74_COPA	Dendritic|CD8T	2.542	0		FCER2_aMb2 complex	Dendritic|pDC	0.424	0		CD94:NKG2E_HLA-E	NK|Monocyte	0.642	0		LAMP1_FAM3C	Meg|Endothelial	0.24	0
LAMA3_a3b1 complex	Basal cell|Endothelial	0.176	0		MDK_SORL1	Endothelial|macrophage	0.275	0		ICAM1_SPN	Dendritic|CD8T	0.596	0		ACVR_1A2A receptor_INHBA	Dendritic|pDC	0.233	0		TNFRSF1B_GRN	NK|Monocyte dendritic cell	0.694	0		CD74_APP	Meg|Endothelial	0.919	0
FN1_a5b1 complex	Basal cell|Endothelial	0.462	0		CXCL12_CXCR4	Endothelial|macrophage	0.347	0		ICAM1_ITGAL	Dendritic|CD8T	0.754	0		ACVR_1B2A receptor_INHBA	Dendritic|pDC	0.233	0		HLA-F_LILRB2	NK|Monocyte dendritic cell	0.714	0		COPA_SORT1	Meg|Endothelial	0.332	0
LAMC1_a6b1 complex	Basal cell|Endothelial	0.329	0		APP_FPR2	Endothelial|macrophage	0.984	0		NOTCH2_IL24	Dendritic|CD8T	0.695	0		ICAM4_aLb2 complex	Dendritic|pDC	0.15	0		HLA-F_LILRB1	NK|Monocyte dendritic cell	0.628	0		CD46_JAG1	Meg|Endothelial	0.443	0
ACVR_1A2B receptor_INHBB	Basal cell|Endothelial	0.134	0		CD99_PILRA	Endothelial|macrophage	1.208	0		LGALS9_CD47	Dendritic|CD8T	0.711	0		CD47_SIRB1 complex	Dendritic|pDC	0.801	0		COPA_SORT1	NK|Monocyte dendritic cell	0.243	0		PF4_ACKR1	Meg|Endothelial	1.283	0
ACVR_1B2B receptor_INHBB	Basal cell|Endothelial	0.131	0		FN1_a4b1 complex	Endothelial|macrophage	0.518	0		SIRPA_CD47	Dendritic|CD8T	0.507	0		FFAR2_FAM3C	Eryth|B	0.475	0		KLRB1_CLEC2D	NK|Monocyte dendritic cell	0.926	0		LGALS9_CD47	Meg|Endothelial	0.282	0
PlexinA1_complex3_SEMA3A	Basal cell|Endothelial	0.139	0		JAM2_a4b1 complex	Endothelial|macrophage	0.17	0		LGALS9_SORL1	Dendritic|CD8T	0.976	0		HLA-C_FAM3C	Eryth|B	1.755	0		CD160_TNFRSF14	NK|Monocyte dendritic cell	0.347	0		VEGFA_KDR	Meg|Endothelial	0.551	0
PlexinA2_complex1_SEMA3A	Basal cell|Endothelial	0.122	0		FN1_a5b1 complex	Endothelial|macrophage	0.516	0		PLXNB2_SEMA4D	Dendritic|CD8T	0.706	0		LAMP1_FAM3C	Eryth|B	0.295	0		CD2_CD58	NK|Monocyte dendritic cell	0.554	0		VEGFA_FLT1	Meg|Endothelial	0.544	0
IL6 receptor_IL6	Basal cell|Endothelial	0.424	0		FBN1_a5b1 complex	Endothelial|macrophage	0.234	0		PLD2_ARF1	Dendritic|CD8T	0.407	0		HLA-F_LILRB1	Eryth|B	0.339	0		CD99_PILRA	NK|Monocyte dendritic cell	0.497	0		PTPRC_MRC1	Meg|Endothelial	0.992	0
NRG1_a6b4 complex	Basal cell|Endothelial	0.224	0		FN1_aVb1 complex	Endothelial|macrophage	0.502	0		SELL_SELPLG	Dendritic|CD8T	1.016	0		SIRPA_CD47	Eryth|B	0.539	0		CD94:NKG2A_HLA-E	NK|Monocyte dendritic cell	0.881	0		SELP_SELPLG	Meg|Endothelial	0.367	0
CADM1_CADM1	Basal cell|Fibroblasts	0.46	0		ICAM1_aMb2 complex	Endothelial|macrophage	0.154	0		LTBR_LTB	Dendritic|CD8T	0.635	0		PTPRC_CD22	Eryth|B	2.129	0		CD94:NKG2C_HLA-E	NK|Monocyte dendritic cell	0.809	0		SELP_CD24	Meg|Endothelial	0.442	0
TNFRSF10A_FGFR4	Basal cell|Fibroblasts	0.241	0		ICAM1_aXb2 complex	Endothelial|macrophage	0.305	0		PLAUR_a4b1 complex	Dendritic|CD8T	0.519	0		C5AR1_RPS19	Eryth|B	2.326	0		CD94:NKG2E_HLA-E	NK|Monocyte dendritic cell	0.907	0		PECAM1_CD177	Meg|Endothelial	0.803	0
FGF7_FGFR4	Basal cell|Fibroblasts	0.269	0		ICAM1_aLb2 complex	Endothelial|macrophage	0.149	0		ICAM1_aLb2 complex	Dendritic|CD8T	0.754	0		TNFRSF1A_GRN	Eryth|CD14	0.843	0		KLRB1_CLEC2D	NK|NK	1.075	0		ESAM_ESAM	Meg|Endothelial	0.459	0
LAMP1_FAM3C	Basal cell|Fibroblasts	0.499	0		F11R_aLb2 complex	Endothelial|macrophage	0.197	0		ICAM3_aLb2 complex	Dendritic|CD8T	1.121	0		TNFRSF1B_GRN	Eryth|CD14	0.87	0		HLA-E_KLRC1	NK|NK	1.537	0		SELP_CD24	Meg|Eryth	0.431	0
CXADR_FAM3C	Basal cell|Fibroblasts	0.489	0		FLT1 complex_VEGFA	Endothelial|macrophage	0.544	0		F11R_aLb2 complex	Dendritic|CD8T	0.832	0		CD44_HBEGF	Eryth|CD14	0.798	0		HLA-E_KLRC2	NK|NK	1.465	0		PGRMC2_CCL4L2	Meg|Eryth progenitor	0.305	0
EGFR_TGFB1	Basal cell|Fibroblasts	0.268	0		FLT1 complex_VEGFB	Endothelial|macrophage	0.52	0		LGALS9_CD44	Dendritic|Dendritic	1.059	0		TFRC_TNFSF13B	Eryth|CD14	0.88	0		HLA-E_KLRK1	NK|NK	2.2	0		CCL5_ACKR1	Meg|Eryth progenitor	0.415	0
EGFR_MIF	Basal cell|Fibroblasts	0.577	0		EGFR_COPA	Fibroblasts|AT1	0.311	0		TNFRSF1A_GRN	Dendritic|Dendritic	1.058	0		ICAM1_SPN	Eryth|CD14	0.326	0		CLEC2B_KLRF1	NK|NK	0.84	0		PF4_ACKR1	Meg|Eryth progenitor	1.274	0
EGFR_COPA	Basal cell|Fibroblasts	0.359	0		NRP1_VEGFA	Fibroblasts|AT1	0.288	0		TNFRSF1B_GRN	Dendritic|Dendritic	1.44	0		ICAM1_ITGAL	Eryth|CD14	0.383	0		CD94:NKG2A_HLA-E	NK|NK	1.537	0		LGALS9_SLC1A5	Meg|Eryth progenitor	0.35	0
EGFR_HBEGF	Basal cell|Fibroblasts	0.327	0		NRP2_SEMA3C	Fibroblasts|AT1	0.265	0		CD74_COPA	Dendritic|Dendritic	2.756	0		HLA-F_LILRB2	Eryth|CD14	0.872	0		CD94:NKG2C_HLA-E	NK|NK	1.465	0		SELP_SELPLG	Meg|Eryth progenitor	0.376	0
CD40_TNFSF13B	Basal cell|Fibroblasts	0.119	0		COL1A1_a2b1 complex	Fibroblasts|AT1	0.903	0		HLA-DPB1_TNFSF13B	Dendritic|Dendritic	2.246	0		HLA-F_LILRB1	Eryth|CD14	0.366	0		CD94:NKG2E_HLA-E	NK|NK	1.563	0		SELP_CD24	Meg|Eryth progenitor	0.542	0
ICAM1_SPN	Basal cell|Fibroblasts	0.528	0		COL3A1_a2b1 complex	Fibroblasts|AT1	1.207	0		TFRC_TNFSF13B	Dendritic|Dendritic	0.383	0		TNFSF10_RIPK1	Eryth|CD14	0.761	0		TNFRSF1B_GRN	NK|Neutrophil	0.775	0		PECAM1_CD177	Meg|Eryth progenitor	0.785	0
NRP2_VEGFA	Basal cell|Fibroblasts	0.26	0		COL4A1_a2b1 complex	Fibroblasts|AT1	0.532	0		CD74_APP	Dendritic|Dendritic	2.522	0		SIRPA_CD47	Eryth|CD14	0.458	0		CD44_HBEGF	NK|Neutrophil	0.519	0		GP1BA_aMb2 complex	Meg|Eryth progenitor	0.208	0
ADRB2_VEGFB	Basal cell|Fibroblasts	0.276	0		FN1_a2b1 complex	Fibroblasts|AT1	1.63	0		ICAM1_SPN	Dendritic|Dendritic	0.599	0		SEMA4A_PLXND1	Eryth|CD14	0.3	0		HLA-F_LILRB2	NK|Neutrophil	0.726	0		PGRMC2_CCL4L2	Meg|GMP	0.322	0
NRP2_SEMA3C	Basal cell|Fibroblasts	0.27	0		COL5A2_a2b1 complex	Fibroblasts|AT1	0.537	0		CD1D_LILRB2	Dendritic|Dendritic	0.463	0		C5AR1_RPS19	Eryth|CD14	2.261	0		COPA_SORT1	NK|Neutrophil	0.285	0		TNFRSF1A_GRN	Meg|GMP	0.198	0
COPA_SORT1	Basal cell|Fibroblasts	0.31	0		COL1A2_a2b1 complex	Fibroblasts|AT1	1.338	0		GRN_SORT1	Dendritic|Dendritic	1.041	0		CXCR1_YARS	Eryth|CD14	0.537	0		KLRB1_CLEC2D	NK|Neutrophil	0.836	0		HLA-DPB1_TNFSF13B	Meg|GMP	0.367	0
DPP4_CXCL12	Basal cell|Fibroblasts	0.173	0		COL4A2_a2b1 complex	Fibroblasts|AT1	0.374	0		COPA_SORT1	Dendritic|Dendritic	0.542	0		LAIR1_LILRB4	Eryth|CD14	0.319	0		CD2_CD58	NK|Neutrophil	0.537	0		CD74_APP	Meg|GMP	0.672	0
NOTCH1_JAG1	Basal cell|Fibroblasts	0.202	0		COL6A1_a2b1 complex	Fibroblasts|AT1	0.707	0		LGALS9_LRP1	Dendritic|Dendritic	0.553	0		ICAM1_aMb2 complex	Eryth|CD14	0.551	0		CD94:NKG2A_HLA-E	NK|Neutrophil	0.791	0		COPA_SORT1	Meg|GMP	0.259	0
CD46_JAG1	Basal cell|Fibroblasts	0.556	0		COL6A2_a2b1 complex	Fibroblasts|AT1	0.778	0		LGALS9_CD47	Dendritic|Dendritic	0.661	0		ICAM1_aLb2 complex	Eryth|CD14	0.383	0		CD94:NKG2C_HLA-E	NK|Neutrophil	0.719	0		FAM3C_CLEC2D	Meg|GMP	0.124	0
MDK_LRP1	Basal cell|Fibroblasts	0.537	0		COL6A3_a2b1 complex	Fibroblasts|AT1	0.961	0		SIRPA_CD47	Dendritic|Dendritic	0.456	0		IL1 receptor inhibitor_IL1B	Eryth|CD14	0.392	0		CD94:NKG2E_HLA-E	NK|Neutrophil	0.817	0		LGALS9_SLC1A5	Meg|GMP	0.29	0
PDGFA_PDGFRA	Basal cell|Fibroblasts	0.48	0		COL5A1_a2b1 complex	Fibroblasts|AT1	0.418	0		LGALS9_SLC1A5	Dendritic|Dendritic	0.514	0		TNFRSF1A_GRN	Eryth|CD16	0.481	0		CD47_SIRB1 complex	NK|Neutrophil	0.574	0		MDK_SORL1	Meg|GMP	0.288	0
WNT5A_FZD1	Basal cell|Fibroblasts	0.166	0		COL8A1_a2b1 complex	Fibroblasts|AT1	0.531	0		LGALS9_HAVCR2	Dendritic|Dendritic	0.571	0		TNFRSF1B_GRN	Eryth|CD16	0.508	0		HLA-C_FAM3C	NK|Plasma	1.288	0		SELP_SELPLG	Meg|GMP	0.415	0
WNT7B_FZD1	Basal cell|Fibroblasts	0.143	0		COL15A1_a2b1 complex	Fibroblasts|AT1	0.284	0		PLD2_ARF1	Dendritic|Dendritic	0.555	0		ICAM1_SPN	Eryth|CD16	0.556	0		TNFRSF1B_GRN	NK|Plasma	0.499	0		SELP_CD24	Meg|GMP	0.649	0
WNT5A_ANTXR1	Basal cell|Fibroblasts	0.172	0		COL14A1_a2b1 complex	Fibroblasts|AT1	0.754	0		SEMA4A_PLXND1	Dendritic|Dendritic	0.404	0		ICAM1_ITGAL	Eryth|CD16	0.475	0		KLRB1_CLEC2D	NK|Plasma	1.028	0		PECAM1_CD38	Meg|GMP	0.525	0
FGFR1_FGF7	Basal cell|Fibroblasts	0.409	0		COL21A1_a2b1 complex	Fibroblasts|AT1	0.296	0		ANXA1_FPR1	Dendritic|Dendritic	1.011	0		HLA-F_LILRB2	Eryth|CD16	1.271	0		CD160_TNFRSF14	NK|Plasma	0.349	0		PECAM1_CD177	Meg|GMP	0.888	0
JAG1_NOTCH2	Basal cell|Fibroblasts	0.218	0		COL12A1_a2b1 complex	Fibroblasts|AT1	0.28	0		ALOX5_ALOX5AP	Dendritic|Dendritic	0.269	0		HLA-F_LILRB1	Eryth|CD16	0.762	0		HLA-E_KLRK1	NK|Plasma	1.469	0		GP1BA_aMb2 complex	Meg|GMP	0.228	0
JAG1_NOTCH3	Basal cell|Fibroblasts	0.145	0		LAMC1_a2b1 complex	Fibroblasts|AT1	0.646	0		SELL_SELPLG	Dendritic|Dendritic	1.021	0		TNFSF10_RIPK1	Eryth|CD16	0.759	0		PECAM1_CD38	NK|Plasma	0.449	0		IL1 receptor_IL1RN	Meg|GMP	0.134	0
SCGB3A1_NOTCH3	Basal cell|Fibroblasts	0.381	0		FN1_a3b1 complex	Fibroblasts|AT1	1.628	0		PLAUR_a4b1 complex	Dendritic|Dendritic	0.435	0		SIRPA_CD47	Eryth|CD16	0.456	0		CD94:NKG2A_HLA-E	NK|Plasma	0.975	0		IL1 receptor inhibitor_IL1RN	Meg|GMP	0.134	0
MIF_TNFRSF14	Basal cell|Fibroblasts	0.711	0		THBS1_a3b1 complex	Fibroblasts|AT1	0.566	0		ICAM1_aXb2 complex	Dendritic|Dendritic	0.713	0		C5AR1_RPS19	Eryth|CD16	2.15	0		CD94:NKG2C_HLA-E	NK|Plasma	0.903	0		CD74_COPA	Meg|HSC	0.635	0
NRG1_LSR	Basal cell|Fibroblasts	0.133	0		FN1_aVb1 complex	Fibroblasts|AT1	1.488	0		IL1 receptor inhibitor_IL1B	Dendritic|Dendritic	0.169	0		CXCR1_YARS	Eryth|CD16	0.535	0		CD94:NKG2E_HLA-E	NK|Plasma	1.001	0		LGALS9_CD47	Meg|HSC	0.307	0
CEACAM6_CEACAM6	Basal cell|Fibroblasts	0.601	0		IGF1_a6b4 complex	Fibroblasts|AT1	0.202	0		IL1 receptor inhibitor_IL1RN	Dendritic|Dendritic	0.163	0		LAIR1_LILRB4	Eryth|CD16	0.299	0		KLRB1_CLEC2D	NK|T cell	1.265	0		LGALS9_SLC1A5	Meg|HSC	0.283	0
TNFSF12_TNFRSF12A	Basal cell|Fibroblasts	0.325	0		EGFR_COPA	Fibroblasts|AT2	0.305	0		IL18 receptor_IL18	Dendritic|Dendritic	0.297	0		ICAM1_aLb2 complex	Eryth|CD16	0.475	0		HLA-E_KLRK1	NK|T cell	1.611	0		CD96_NECTIN1	Meg|HSC	0.116	0
PROS1_AXL	Basal cell|Fibroblasts	0.242	0		NRP1_VEGFA	Fibroblasts|AT2	0.305	0		LGALS9_CD44	Dendritic|Eryth	0.891	0		ICAM3_aLb2 complex	Eryth|CD16	0.533	0		CD94:NKG2A_HLA-E	NK|T cell	1.143	0		SELP_CD34	Meg|HSC	0.367	0
CD55_ADGRE5	Basal cell|Fibroblasts	0.734	0		NRP2_VEGFA	Fibroblasts|AT2	0.227	0		TNFRSF1A_GRN	Dendritic|Eryth	0.465	0		IL1 receptor inhibitor_IL1B	Eryth|CD16	0.318	0		CD94:NKG2C_HLA-E	NK|T cell	1.071	0		SELP_SELPLG	Meg|HSC	0.384	0
MET_HGF	Basal cell|Fibroblasts	0.335	0		COPA_SORT1	Fibroblasts|AT2	0.28	0		TNFRSF1B_GRN	Dendritic|Eryth	0.847	0		SIRPA_CD47	Eryth|CD4T	0.45	0		CD94:NKG2E_HLA-E	NK|T cell	1.168	0		SELP_CD24	Meg|HSC	0.443	0
COL8A1_a1b1 complex	Basal cell|Fibroblasts	0.368	0		MDK_SORL1	Fibroblasts|AT2	0.446	0		CD74_COPA	Dendritic|Eryth	2.517	0		C5AR1_RPS19	Eryth|CD4T	2.692	0		TNFRSF1B_GRN	NK|pDC	0.555	0		PECAM1_CD38	Meg|HSC	0.625	0
COL4A4_a1b1 complex	Basal cell|Fibroblasts	0.277	0		FN1_a3b1 complex	Fibroblasts|AT2	1.482	0		CD1D_LILRB2	Dendritic|Eryth	0.448	0		FFAR2_CCL4L2	Eryth|CD8T	0.456	0		CD74_APP	NK|pDC	1.01	0		C5AR1_RPS19	Meg|HSC	1.999	0
COL12A1_a1b1 complex	Basal cell|Fibroblasts	0.283	0		THBS1_a3b1 complex	Fibroblasts|AT2	0.42	0		LGALS9_LRP1	Dendritic|Eryth	0.582	0		SIRPA_CD47	Eryth|CD8T	0.473	0		HLA-F_LILRB2	NK|pDC	0.685	0		IL1 receptor_IL1B	Meg|HSC	0.253	0
FN1_a2b1 complex	Basal cell|Fibroblasts	0.337	0		CD44_FGFR2	Fibroblasts|Basal cell	0.481	0		LGALS9_CD47	Dendritic|Eryth	0.629	0		C5AR1_RPS19	Eryth|CD8T	2.45	0		HLA-F_LILRB1	NK|pDC	0.665	0		IL1 receptor inhibitor_IL1B	Meg|HSC	0.253	0
COL8A1_a2b1 complex	Basal cell|Fibroblasts	0.321	0		FGF7_FGFR2	Fibroblasts|Basal cell	0.86	0		SIRPA_CD47	Dendritic|Eryth	0.424	0		FFAR2_TNF	Eryth|Dendritic	0.306	0		KLRB1_CLEC2D	NK|pDC	0.977	0		IL18 receptor_IL18	Meg|HSC	0.203	0
COL4A4_a2b1 complex	Basal cell|Fibroblasts	0.23	0		TIMP1_FGFR2	Fibroblasts|Basal cell	1.473	0		LGALS9_SORL1	Dendritic|Eryth	0.771	0		FCGR2A_CXCL9	Eryth|Dendritic	1.149	0		TNFRSF1B_GRN	Neutrophil|B cell	0.415	0		LGALS9_CD44	Meg|MSC	0.503	0
COL12A1_a2b1 complex	Basal cell|Fibroblasts	0.236	0		FGFR1_FGFR2	Fibroblasts|Basal cell	0.198	0		PLXNB2_SEMA4D	Dendritic|Eryth	0.538	0		ICAM1_AREG	Eryth|Dendritic	0.481	0		CD74_COPA	Neutrophil|B cell	0.645	0		CD74_COPA	Meg|MSC	0.607	0
LAMC1_a2b1 complex	Basal cell|Fibroblasts	0.289	0		MDK_PTPRZ1	Fibroblasts|Basal cell	0.492	0		SELL_SELPLG	Dendritic|Eryth	0.896	0		TNFRSF1A_GRN	Eryth|Dendritic	0.904	0		PTPRC_CD22	Neutrophil|B cell	1.302	0		HLA-DPB1_TNFSF13B	Meg|MSC	0.334	0
CDH1_a2b1 complex	Basal cell|Fibroblasts	0.42	0		PLXNB2_PTN	Fibroblasts|Basal cell	0.164	0		ICAM1_aXb2 complex	Dendritic|Eryth	0.204	0		TNFRSF1B_GRN	Eryth|Dendritic	0.931	0		HLA-E_KLRK1	Neutrophil|B cell	0.722	0		CD74_APP	Meg|MSC	0.656	0
FN1_a8b1 complex	Basal cell|Fibroblasts	0.393	0		PLXNB2_SEMA4D	Fibroblasts|Basal cell	0.262	0		LGALS9_CD44	Dendritic|GMP	0.827	0		ICAM1_SPN	Eryth|Dendritic	0.423	0		C5AR1_RPS19	Neutrophil|B cell	1.946	0		LGALS9_CD47	Meg|MSC	0.308	0
ACVR1_BMPR2_BMP5	Basal cell|Fibroblasts	0.13	0		CLEC2B_KLRF1	Fibroblasts|Basal cell	0.609	0		TGFB1_TGFBR3	Dendritic|GMP	0.482	0		HLA-F_LILRB1	Eryth|Dendritic	0.46	0		PLAUR_a4b1 complex	Neutrophil|B cell	0.663	0		MDK_SORL1	Meg|MSC	0.265	0
ACVR_1A2B receptor_BMP5	Basal cell|Fibroblasts	0.13	0		FN1_a4b1 complex	Fibroblasts|Basal cell	1.628	0		CD74_COPA	Dendritic|GMP	2.642	0		NOTCH2_JAG2	Eryth|Dendritic	0.233	0		CD74_MIF	Neutrophil|Endothelial	1.566	0		SELP_CD34	Meg|MSC	0.521	0
BMPR1A_BMPR2_BMP5	Basal cell|Fibroblasts	0.143	0		PLA2G2A_a4b1 complex	Fibroblasts|Basal cell	0.323	0		ICAM1_SPN	Dendritic|GMP	0.877	0		NOTCH1_JAG2	Eryth|Dendritic	0.153	0		TNFRSF1B_GRN	Neutrophil|Endothelial	1.139	0		SELP_SELPLG	Meg|MSC	0.355	0
BMR1A_AVR2B_BMP5	Basal cell|Fibroblasts	0.143	0		FN1_aVb1 complex	Fibroblasts|Basal cell	1.614	0		ICAM1_ITGAL	Dendritic|GMP	0.673	0		NOTCH1_NOV	Eryth|Dendritic	0.134	0		CD74_COPA	Neutrophil|Endothelial	1.395	0		PECAM1_CD38	Meg|MSC	0.633	0
ACVR_1B2B receptor_GDF10	Basal cell|Fibroblasts	0.126	0		FN1_aVb5 complex	Fibroblasts|Basal cell	1.509	0		LGALS9_CD47	Dendritic|GMP	0.867	0		SIRPA_CD47	Eryth|Dendritic	0.698	0		SIRPA_CD47	Neutrophil|Endothelial	0.963	0		C5AR1_RPS19	Meg|MSC	2.036	0
IL6 receptor_IL6	Basal cell|Fibroblasts	0.349	0		LAMC1_a6b1 complex	Fibroblasts|Basal cell	0.497	0		SIRPA_CD47	Dendritic|GMP	0.663	0		CEACAM1_CD209	Eryth|Dendritic	0.306	0		TNFSF13_TNFRSF14	Neutrophil|Endothelial	0.998	0		IL1 receptor_IL1B	Meg|MSC	0.337	0
LIFR_LIF	Basal cell|Fibroblasts	0.255	0		LAMC1_a7b1 complex	Fibroblasts|Basal cell	0.656	0		LGALS9_SORL1	Dendritic|GMP	0.824	0		ICAM3_CD209	Eryth|Dendritic	0.344	0		PLXNC1_SEMA7A	Neutrophil|Endothelial	0.693	0		IL1 receptor inhibitor_IL1B	Meg|MSC	0.337	0
CXADR_FAM3C	Basal cell|MKI67 progenitor	0.373	0		IGF1_a6b4 complex	Fibroblasts|Basal cell	0.358	0		PLXNB2_SEMA4D	Dendritic|GMP	0.69	0		COPA_P2RY6	Eryth|Dendritic	0.13	0		SELL_SELPLG	Neutrophil|Endothelial	1.921	0		IL18 receptor_IL18	Meg|MSC	0.283	0
EGFR_TGFB1	Basal cell|MKI67 progenitor	0.394	0		FGF7_FGFR2	Fibroblasts|Club	0.841	0		PLD2_ARF1	Dendritic|GMP	0.595	0		NAMPT_P2RY6	Eryth|Dendritic	1.674	0		CD99_PILRA	Neutrophil|Endothelial	0.881	0		TGFB1_TGFbeta receptor1	Meg|MSC	0.31	0
EGFR_MIF	Basal cell|MKI67 progenitor	0.558	0		TIMP1_FGFR2	Fibroblasts|Club	1.454	0		CD48_CD244	Dendritic|GMP	0.523	0		PTPRC_MRC1	Eryth|Dendritic	2.255	0		LAIR1_LILRB4	Neutrophil|Endothelial	0.695	0		CD226_NECTIN2	Meg|Meg	0.13	0
EGFR_AREG	Basal cell|MKI67 progenitor	0.747	0		FGFR1_FGFR2	Fibroblasts|Club	0.179	0		ALOX5_ALOX5AP	Dendritic|GMP	0.296	0		PECAM1_CD38	Eryth|Dendritic	0.231	0		THBS1_a2Bb3 complex	Neutrophil|Endothelial	1.83	0		CD74_COPA	Meg|Meg	0.663	0
ICAM1_AREG	Basal cell|MKI67 progenitor	0.997	0		LAMP1_FAM3C	Fibroblasts|Club	0.314	0		SELL_SELPLG	Dendritic|GMP	1.044	0		C5AR1_RPS19	Eryth|Dendritic	2.567	0		THBS1_aVb3 complex	Neutrophil|Endothelial	1.83	0		CD74_APP	Meg|Meg	0.656	0
EGFR_GRN	Basal cell|MKI67 progenitor	1.299	0		EGFR_COPA	Fibroblasts|Club	0.241	0		PLAUR_a4b1 complex	Dendritic|GMP	0.652	0		CXCR1_YARS	Eryth|Dendritic	0.622	0		PLAUR_aVb3 complex	Neutrophil|Endothelial	0.938	0		COPA_SORT1	Meg|Meg	0.248	0
TNFRSF1A_GRN	Basal cell|MKI67 progenitor	1.268	0		NRP1_VEGFA	Fibroblasts|Club	0.324	0		ICAM1_aMb2 complex	Dendritic|GMP	0.34	0		LAIR1_LILRB4	Eryth|Dendritic	0.37	0		HLA-C_FAM3C	Neutrophil|Eryth	0.832	0		LGALS9_SLC1A5	Meg|Meg	0.38	0
EGFR_COPA	Basal cell|MKI67 progenitor	0.374	0		NRP2_VEGFA	Fibroblasts|Club	0.245	0		ICAM1_aLb2 complex	Dendritic|GMP	0.673	0		TFRC_TNFSF13B	Eryth|Eryth	0.888	0		CD74_MIF	Neutrophil|Eryth	1.57	0		SELP_CD34	Meg|Meg	0.453	0
EGFR_HBEGF	Basal cell|MKI67 progenitor	0.378	0		NRP2_SEMA3C	Fibroblasts|Club	0.204	0		ICAM3_aLb2 complex	Dendritic|GMP	1.04	0		CXCL8_CXCR1	Eryth|Eryth	0.857	0		CD74_COPA	Neutrophil|Eryth	0.739	0		SELP_CD24	Meg|Meg	0.421	0
ERBB4_HBEGF	Basal cell|MKI67 progenitor	0.209	0		MDK_SORL1	Fibroblasts|Club	0.455	0		F11R_aLb2 complex	Dendritic|GMP	0.751	0		CXCL8_CXCR2	Eryth|Eryth	1.253	0		TNFSF13_FAS	Neutrophil|Eryth	0.244	0		PECAM1_CD38	Meg|Meg	0.657	0
CD40_TNFSF13B	Basal cell|MKI67 progenitor	0.175	0		MDK_PTPRZ1	Fibroblasts|Club	0.473	0		LGALS9_CD44	Dendritic|Meg	1.068	0		TNFRSF10C_TNFSF10	Eryth|Eryth	0.872	0		TNFSF10_RIPK1	Neutrophil|Eryth	0.186	0		C5AR1_RPS19	Meg|Meg	1.923	0
ICAM1_SPN	Basal cell|MKI67 progenitor	0.722	0		COL1A1_a2b1 complex	Fibroblasts|Club	0.821	0		TNFRSF1A_GRN	Dendritic|Meg	0.745	0		ANXA1_FPR1	Eryth|Eryth	2.601	0		SIRPA_CD47	Neutrophil|Eryth	0.646	0		ESAM_ESAM	Meg|Meg	0.389	0
ICAM1_ITGAL	Basal cell|MKI67 progenitor	0.554	0		COL3A1_a2b1 complex	Fibroblasts|Club	1.124	0		TNFRSF1B_GRN	Dendritic|Meg	1.127	0		CD55_ADGRE5	Eryth|Eryth	1.637	0		PECAM1_CD38	Neutrophil|Eryth	0.427	0		THBS1_a2Bb3 complex	Meg|Meg	0.515	0
ADRB2_VEGFB	Basal cell|MKI67 progenitor	0.27	0		COL4A1_a2b1 complex	Fibroblasts|Club	0.449	0		CD74_COPA	Dendritic|Meg	2.734	0		ALOX5_ALOX5AP	Eryth|Eryth	2.166	0		C5AR1_RPS19	Neutrophil|Eryth	1.811	0		THBS1_aVb3 complex	Meg|Meg	0.515	0
NRP2_SEMA3C	Basal cell|MKI67 progenitor	0.175	0		FN1_a2b1 complex	Fibroblasts|Club	1.548	0		CD44_HBEGF	Dendritic|Meg	0.74	0		SELL_SELPLG	Eryth|Eryth	1.487	0		PLAUR_a4b1 complex	Neutrophil|Eryth	1.06	0		VWF_aVb3 complex	Meg|Meg	0.357	0
HLA-F_LILRB2	Basal cell|MKI67 progenitor	0.149	0		COL5A2_a2b1 complex	Fibroblasts|Club	0.455	0		HLA-DPB1_TNFSF13B	Dendritic|Meg	2.192	0		ICAM1_aXb2 complex	Eryth|Eryth	0.611	0		IL1 receptor inhibitor_IL1B	Neutrophil|Eryth	0.184	0		IL1 receptor_IL1B	Meg|Meg	0.435	0
HLA-F_LILRB1	Basal cell|MKI67 progenitor	0.169	0		COL1A2_a2b1 complex	Fibroblasts|Club	1.255	0		TFRC_TNFSF13B	Dendritic|Meg	0.33	0		IL1 receptor inhibitor_IL1B	Eryth|Eryth	0.297	0		HLA-C_FAM3C	Neutrophil|Eryth progenitor	0.821	0		IL1 receptor inhibitor_IL1B	Meg|Meg	0.435	0
COPA_SORT1	Basal cell|MKI67 progenitor	0.307	0		COL4A2_a2b1 complex	Fibroblasts|Club	0.292	0		CD74_APP	Dendritic|Meg	2.663	0		IL1 receptor inhibitor_IL1RN	Eryth|Eryth	0.532	0		CD74_MIF	Neutrophil|Eryth progenitor	1.378	0		IL18 receptor_IL18	Meg|Meg	0.253	0
FAM3C_CLEC2D	Basal cell|MKI67 progenitor	0.191	0		COL6A1_a2b1 complex	Fibroblasts|Club	0.624	0		CD1D_LILRB2	Dendritic|Meg	0.678	0		LAMP1_VSTM1	Eryth|GMP	0.317	0		CD74_COPA	Neutrophil|Eryth progenitor	0.722	0		LGALS9_CD44	Meg|Monocyte	0.412	0
TNFSF10_RIPK1	Basal cell|MKI67 progenitor	0.103	0		COL6A2_a2b1 complex	Fibroblasts|Club	0.695	0		HLA-G_LILRB2	Dendritic|Meg	0.47	0		TNFRSF1A_GRN	Eryth|GMP	0.644	0		TNFSF13_FAS	Neutrophil|Eryth progenitor	0.233	0		TNFRSF1A_GRN	Meg|Monocyte	0.548	0
CD46_JAG1	Basal cell|MKI67 progenitor	0.46	0		COL6A3_a2b1 complex	Fibroblasts|Club	0.879	0		HLA-G_LILRB1	Dendritic|Meg	0.375	0		TNFRSF1B_GRN	Eryth|GMP	0.671	0		TNFSF10_RIPK1	Neutrophil|Eryth progenitor	0.169	0		CD74_COPA	Meg|Monocyte	0.655	0
MDK_LRP1	Basal cell|MKI67 progenitor	0.271	0		COL5A1_a2b1 complex	Fibroblasts|Club	0.336	0		GRN_SORT1	Dendritic|Meg	1.101	0		CD74_APP	Eryth|GMP	0.644	0		SIRPA_CD47	Neutrophil|Eryth progenitor	0.65	0		HLA-DPB1_TNFSF13B	Meg|Monocyte	0.512	0
MDK_SORL1	Basal cell|MKI67 progenitor	0.213	0		COL8A1_a2b1 complex	Fibroblasts|Club	0.449	0		COPA_SORT1	Dendritic|Meg	0.602	0		ICAM1_SPN	Eryth|GMP	0.505	0		PECAM1_CD38	Neutrophil|Eryth progenitor	0.386	0		TFRC_TNFSF13B	Meg|Monocyte	0.633	0
TNFRSF10A_TNFSF10	Basal cell|MKI67 progenitor	0.125	0		COL15A1_a2b1 complex	Fibroblasts|Club	0.202	0		LGALS9_LRP1	Dendritic|Meg	0.662	0		ICAM1_ITGAL	Eryth|GMP	0.336	0		C5AR1_RPS19	Neutrophil|Eryth progenitor	1.841	0		CD74_APP	Meg|Monocyte	0.832	0
TNFRSF10B_TNFSF10	Basal cell|MKI67 progenitor	0.203	0		COL14A1_a2b1 complex	Fibroblasts|Club	0.671	0		LGALS9_CD47	Dendritic|Meg	0.705	0		TNFSF10_RIPK1	Eryth|GMP	0.767	0		PLAUR_a4b1 complex	Neutrophil|Eryth progenitor	1.03	0		GRN_SORT1	Meg|Monocyte	0.227	0
FGFR2_CD83	Basal cell|MKI67 progenitor	0.366	0		COL21A1_a2b1 complex	Fibroblasts|Club	0.213	0		SIRPA_CD47	Dendritic|Meg	0.501	0		SIRPA_CD47	Eryth|GMP	0.531	0		CD74_MIF	Neutrophil|GMP	1.376	0		COPA_SORT1	Meg|Monocyte	0.346	0
FGFR2_XPR1	Basal cell|MKI67 progenitor	0.171	0		COL12A1_a2b1 complex	Fibroblasts|Club	0.197	0		LGALS9_SORL1	Dendritic|Meg	0.811	0		CEACAM1_CEACAM6	Eryth|GMP	0.6	0		TNFRSF1B_GRN	Neutrophil|GMP	0.454	0		LGALS9_CD47	Meg|Monocyte	0.298	0
JAG1_NOTCH2	Basal cell|MKI67 progenitor	0.129	0		LAMC1_a2b1 complex	Fibroblasts|Club	0.563	0		PLXNB2_SEMA4D	Dendritic|Meg	0.667	0		CEACAM1_CEACAM8	Eryth|GMP	0.859	0		CD74_COPA	Neutrophil|GMP	0.679	0		LGALS9_SLC1A5	Meg|Monocyte	0.327	0
PLXNB2_SEMA4D	Basal cell|MKI67 progenitor	0.335	0		FN1_a3b1 complex	Fibroblasts|Club	1.508	0		PLD2_ARF1	Dendritic|Meg	0.807	0		C5AR1_RPS19	Eryth|GMP	1.928	0		CD44_HBEGF	Neutrophil|GMP	0.565	0		MDK_SORL1	Meg|Monocyte	0.292	0
PLXNB1_SEMA4D	Basal cell|MKI67 progenitor	0.146	0		THBS1_a3b1 complex	Fibroblasts|Club	0.446	0		SEMA4A_PLXND1	Dendritic|Meg	0.397	0		CXCR1_YARS	Eryth|GMP	0.594	0		HLA-DPB1_TNFSF13B	Neutrophil|GMP	0.58	0		CEACAM1_CEACAM6	Meg|Monocyte	0.297	0
MIF_TNFRSF14	Basal cell|MKI67 progenitor	0.79	0		FN1_aVb1 complex	Fibroblasts|Club	1.485	0		ANXA1_FPR1	Dendritic|Meg	1.177	0		FPR2_CAMP	Eryth|GMP	0.707	0		TFRC_TNFSF13B	Neutrophil|GMP	0.805	0		IL1B_ADRB2	Meg|Monocyte	0.423	0
SCGB3A1_MARCO	Basal cell|MKI67 progenitor	0.881	0		IGF1_a6b4 complex	Fibroblasts|Club	0.22	0		ALOX5_ALOX5AP	Dendritic|Meg	0.299	0		LAIR1_LILRB4	Eryth|GMP	0.21	0		CD74_APP	Neutrophil|GMP	0.696	0		APP_FPR2	Meg|Monocyte	0.352	0
NRG1_NETO2	Basal cell|MKI67 progenitor	0.176	0		LAMP1_FAM3C	Fibroblasts|Endothelial	0.284	0		SELL_SELPLG	Dendritic|Meg	0.978	0		ICAM1_aMb2 complex	Eryth|GMP	0.654	0		TNFSF13_TNFRSF1A	Neutrophil|GMP	0.212	0		SELP_SELPLG	Meg|Monocyte	0.409	0
NRG1_MS4A4A	Basal cell|MKI67 progenitor	0.53	0		EGFR_GRN	Fibroblasts|Endothelial	0.471	0		CD99_PILRA	Dendritic|Meg	0.477	0		ICAM1_aLb2 complex	Eryth|GMP	0.336	0		SIRPA_CD47	Neutrophil|GMP	0.549	0		SELP_CD24	Meg|Monocyte	0.763	0
LRP6_CKLF	Basal cell|MKI67 progenitor	0.671	0		TNFRSF1A_GRN	Fibroblasts|Endothelial	0.463	0		COL8A2_a2b1 complex	Dendritic|Meg	0.194	0		ICAM1_ITGAL	Eryth|Meg	0.332	0		CD55_ADGRE5	Neutrophil|GMP	0.677	0		PECAM1_CD38	Meg|Monocyte	0.53	0
C3_C3AR1	Basal cell|MKI67 progenitor	0.42	0		EGFR_COPA	Fibroblasts|Endothelial	0.28	0		COL9A2_a2b1 complex	Dendritic|Meg	0.217	0		TNFSF10_RIPK1	Eryth|Meg	0.784	0		PECAM1_CD38	Neutrophil|GMP	0.538	0		PECAM1_CD177	Meg|Monocyte	0.822	0
C5_C5AR1	Basal cell|MKI67 progenitor	0.371	0		NRP1_PGF	Fibroblasts|Endothelial	0.294	0		PLAUR_aVb3 complex	Dendritic|Meg	1.145	0		CXCL8_CXCR2	Eryth|Meg	1.152	0		C5AR1_RPS19	Neutrophil|GMP	2.004	0		GP1BA_aMb2 complex	Meg|Monocyte	0.257	0
C5_C5AR2	Basal cell|MKI67 progenitor	0.099	0		NRP2_PGF	Fibroblasts|Endothelial	0.215	0		PLAUR_a4b1 complex	Dendritic|Meg	0.62	0		SIRPA_CD47	Eryth|Meg	0.44	0		PLAUR_a4b1 complex	Neutrophil|GMP	0.868	0		IL1 receptor_IL1RN	Meg|Monocyte	0.158	0
ANXA1_FPR1	Basal cell|MKI67 progenitor	0.794	0		NRP1_SEMA3A	Fibroblasts|Endothelial	0.623	0		ICAM1_aMb2 complex	Dendritic|Meg	0.422	0		ALOX5_ALOX5AP	Eryth|Meg	2.046	0		CD74_MIF	Neutrophil|HSC	1.462	0		IL1 receptor inhibitor_IL1RN	Meg|Monocyte	0.158	0
ANXA1_FPR3	Basal cell|MKI67 progenitor	0.693	0		CD46_JAG1	Fibroblasts|Endothelial	0.406	0		ICAM1_aXb2 complex	Dendritic|Meg	0.273	0		ICAM1_aXb2 complex	Eryth|Meg	0.594	0		CD74_COPA	Neutrophil|HSC	0.675	0		IL18 receptor_IL18	Meg|Monocyte	0.201	0
APP_FPR2	Basal cell|MKI67 progenitor	0.309	0		CCL2_ACKR1	Fibroblasts|Endothelial	0.411	0		TGFB1_TGFbeta receptor2	Dendritic|Meg	0.287	0		ICAM1_aLb2 complex	Eryth|Meg	0.332	0		CD74_APP	Neutrophil|HSC	0.622	0		TGFB1_TGFbeta receptor1	Meg|Monocyte	0.32	0
PROS1_AXL	Basal cell|MKI67 progenitor	0.256	0		COL1A1_a1b1 complex	Fibroblasts|Endothelial	1.062	0		LGALS9_CD44	Dendritic|NK	0.734	0		FFAR2_CCL4L2	Eryth|NK	0.617	0		SIRPA_CD47	Neutrophil|HSC	0.585	0		LGALS9_CD44	Meg|Monocyte dendritic cell	0.643	0
CD55_ADGRE5	Basal cell|MKI67 progenitor	0.94	0		COL3A1_a1b1 complex	Fibroblasts|Endothelial	1.365	0		TGFB1_TGFBR3	Dendritic|NK	0.66	0		HLA-C_KIR2DL3	Eryth|NK	1.802	0		PECAM1_CD38	Neutrophil|HSC	0.53	0		PGRMC2_CCL4L2	Meg|Monocyte dendritic cell	0.393	0
LTBR_LTB	Basal cell|MKI67 progenitor	0.21	0		COL4A1_a1b1 complex	Fibroblasts|Endothelial	0.69	0		CD74_COPA	Dendritic|NK	2.545	0		HLA-C_KIR2DL1	Eryth|NK	1.686	0		C5AR1_RPS19	Neutrophil|HSC	1.862	0		TNFRSF1A_GRN	Meg|Monocyte dendritic cell	0.499	0
ICAM1_aMb2 complex	Basal cell|MKI67 progenitor	0.594	0		COL5A2_a1b1 complex	Fibroblasts|Endothelial	0.696	0		ICAM1_SPN	Dendritic|NK	0.862	0		ICAM1_AREG	Eryth|NK	0.456	0		PLAUR_a4b1 complex	Neutrophil|HSC	0.839	0		CD74_COPA	Meg|Monocyte dendritic cell	0.638	0
C3_aMb2 complex	Basal cell|MKI67 progenitor	0.412	0		COL1A2_a1b1 complex	Fibroblasts|Endothelial	1.496	0		ICAM1_ITGAL	Dendritic|NK	0.998	0		ICAM1_ITGAL	Eryth|NK	0.376	0		CD74_MIF	Neutrophil|MSC	1.197	0		CD44_HBEGF	Meg|Monocyte dendritic cell	0.351	0
ICAM1_aXb2 complex	Basal cell|MKI67 progenitor	0.563	0		COL4A2_a1b1 complex	Fibroblasts|Endothelial	0.533	0		NOTCH2_IL24	Dendritic|NK	0.673	0		HLA-A_KIR3DL1	Eryth|NK	1.285	0		CD74_COPA	Neutrophil|MSC	0.647	0		HLA-DPB1_TNFSF13B	Meg|Monocyte dendritic cell	0.554	0
ACVR_1A2B receptor_INHBA	Basal cell|MKI67 progenitor	0.489	0		COL6A1_a1b1 complex	Fibroblasts|Endothelial	0.865	0		LGALS9_CD47	Dendritic|NK	0.777	0		HLA-F_KIR3DL1	Eryth|NK	0.315	0		TFRC_TNFSF13B	Neutrophil|MSC	0.554	0		TFRC_TNFSF13B	Meg|Monocyte dendritic cell	0.675	0
ACVR_1B2B receptor_INHBA	Basal cell|MKI67 progenitor	0.486	0		COL6A2_a1b1 complex	Fibroblasts|Endothelial	0.936	0		SIRPA_CD47	Dendritic|NK	0.572	0		HLA-F_KIR3DL2	Eryth|NK	0.314	0		CD74_APP	Neutrophil|MSC	0.685	0		CD74_APP	Meg|Monocyte dendritic cell	0.678	0
ICAM1_aLb2 complex	Basal cell|MKI67 progenitor	0.554	0		COL6A3_a1b1 complex	Fibroblasts|Endothelial	1.12	0		LGALS9_HAVCR2	Dendritic|NK	0.499	0		HLA-B_KIR3DL2	Eryth|NK	1.968	0		SIRPA_CD47	Neutrophil|MSC	0.578	0		HLA-F_LILRB2	Meg|Monocyte dendritic cell	0.518	0
ICAM3_aLb2 complex	Basal cell|MKI67 progenitor	0.148	0		COL5A1_a1b1 complex	Fibroblasts|Endothelial	0.577	0		LGALS9_SORL1	Dendritic|NK	1.134	0		HLA-F_LILRB1	Eryth|NK	0.308	0		SELL_CD34	Neutrophil|MSC	1.259	0		HLA-F_LILRB1	Meg|Monocyte dendritic cell	0.257	0
ICAM4_aLb2 complex	Basal cell|MKI67 progenitor	0.15	0		COL8A1_a1b1 complex	Fibroblasts|Endothelial	0.69	0		PLXNB2_SEMA4D	Dendritic|NK	0.656	0		SIRPA_CD47	Eryth|NK	0.472	0		PECAM1_CD38	Neutrophil|MSC	0.458	0		COPA_SORT1	Meg|Monocyte dendritic cell	0.308	0
F11R_aLb2 complex	Basal cell|MKI67 progenitor	0.364	0		COL15A1_a1b1 complex	Fibroblasts|Endothelial	0.443	0		PLD2_ARF1	Dendritic|NK	0.481	0		HLA-E_KLRC2	Eryth|NK	1.635	0		C5AR1_RPS19	Neutrophil|MSC	2.091	0		CCL5_CCR1	Meg|Monocyte dendritic cell	0.487	0
LIFR_OSM	Basal cell|MKI67 progenitor	0.196	0		COL14A1_a1b1 complex	Fibroblasts|Endothelial	0.912	0		CD48_CD244	Dendritic|NK	0.645	0		C5AR1_RPS19	Eryth|NK	2.433	0		PLAUR_a4b1 complex	Neutrophil|MSC	0.895	0		LGALS9_LRP1	Meg|Monocyte dendritic cell	0.236	0
OSMR_OSM	Basal cell|MKI67 progenitor	0.203	0		COL21A1_a1b1 complex	Fibroblasts|Endothelial	0.454	0		ALOX5_ALOX5AP	Dendritic|NK	0.334	0		CLEC2B_KLRF1	Eryth|NK	0.912	0		CD74_COPA	Neutrophil|Meg	0.628	0		MDK_LRP1	Meg|Monocyte dendritic cell	0.231	0
CD47_SIRB1 complex	Basal cell|MKI67 progenitor	0.607	0		COL12A1_a1b1 complex	Fibroblasts|Endothelial	0.439	0		SELL_SELPLG	Dendritic|NK	1.101	0		ICAM1_aLb2 complex	Eryth|NK	0.376	0		SIRPA_CD47	Neutrophil|Meg	0.542	0		LGALS9_CD47	Meg|Monocyte dendritic cell	0.3	0
CDH1_KLRG1	Basal cell|Mast cell	0.327	0		COL1A1_a2b1 complex	Fibroblasts|Endothelial	0.797	0		CLEC2B_KLRF1	Dendritic|NK	0.47	0		TFRC_TNFSF13B	Eryth|Neu	0.894	0		SELL_CD34	Neutrophil|Meg	1.118	0		LGALS9_SLC1A5	Meg|Monocyte dendritic cell	0.266	0
EGFR_TGFB1	Basal cell|Mast cell	0.406	0		COL3A1_a2b1 complex	Fibroblasts|Endothelial	1.1	0		PLAUR_a4b1 complex	Dendritic|NK	0.546	0		ICAM1_ITGAL	Eryth|Neu	0.33	0		PECAM1_CD38	Neutrophil|Meg	0.523	0		MDK_SORL1	Meg|Monocyte dendritic cell	0.234	0
EGFR_MIF	Basal cell|Mast cell	0.467	0		COL4A1_a2b1 complex	Fibroblasts|Endothelial	0.425	0		ICAM1_aMb2 complex	Dendritic|NK	0.514	0		HLA-F_LILRB2	Eryth|Neu	0.857	0		C5AR1_RPS19	Neutrophil|Meg	1.837	0		IL1B_ADRB2	Meg|Monocyte dendritic cell	0.442	0
EGFR_AREG	Basal cell|Mast cell	1.494	0		FN1_a2b1 complex	Fibroblasts|Endothelial	1.524	0		ICAM1_aXb2 complex	Dendritic|NK	0.264	0		CXCL8_CXCR1	Eryth|Neu	0.877	0		THBS1_a2Bb3 complex	Neutrophil|Meg	1.342	0		APP_FPR2	Meg|Monocyte dendritic cell	0.337	0
ICAM1_AREG	Basal cell|Mast cell	1.744	0		COL5A2_a2b1 complex	Fibroblasts|Endothelial	0.431	0		ICAM1_aLb2 complex	Dendritic|NK	0.998	0		CXCL8_CXCR2	Eryth|Neu	1.269	0		THBS1_aVb3 complex	Neutrophil|Meg	1.342	0		SELP_SELPLG	Meg|Monocyte dendritic cell	0.47	0
ICAM1_SPN	Basal cell|Mast cell	0.615	0		COL1A2_a2b1 complex	Fibroblasts|Endothelial	1.231	0		ICAM3_aLb2 complex	Dendritic|NK	1.365	0		TNFRSF10C_TNFSF10	Eryth|Neu	0.896	0		PLAUR_aVb3 complex	Neutrophil|Meg	0.45	0		SELP_CD24	Meg|Monocyte dendritic cell	0.547	0
TNFRSF10A_TNFSF10	Basal cell|Mast cell	0.251	0		COL4A2_a2b1 complex	Fibroblasts|Endothelial	0.268	0		F11R_aLb2 complex	Dendritic|NK	1.076	0		CSF1_SIRPA	Eryth|Neu	0.38	0		PLAUR_a4b1 complex	Neutrophil|Meg	0.752	0		CD99_PILRA	Meg|Monocyte dendritic cell	0.248	0
TNFRSF10B_TNFSF10	Basal cell|Mast cell	0.329	0		COL6A1_a2b1 complex	Fibroblasts|Endothelial	0.601	0		TGFB1_TGFbeta receptor1	Dendritic|NK	0.418	0		ANXA1_FPR1	Eryth|Neu	2.643	0		IL1 receptor inhibitor_IL1B	Neutrophil|Meg	0.215	0		PECAM1_CD177	Meg|Monocyte dendritic cell	0.761	0
PLXNB2_SEMA4D	Basal cell|Mast cell	0.342	0		COL6A2_a2b1 complex	Fibroblasts|Endothelial	0.672	0		LGALS9_CD44	Dendritic|Neu	1.276	0		CD55_ADGRE5	Eryth|Neu	1.679	0		CD74_MIF	Neutrophil|Monocyte	1.279	0		LAIR1_LILRB4	Meg|Monocyte dendritic cell	0.186	0
PLXNB1_SEMA4D	Basal cell|Mast cell	0.153	0		COL6A3_a2b1 complex	Fibroblasts|Endothelial	0.855	0		TNFRSF1A_GRN	Dendritic|Neu	1.055	0		ALOX5_ALOX5AP	Eryth|Neu	2.268	0		TNFRSF1B_GRN	Neutrophil|Monocyte	0.64	0		GP1BA_aMb2 complex	Meg|Monocyte dendritic cell	0.247	0
LRP6_CKLF	Basal cell|Mast cell	0.718	0		COL5A1_a2b1 complex	Fibroblasts|Endothelial	0.312	0		TNFRSF1B_GRN	Dendritic|Neu	1.438	0		SELL_SELPLG	Eryth|Neu	1.52	0		CD74_COPA	Neutrophil|Monocyte	0.71	0		IL1 receptor_IL1B	Meg|Monocyte dendritic cell	0.23	0
C3_C3AR1	Basal cell|Mast cell	0.381	0		COL8A1_a2b1 complex	Fibroblasts|Endothelial	0.425	0		CD74_COPA	Dendritic|Neu	2.634	0		PECAM1_CD177	Eryth|Neu	1.082	0		CD44_HBEGF	Neutrophil|Monocyte	0.681	0		IL1 receptor inhibitor_IL1B	Meg|Monocyte dendritic cell	0.23	0
CD55_ADGRE5	Basal cell|Mast cell	0.851	0		COL15A1_a2b1 complex	Fibroblasts|Endothelial	0.178	0		HLA-DPB1_TNFSF13B	Dendritic|Neu	2.271	0		ICAM1_aMb2 complex	Eryth|Neu	0.544	0		HLA-DPB1_TNFSF13B	Neutrophil|Monocyte	0.601	0		IL1 receptor_IL1RN	Meg|Monocyte dendritic cell	0.217	0
CXCL17_GPR35	Basal cell|Mast cell	0.685	0		COL14A1_a2b1 complex	Fibroblasts|Endothelial	0.647	0		TFRC_TNFSF13B	Dendritic|Neu	0.409	0		ICAM1_aXb2 complex	Eryth|Neu	0.669	0		TFRC_TNFSF13B	Neutrophil|Monocyte	0.826	0		IL1 receptor inhibitor_IL1RN	Meg|Monocyte dendritic cell	0.217	0
ICAM1_aMb2 complex	Basal cell|Mast cell	0.578	0		COL21A1_a2b1 complex	Fibroblasts|Endothelial	0.19	0		CD74_APP	Dendritic|Neu	2.525	0		ICAM1_aLb2 complex	Eryth|Neu	0.33	0		CD74_APP	Neutrophil|Monocyte	0.753	0		PGRMC2_CCL4L2	Meg|NK	0.551	0
C3_aMb2 complex	Basal cell|Mast cell	0.396	0		COL12A1_a2b1 complex	Fibroblasts|Endothelial	0.174	0		HLA-F_LILRB2	Dendritic|Neu	0.925	0		IL1 receptor inhibitor_IL1B	Eryth|Neu	0.289	0		GRN_SORT1	Neutrophil|Monocyte	0.532	0		CD74_COPA	Meg|NK	0.646	0
ICAM1_aXb2 complex	Basal cell|Mast cell	0.553	0		LAMC1_a2b1 complex	Fibroblasts|Endothelial	0.539	0		CD1D_LILRB2	Dendritic|Neu	0.804	0		IL1 receptor inhibitor_IL1RN	Eryth|Neu	0.553	0		COPA_SORT1	Neutrophil|Monocyte	0.285	0		FAM3C_CLEC2D	Meg|NK	0.169	0
EGFR_TGFB1	Basal cell|Monocyte	0.442	0		FN1_a5b1 complex	Fibroblasts|Endothelial	1.735	0		HLA-G_LILRB2	Dendritic|Neu	0.597	0		FFAR2_FAM3C	Eryth|Plasma	0.385	0		TNFSF13_FAS	Neutrophil|Monocyte	0.259	0		LGALS9_CD47	Meg|NK	0.282	0
EGFR_AREG	Basal cell|Monocyte	1.039	0		PLA2G2A_a5b1 complex	Fibroblasts|Endothelial	0.43	0		HLA-G_LILRB1	Dendritic|Neu	0.323	0		HLA-C_FAM3C	Eryth|Plasma	1.664	0		SIRPA_CD47	Neutrophil|Monocyte	0.578	0		MDK_SORL1	Meg|NK	0.32	0
ICAM1_AREG	Basal cell|Monocyte	1.289	0		FBN1_a5b1 complex	Fibroblasts|Endothelial	0.755	0		GRN_SORT1	Dendritic|Neu	1.135	0		LAMP1_FAM3C	Eryth|Plasma	0.204	0		ANXA1_FPR1	Neutrophil|Monocyte	1.41	0		SELP_SELPLG	Meg|NK	0.488	0
EGFR_GRN	Basal cell|Monocyte	1.092	0		FN1_aVb1 complex	Fibroblasts|Endothelial	1.569	0		COPA_SORT1	Dendritic|Neu	0.636	0		CD74_MIF	Eryth|Plasma	0.43	0		CD55_ADGRE5	Neutrophil|Monocyte	0.718	0		SELP_CD24	Meg|NK	0.537	0
TNFRSF1A_GRN	Basal cell|Monocyte	1.061	0		LAMC1_a6b1 complex	Fibroblasts|Endothelial	0.756	0		LGALS9_LRP1	Dendritic|Neu	0.848	0		ICAM1_SPN	Eryth|Plasma	0.283	0		ALOX5_ALOX5AP	Neutrophil|Monocyte	0.243	0		PECAM1_CD38	Meg|NK	0.537	0
EGFR_COPA	Basal cell|Monocyte	0.355	0		HGF_CD44	Fibroblasts|Fibroblasts	0.67	0		LGALS9_CD47	Dendritic|Neu	0.57	0		CSF1_SLC7A1	Eryth|Plasma	0.269	0		SELL_SELPLG	Neutrophil|Monocyte	0.978	0		PECAM1_CD177	Meg|NK	0.807	0
EGFR_HBEGF	Basal cell|Monocyte	0.419	0		EGFR_COPA	Fibroblasts|Fibroblasts	0.286	0		LGALS9_SORL1	Dendritic|Neu	0.947	0		PECAM1_CD38	Eryth|Plasma	0.422	0		PECAM1_CD38	Neutrophil|Monocyte	0.433	0		C5AR1_RPS19	Meg|NK	1.772	0
ERBB4_HBEGF	Basal cell|Monocyte	0.251	0		NRP2_SEMA3C	Fibroblasts|Fibroblasts	0.282	0		PLXNB2_SEMA4D	Dendritic|Neu	0.572	0		C5AR1_RPS19	Eryth|Plasma	2.437	0		C5AR1_RPS19	Neutrophil|Monocyte	1.818	0		CLEC2B_KLRF1	Meg|NK	0.336	0
TFRC_TNFSF13B	Basal cell|Monocyte	0.447	0		COPA_SORT1	Fibroblasts|Fibroblasts	0.307	0		PLD2_ARF1	Dendritic|Neu	0.607	0		CXCR1_YARS	Eryth|Plasma	0.572	0		LAIR1_LILRB4	Neutrophil|Monocyte	0.229	0		GP1BA_aMb2 complex	Meg|NK	0.196	0
CD40_TNFSF13B	Basal cell|Monocyte	0.272	0		MDK_LRP1	Fibroblasts|Fibroblasts	0.756	0		SEMA4A_PLXND1	Dendritic|Neu	0.459	0		LAIR1_LILRB4	Eryth|Plasma	0.235	0		PLAUR_a4b1 complex	Neutrophil|Monocyte	0.627	0		LGALS9_CD44	Meg|Neutrophil	0.426	0
ICAM1_SPN	Basal cell|Monocyte	0.572	0		FGFR1_FGF7	Fibroblasts|Fibroblasts	0.904	0		ANXA1_FPR1	Dendritic|Neu	1.45	0		CD74_MIF	Eryth|mast	0.545	0		ICAM3_aLb2 complex	Neutrophil|Monocyte	0.19	0		LAMP1_VSTM1	Meg|Neutrophil	0.227	0
HLA-F_LILRB2	Basal cell|Monocyte	0.36	0		COL1A1_a1b1 complex	Fibroblasts|Fibroblasts	0.958	0		CD48_CD244	Dendritic|Neu	0.519	0		ICAM1_AREG	Eryth|mast	0.393	0		TNFRSF1B_GRN	Neutrophil|Monocyte dendritic cell	0.612	0		TNFRSF1A_GRN	Meg|Neutrophil	0.223	0
HLA-F_LILRB1	Basal cell|Monocyte	0.191	0		COL3A1_a1b1 complex	Fibroblasts|Fibroblasts	1.262	0		ALOX5_ALOX5AP	Dendritic|Neu	0.318	0		ICAM1_SPN	Eryth|mast	0.623	0		CD74_COPA	Neutrophil|Monocyte dendritic cell	0.701	0		HLA-DPB1_TNFSF13B	Meg|Neutrophil	0.361	0
CCL2_CCR2	Basal cell|Monocyte	0.219	0		COL4A1_a1b1 complex	Fibroblasts|Fibroblasts	0.587	0		SELL_SELPLG	Dendritic|Neu	0.992	0		CSF1_SLC7A1	Eryth|mast	0.176	0		CD44_HBEGF	Neutrophil|Monocyte dendritic cell	0.639	0		CD74_APP	Meg|Neutrophil	0.656	0
MDK_LRP1	Basal cell|Monocyte	0.294	0		COL5A2_a1b1 complex	Fibroblasts|Fibroblasts	0.593	0		CD99_PILRA	Dendritic|Neu	0.551	0		TNFSF10_RIPK1	Eryth|mast	0.785	0		HLA-DPB1_TNFSF13B	Neutrophil|Monocyte dendritic cell	0.549	0		HLA-F_LILRB2	Meg|Neutrophil	0.382	0
MDK_SORL1	Basal cell|Monocyte	0.184	0		COL1A2_a1b1 complex	Fibroblasts|Fibroblasts	1.393	0		PLAUR_a4b1 complex	Dendritic|Neu	0.395	0		CD48_CD244	Eryth|mast	0.319	0		TFRC_TNFSF13B	Neutrophil|Monocyte dendritic cell	0.775	0		COPA_SORT1	Meg|Neutrophil	0.322	0
TNFRSF10A_TNFSF10	Basal cell|Monocyte	0.144	0		COL4A2_a1b1 complex	Fibroblasts|Fibroblasts	0.429	0		ICAM1_aMb2 complex	Dendritic|Neu	0.566	0		SELL_CD34	Eryth|mast	1.186	0		CD74_APP	Neutrophil|Monocyte dendritic cell	0.727	0		FAM3C_CLEC2D	Meg|Neutrophil	0.135	0
TNFRSF10B_TNFSF10	Basal cell|Monocyte	0.222	0		COL6A1_a1b1 complex	Fibroblasts|Fibroblasts	0.762	0		ICAM1_aXb2 complex	Dendritic|Neu	0.365	0		PECAM1_CD38	Eryth|mast	0.651	0		HLA-F_LILRB2	Neutrophil|Monocyte dendritic cell	0.359	0		CXCL2_CXCR1	Meg|Neutrophil	0.316	0
FGFR2_CD83	Basal cell|Monocyte	0.235	0		COL6A2_a1b1 complex	Fibroblasts|Fibroblasts	0.833	0		IL1 receptor inhibitor_IL1RN	Dendritic|Neu	0.192	0		C5AR1_RPS19	Eryth|mast	2.539	0		HLA-F_LILRB1	Neutrophil|Monocyte dendritic cell	0.274	0		PPBP_CXCR1	Meg|Neutrophil	0.744	0
JAG1_NOTCH2	Basal cell|Monocyte	0.124	0		COL6A3_a1b1 complex	Fibroblasts|Fibroblasts	1.016	0		CD47_SIRB1 complex	Dendritic|Neu	0.539	0		CXCR1_YARS	Eryth|mast	0.594	0		GRN_SORT1	Neutrophil|Monocyte dendritic cell	0.528	0		CXCL3_CXCR1	Meg|Neutrophil	0.298	0
PLXNB2_SEMA4D	Basal cell|Monocyte	0.326	0		COL5A1_a1b1 complex	Fibroblasts|Fibroblasts	0.473	0		LGALS9_CD44	Dendritic|Plasma	0.879	0		DSC2_DSG2	Eryth|mast	0.486	0		COPA_SORT1	Neutrophil|Monocyte dendritic cell	0.282	0		CXCL2_CXCR2	Meg|Neutrophil	0.253	0
PLXNB1_SEMA4D	Basal cell|Monocyte	0.136	0		COL8A1_a1b1 complex	Fibroblasts|Fibroblasts	0.586	0		TNFRSF1A_GRN	Dendritic|Plasma	0.333	0		IL1 receptor inhibitor_IL1B	Eryth|mast	0.651	0		SIRPA_CD47	Neutrophil|Monocyte dendritic cell	0.547	0		PPBP_CXCR2	Meg|Neutrophil	0.681	0
MIF_TNFRSF14	Basal cell|Monocyte	0.745	0		COL15A1_a1b1 complex	Fibroblasts|Fibroblasts	0.339	0		CD74_COPA	Dendritic|Plasma	2.753	0		FFAR2_CCL4L2	Eryth|pDC	0.476	0		TNFSF13_TNFRSF14	Neutrophil|Monocyte dendritic cell	0.229	0		CXCL3_CXCR2	Meg|Neutrophil	0.235	0
NRG1_MS4A4A	Basal cell|Monocyte	0.331	0		COL14A1_a1b1 complex	Fibroblasts|Fibroblasts	0.809	0		ICAM1_SPN	Dendritic|Plasma	0.604	0		TNFRSF1A_GRN	Eryth|pDC	0.756	0		ANXA1_FPR1	Neutrophil|Monocyte dendritic cell	1.535	0		LGALS9_CD47	Meg|Neutrophil	0.29	0
SEMA4A_PLXND1	Basal cell|Monocyte	0.186	0		COL21A1_a1b1 complex	Fibroblasts|Fibroblasts	0.351	0		NOTCH2_IL24	Dendritic|Plasma	0.625	0		TNFRSF1B_GRN	Eryth|pDC	0.783	0		CD55_ADGRE5	Neutrophil|Monocyte dendritic cell	0.733	0		LGALS9_SORL1	Meg|Neutrophil	0.428	0
LRP6_CKLF	Basal cell|Monocyte	0.49	0		COL12A1_a1b1 complex	Fibroblasts|Fibroblasts	0.335	0		LGALS9_CD47	Dendritic|Plasma	0.647	0		CD74_APP	Eryth|pDC	0.73	0		ALOX5_ALOX5AP	Neutrophil|Monocyte dendritic cell	0.198	0		MDK_SORL1	Meg|Neutrophil	0.424	0
C3_C3AR1	Basal cell|Monocyte	0.506	0		COL1A1_a2b1 complex	Fibroblasts|Fibroblasts	0.844	0		LGALS9_SLC1A5	Dendritic|Plasma	0.552	0		TNFSF10_RIPK1	Eryth|pDC	0.834	0		SELL_SELPLG	Neutrophil|Monocyte dendritic cell	1.019	0		ANXA1_FPR1	Meg|Neutrophil	1.254	0
C5_C5AR1	Basal cell|Monocyte	0.499	0		COL3A1_a2b1 complex	Fibroblasts|Fibroblasts	1.148	0		PLD2_ARF1	Dendritic|Plasma	0.675	0		SEMA4A_PLXND1	Eryth|pDC	0.379	0		CD99_PILRA	Neutrophil|Monocyte dendritic cell	0.374	0		APP_FPR2	Meg|Neutrophil	0.409	0
ANXA1_FPR1	Basal cell|Monocyte	1.001	0		COL4A1_a2b1 complex	Fibroblasts|Fibroblasts	0.473	0		PLAUR_a4b1 complex	Dendritic|Plasma	0.651	0		CEACAM1_CEACAM8	Eryth|pDC	0.4	0		C5AR1_RPS19	Neutrophil|Monocyte dendritic cell	1.79	0		ALOX5_ALOX5AP	Meg|Neutrophil	1.373	0
ANXA1_FPR3	Basal cell|Monocyte	0.659	0		FN1_a2b1 complex	Fibroblasts|Fibroblasts	1.572	0		LGALS9_CD44	Dendritic|mast	0.867	0		PLXNC1_SEMA7A	Eryth|pDC	0.671	0		PLAUR_a4b1 complex	Neutrophil|Monocyte dendritic cell	0.75	0		SELP_SELPLG	Meg|Neutrophil	0.468	0
ANXA1_FPR2	Basal cell|Monocyte	0.643	0		COL5A2_a2b1 complex	Fibroblasts|Fibroblasts	0.479	0		CD74_COPA	Dendritic|mast	2.484	0		IL1B_ADRB2	Eryth|pDC	0.244	0		ICAM3_aLb2 complex	Neutrophil|Monocyte dendritic cell	0.231	0		SELP_CD24	Meg|Neutrophil	0.926	0
APP_FPR2	Basal cell|Monocyte	0.318	0		COL1A2_a2b1 complex	Fibroblasts|Fibroblasts	1.279	0		CD74_APP	Dendritic|mast	2.473	0		C5AR1_RPS19	Eryth|pDC	2.485	0		IL1 receptor inhibitor_IL1RN	Neutrophil|Monocyte dendritic cell	0.228	0		PECAM1_CD177	Meg|Neutrophil	1.341	0
CD55_ADGRE5	Basal cell|Monocyte	0.798	0		COL4A2_a2b1 complex	Fibroblasts|Fibroblasts	0.316	0		ICAM1_SPN	Dendritic|mast	0.743	0		CXCR1_YARS	Eryth|pDC	0.574	0		CD74_COPA	Neutrophil|NK	0.662	0		GP1BA_aMb2 complex	Meg|Neutrophil	0.373	0
CD99_PILRA	Basal cell|Monocyte	0.367	0		COL6A1_a2b1 complex	Fibroblasts|Fibroblasts	0.648	0		CCL5_CCR3	Dendritic|mast	0.238	0		FFAR2_FAM3C	GMP|B	0.271	0		SIRPA_CD47	Neutrophil|NK	0.571	0		IL1 receptor_IL1RN	Meg|Neutrophil	0.198	0
ICAM1_aMb2 complex	Basal cell|Monocyte	0.716	0		COL6A2_a2b1 complex	Fibroblasts|Fibroblasts	0.719	0		LGALS9_CD47	Dendritic|mast	0.595	0		LAMP1_FAM3C	GMP|B	0.337	0		CD55_ADGRE5	Neutrophil|NK	0.732	0		IL1 receptor inhibitor_IL1RN	Meg|Neutrophil	0.198	0
C3_aMb2 complex	Basal cell|Monocyte	0.534	0		COL6A3_a2b1 complex	Fibroblasts|Fibroblasts	0.902	0		LGALS9_SORL1	Dendritic|mast	0.887	0		HLA-F_LILRB1	GMP|B	0.274	0		HLA-E_KLRC1	Neutrophil|NK	0.791	0		TGFB1_TGFbeta receptor1	Meg|Neutrophil	0.345	0
ICAM1_aXb2 complex	Basal cell|Monocyte	0.625	0		COL5A1_a2b1 complex	Fibroblasts|Fibroblasts	0.359	0		PLXNB2_SEMA4D	Dendritic|mast	0.565	0		LGALS9_CD47	GMP|B	0.408	0		HLA-E_KLRC2	Neutrophil|NK	0.719	0		LAMP1_FAM3C	Meg|Plasma	0.224	0
CD47_SIRB1 complex	Basal cell|Monocyte	0.606	0		COL8A1_a2b1 complex	Fibroblasts|Fibroblasts	0.472	0		SEMA4A_PLXND1	Dendritic|mast	0.393	0		SIRPA_CD47	GMP|B	0.547	0		HLA-E_KLRK1	Neutrophil|NK	1.454	0		TNFRSF1A_GRN	Meg|Plasma	0.249	0
PVR_CD96	Basal cell|NK	0.14	0		COL15A1_a2b1 complex	Fibroblasts|Fibroblasts	0.225	0		CD48_CD244	Dendritic|mast	0.557	0		C5AR1_RPS19	GMP|B	2.032	0		SELL_SELPLG	Neutrophil|NK	1.086	0		LGALS9_SLC1A5	Meg|Plasma	0.292	0
CADM1_CADM1	Basal cell|NK	0.652	0		COL14A1_a2b1 complex	Fibroblasts|Fibroblasts	0.695	0		ALOX5_ALOX5AP	Dendritic|mast	0.323	0		LTBR_LTB	GMP|B	0.375	0		PECAM1_CD38	Neutrophil|NK	0.468	0		SELP_SELPLG	Meg|Plasma	0.375	0
FGF7_FGFR2	Basal cell|NK	0.183	0		COL21A1_a2b1 complex	Fibroblasts|Fibroblasts	0.237	0		SELL_CD34	Dendritic|mast	1.001	0		PLAUR_a4b1 complex	GMP|B	0.325	0		C5AR1_RPS19	Neutrophil|NK	1.785	0		PECAM1_CD38	Meg|Plasma	0.622	0
ROS1_FGFR2	Basal cell|NK	0.192	0		COL12A1_a2b1 complex	Fibroblasts|Fibroblasts	0.221	0		SELL_SELPLG	Dendritic|mast	0.861	0		ICAM3_aLb2 complex	GMP|B	0.464	0		CLEC2B_KLRF1	Neutrophil|NK	0.621	0		LGALS9_CD44	Meg|T cell	0.451	0
FGFR1_FGFR2	Basal cell|NK	0.209	0		LAMC1_a2b1 complex	Fibroblasts|Fibroblasts	0.587	0		IL1 receptor inhibitor_IL1B	Dendritic|mast	0.211	0		F11R_aLb2 complex	GMP|B	0.152	0		PLAUR_a4b1 complex	Neutrophil|NK	0.862	0		PGRMC2_CCL4L2	Meg|T cell	0.457	0
CXADR_FAM3C	Basal cell|NK	0.387	0		FN1_a8b1 complex	Fibroblasts|Fibroblasts	1.68	0		IL18 receptor_IL18	Dendritic|mast	0.274	0		LGALS9_CD44	GMP|CD14	0.877	0		ICAM3_aLb2 complex	Neutrophil|NK	0.422	0		TNFRSF1A_GRN	Meg|T cell	0.18	0
PGRMC2_CCL4L2	Basal cell|NK	0.196	0		FN1_aVb1 complex	Fibroblasts|Fibroblasts	1.58	0		LGALS9_CD44	Dendritic|pDC	0.84	0		LAMP1_VSTM1	GMP|CD14	0.246	0		TNFRSF1B_GRN	Neutrophil|Neutrophil	0.692	0		HLA-DPB1_TNFSF13B	Meg|T cell	0.292	0
EGFR_TGFB1	Basal cell|NK	0.261	0		FN1_aVb5 complex	Fibroblasts|Fibroblasts	1.55	0		TNFRSF1A_GRN	Dendritic|pDC	0.998	0		TNFRSF1A_GRN	GMP|CD14	0.791	0		CD74_COPA	Neutrophil|Neutrophil	0.701	0		FAM3C_CLEC2D	Meg|T cell	0.21	0
EGFR_MIF	Basal cell|NK	0.61	0		HGF_CD44	Fibroblasts|MKI67 progenitor	0.721	0		TNFRSF1B_GRN	Dendritic|pDC	1.38	0		TNFRSF1B_GRN	GMP|CD14	0.844	0		CD44_HBEGF	Neutrophil|Neutrophil	0.719	0		LGALS9_CD47	Meg|T cell	0.296	0
EGFR_AREG	Basal cell|NK	1.124	0		PGRMC2_CCL4L2	Fibroblasts|MKI67 progenitor	0.485	0		CD74_COPA	Dendritic|pDC	2.7	0		CD74_COPA	GMP|CD14	0.62	0		HLA-DPB1_TNFSF13B	Neutrophil|Neutrophil	0.662	0		LGALS9_SORL1	Meg|T cell	0.339	0
ICAM1_AREG	Basal cell|NK	1.374	0		EGFR_TGFB1	Fibroblasts|MKI67 progenitor	0.179	0		HLA-DPB1_TNFSF13B	Dendritic|pDC	2.101	0		TFRC_TNFSF13B	GMP|CD14	0.949	0		TFRC_TNFSF13B	Neutrophil|Neutrophil	0.888	0		MDK_SORL1	Meg|T cell	0.334	0
EGFR_COPA	Basal cell|NK	0.356	0		EGFR_GRN	Fibroblasts|MKI67 progenitor	0.504	0		TFRC_TNFSF13B	Dendritic|pDC	0.239	0		CD74_APP	GMP|CD14	0.625	0		CD74_APP	Neutrophil|Neutrophil	0.679	0		SELP_SELPLG	Meg|T cell	0.428	0
EGFR_HBEGF	Basal cell|NK	0.302	0		EGFR_COPA	Fibroblasts|MKI67 progenitor	0.25	0		CD74_APP	Dendritic|pDC	3.419	0		HLA-F_LILRB1	GMP|CD14	0.301	0		HLA-F_LILRB2	Neutrophil|Neutrophil	0.372	0		SELP_CD24	Meg|T cell	0.619	0
ICAM1_SPN	Basal cell|NK	0.499	0		EGFR_HBEGF	Fibroblasts|MKI67 progenitor	0.189	0		CD1D_LILRB2	Dendritic|pDC	0.457	0		GRN_SORT1	GMP|CD14	0.655	0		GRN_SORT1	Neutrophil|Neutrophil	0.57	0		PECAM1_CD177	Meg|T cell	0.92	0
NRP1_VEGFA	Basal cell|NK	0.2	0		ICAM1_ITGAL	Fibroblasts|MKI67 progenitor	0.179	0		HLA-G_LILRB1	Dendritic|pDC	0.426	0		LGALS9_LRP1	GMP|CD14	0.338	0		COPA_SORT1	Neutrophil|Neutrophil	0.323	0		GP1BA_aMb2 complex	Meg|T cell	0.223	0
NRP2_VEGFA	Basal cell|NK	0.266	0		NRP1_VEGFA	Fibroblasts|MKI67 progenitor	0.271	0		GRN_SORT1	Dendritic|pDC	1.034	0		LGALS9_CD47	GMP|CD14	0.326	0		ANXA1_FPR1	Neutrophil|Neutrophil	1.697	0		IL1 receptor_IL1RN	Meg|T cell	0.139	0
ADRB2_VEGFB	Basal cell|NK	0.244	0		FAM3C_CLEC2D	Fibroblasts|MKI67 progenitor	0.206	0		COPA_SORT1	Dendritic|pDC	0.535	0		SIRPA_CD47	GMP|CD14	0.466	0		ANXA1_FPR2	Neutrophil|Neutrophil	1.47	0		IL1 receptor inhibitor_IL1RN	Meg|T cell	0.139	0
FAM3C_CLEC2D	Basal cell|NK	0.204	0		MDK_LRP1	Fibroblasts|MKI67 progenitor	0.587	0		LGALS9_CD47	Dendritic|pDC	0.755	0		SEMA4A_PLXND1	GMP|CD14	0.293	0		APP_FPR2	Neutrophil|Neutrophil	0.283	0		LAMP1_FAM3C	Meg|pDC	0.242	0
CXCL2_DPP4	Basal cell|NK	0.707	0		MDK_SORL1	Fibroblasts|MKI67 progenitor	0.458	0		SIRPA_CD47	Dendritic|pDC	0.551	0		ANXA1_FPR1	GMP|CD14	2.536	0		CD55_ADGRE5	Neutrophil|Neutrophil	0.709	0		SELP_SELPLG	Meg|pDC	0.38	0
WNT5A_PTPRK	Basal cell|NK	0.187	0		PLXNB2_SEMA4D	Fibroblasts|MKI67 progenitor	0.135	0		LGALS9_SLC1A5	Dendritic|pDC	0.669	0		ANXA1_FPR2	GMP|CD14	1.577	0		ALOX5_ALOX5AP	Neutrophil|Neutrophil	0.307	0		PECAM1_CD38	Meg|pDC	0.585	0
MDK_SORL1	Basal cell|NK	0.156	0		CXCL12_CXCR4	Fibroblasts|MKI67 progenitor	0.739	0		LGALS9_SORL1	Dendritic|pDC	1.033	0		APP_FPR2	GMP|CD14	0.665	0		SELL_SELPLG	Neutrophil|Neutrophil	0.984	0		LGALS9_CD44	Monocyte|B cell	0.523	0
WNT5A_FZD5	Basal cell|NK	0.166	0		FN1_a4b1 complex	Fibroblasts|MKI67 progenitor	1.657	0		PLXNB2_SEMA4D	Dendritic|pDC	0.524	0		CD99_PILRA	GMP|CD14	0.532	0		LAIR1_LILRB4	Neutrophil|Neutrophil	0.208	0		HGF_CD44	Monocyte|B cell	0.411	0
TNFRSF10A_TNFSF10	Basal cell|NK	0.101	0		PLA2G2A_a4b1 complex	Fibroblasts|MKI67 progenitor	0.353	0		PLD2_ARF1	Dendritic|pDC	0.752	0		C5AR1_RPS19	GMP|CD14	1.967	0		ICAM3_aLb2 complex	Neutrophil|Neutrophil	0.197	0		HLA-C_FAM3C	Monocyte|B cell	1.18	0
TNFRSF10B_TNFSF10	Basal cell|NK	0.179	0		FN1_a5b1 complex	Fibroblasts|MKI67 progenitor	1.503	0		PLXNC1_SEMA7A	Dendritic|pDC	0.487	0		CD52_SIGLEC10	GMP|CD14	0.405	0		HLA-C_FAM3C	Neutrophil|Plasma	0.931	0		LAMP1_FAM3C	Monocyte|B cell	0.223	0
FGFR1_FGF7	Basal cell|NK	0.198	0		PLA2G2A_a5b1 complex	Fibroblasts|MKI67 progenitor	0.198	0		ALOX5_ALOX5AP	Dendritic|pDC	0.865	0		LAIR1_LILRB4	GMP|CD14	0.485	0		CD74_MIF	Neutrophil|Plasma	1.182	0		TNFRSF1A_GRN	Monocyte|B cell	0.234	0
FGFR2_EPHA4	Basal cell|NK	0.168	0		FBN1_a5b1 complex	Fibroblasts|MKI67 progenitor	0.523	0		SELL_SELPLG	Dendritic|pDC	1.31	0		PLAUR_a4b1 complex	GMP|CD14	0.376	0		TNFRSF1B_GRN	Neutrophil|Plasma	0.416	0		TNFRSF1B_GRN	Monocyte|B cell	0.284	0
EFNA1_EPHA4	Basal cell|NK	0.235	0		FN1_aVb1 complex	Fibroblasts|MKI67 progenitor	1.504	0		LTBR_LTB	Dendritic|pDC	0.65	0		ICAM3_aLb2 complex	GMP|CD14	0.528	0		CD74_COPA	Neutrophil|Plasma	0.706	0		CD74_COPA	Monocyte|B cell	0.831	0
EFNA5_EPHA4	Basal cell|NK	0.136	0		THY1_aMb2 complex	Fibroblasts|MKI67 progenitor	0.25	0		LAMP1_FAM3C	Eryth|B	0.274	0		F11R_aLb2 complex	GMP|CD14	0.216	0		TNFSF13_TNFRSF14	Neutrophil|Plasma	0.231	0		CD44_HBEGF	Monocyte|B cell	0.396	0
EFNB2_EPHA4	Basal cell|NK	0.173	0		ICAM1_aMb2 complex	Fibroblasts|MKI67 progenitor	0.214	0		CD74_COPA	Eryth|B	1.151	0		IL1 receptor_IL1B	GMP|CD14	0.271	0		TNFSF13_TNFRSF17	Neutrophil|Plasma	0.389	0		CD74_APP	Monocyte|B cell	0.865	0
FGFR2_XPR1	Basal cell|NK	0.167	0		C3_aMb2 complex	Fibroblasts|MKI67 progenitor	0.6	0		NOTCH2_IL24	Eryth|B	0.565	0		IL1 receptor inhibitor_IL1B	GMP|CD14	0.304	0		CD55_ADGRE5	Neutrophil|Plasma	0.732	0		HLA-F_LILRB1	Monocyte|B cell	0.14	0
JAG1_NOTCH2	Basal cell|NK	0.097	0		ICAM1_aLb2 complex	Fibroblasts|MKI67 progenitor	0.179	0		PTPRC_CD22	Eryth|B	1.631	0		IL18 receptor_IL18	GMP|CD14	0.181	0		SELL_SELPLG	Neutrophil|Plasma	0.972	0		TNF_TNFRSF1B	Monocyte|B cell	0.141	0
PLXNB2_SEMA4D	Basal cell|NK	0.313	0		HGF_CD44	Fibroblasts|Mast cell	0.782	0		CD52_SIGLEC10	Eryth|B	0.637	0		CD47_SIRB1 complex	GMP|CD14	0.502	0		PECAM1_CD38	Neutrophil|Plasma	0.651	0		TNF_RIPK1	Monocyte|B cell	0.141	0
PLXNB1_SEMA4D	Basal cell|NK	0.123	0		PGRMC2_CCL4L2	Fibroblasts|Mast cell	0.479	0		LGALS9_CD44	Eryth|CD14	1.081	0		TNFRSF1A_GRN	GMP|CD16	0.429	0		C5AR1_RPS19	Neutrophil|Plasma	1.695	0		TNFSF10_RIPK1	Monocyte|B cell	0.318	0
MIF_TNFRSF14	Basal cell|NK	0.69	0		EGFR_AREG	Fibroblasts|Mast cell	1.822	0		LAMP1_VSTM1	Eryth|CD14	0.259	0		ICAM1_SPN	GMP|CD16	0.395	0		PLAUR_a4b1 complex	Neutrophil|Plasma	0.767	0		LGALS9_CD47	Monocyte|B cell	0.382	0
EFNA1_EPHA2	Basal cell|NK	0.337	0		ICAM1_AREG	Fibroblasts|Mast cell	1.776	0		TNFRSF1B_GRN	Eryth|CD14	1.481	0		HLA-F_LILRB2	GMP|CD16	1.206	0		ICAM3_aLb2 complex	Neutrophil|Plasma	0.217	0		SIRPA_CD47	Monocyte|B cell	0.387	0
NRG1_LSR	Basal cell|NK	0.201	0		NRP1_VEGFA	Fibroblasts|Mast cell	0.369	0		CD74_COPA	Eryth|CD14	1.39	0		HLA-F_LILRB1	GMP|CD16	0.698	0		HLA-E_KLRK1	Neutrophil|T cell	0.864	0		LGALS9_SORL1	Monocyte|B cell	0.375	0
SEMA4A_PLXND1	Basal cell|NK	0.204	0		NRP2_VEGFA	Fibroblasts|Mast cell	0.29	0		HLA-DPB1_TNFSF13B	Eryth|CD14	0.837	0		GRN_SORT1	GMP|CD16	0.608	0		C5AR1_RPS19	Neutrophil|T cell	1.948	0		ANXA1_FPR1	Monocyte|B cell	1.446	0
EPHA2_EFNA5	Basal cell|NK	0.264	0		C3_C3AR1	Fibroblasts|Mast cell	0.64	0		CD74_APP	Eryth|CD14	1.173	0		LGALS9_LRP1	GMP|CD16	0.307	0		PLAUR_a4b1 complex	Neutrophil|T cell	0.673	0		ANXA1_FPR2	Monocyte|B cell	1.037	0
CEACAM6_CEACAM6	Basal cell|NK	0.723	0		FN1_a4b1 complex	Fibroblasts|Mast cell	1.779	0		HLA-F_LILRB2	Eryth|CD14	1.047	0		LGALS9_CD47	GMP|CD16	0.325	0		ICAM3_aLb2 complex	Neutrophil|T cell	0.243	0		APP_FPR2	Monocyte|B cell	0.53	0
TNFSF12_TNFRSF12A	Basal cell|NK	0.334	0		PLA2G2A_a4b1 complex	Fibroblasts|Mast cell	0.474	0		GRN_SORT1	Eryth|CD14	0.596	0		SIRPA_CD47	GMP|CD16	0.465	0		TNFRSF1B_GRN	Neutrophil|pDC	0.472	0		CD55_ADGRE5	Monocyte|B cell	0.603	0
CD55_ADGRE5	Basal cell|NK	0.827	0		HGF_CD44	Fibroblasts|Monocyte	0.828	0		COPA_SORT1	Eryth|CD14	0.452	0		CD99_PILRA	GMP|CD16	0.59	0		CD74_APP	Neutrophil|pDC	1.388	0		PTPRC_CD22	Monocyte|B cell	0.974	0
LTBR_LTB	Basal cell|NK	0.233	0		PGRMC2_CCL4L2	Fibroblasts|Monocyte	0.394	0		TNFSF10_RIPK1	Eryth|CD14	0.292	0		C5AR1_RPS19	GMP|CD16	1.856	0		HLA-F_LILRB1	Neutrophil|pDC	0.31	0		C5AR1_RPS19	Monocyte|B cell	1.802	0
ESAM_ESAM	Basal cell|NK	0.212	0		EGFR_TGFB1	Fibroblasts|Monocyte	0.211	0		CCL5_CCR1	Eryth|CD14	0.618	0		CD52_SIGLEC10	GMP|CD16	0.518	0		PLXNC1_SEMA7A	Neutrophil|pDC	0.357	0		LTBR_LTB	Monocyte|B cell	0.406	0
COL8A1_a2b1 complex	Basal cell|NK	0.196	0		EGFR_AREG	Fibroblasts|Monocyte	0.36	0		LGALS9_LRP1	Eryth|CD14	0.682	0		LAIR1_LILRB4	GMP|CD16	0.466	0		ALOX5_ALOX5AP	Neutrophil|pDC	0.405	0		F11R_aLb2 complex	Monocyte|B cell	0.153	0
COL4A4_a2b1 complex	Basal cell|NK	0.105	0		ICAM1_AREG	Fibroblasts|Monocyte	0.314	0		LGALS9_SLC1A5	Eryth|CD14	0.181	0		PLAUR_a4b1 complex	GMP|CD16	0.586	0		SELL_SELPLG	Neutrophil|pDC	1.034	0		TGFB1_TGFBR3	Monocyte|Endothelial	0.344	0
COL12A1_a2b1 complex	Basal cell|NK	0.111	0		EGFR_GRN	Fibroblasts|Monocyte	0.545	0		LGALS9_HAVCR2	Eryth|CD14	0.167	0		ICAM3_aLb2 complex	GMP|CD16	0.621	0		LAIR1_LILRB4	Neutrophil|pDC	0.415	0		HLA-C_FAM3C	Monocyte|Endothelial	1.223	0
LAMC1_a2b1 complex	Basal cell|NK	0.165	0		TNFRSF1A_GRN	Fibroblasts|Monocyte	0.537	0		LGALS9_SORL1	Eryth|CD14	0.68	0		F11R_aLb2 complex	GMP|CD16	0.308	0		PTPRC_CD22	Plasma|B cell	0.83	0		LAMP1_FAM3C	Monocyte|Endothelial	0.267	0
CDH1_a2b1 complex	Basal cell|NK	0.295	0		EGFR_COPA	Fibroblasts|Monocyte	0.308	0		ANXA1_FPR1	Eryth|CD14	0.941	0		IL1 receptor_IL1B	GMP|CD16	0.196	0		HLA-E_KLRK1	Plasma|B cell	0.906	0		TNFRSF1B_GRN	Monocyte|Endothelial	0.265	0
LAMA3_a3b1 complex	Basal cell|NK	0.236	0		EGFR_HBEGF	Fibroblasts|Monocyte	0.331	0		CD99_PILRA	Eryth|CD14	0.541	0		CD47_SIRB1 complex	GMP|CD16	0.469	0		CD74_COPA	Plasma|Endothelial	1.37	0		CD74_COPA	Monocyte|Endothelial	0.812	0
LAMC1_a6b1 complex	Basal cell|NK	0.152	0		CD44_HBEGF	Fibroblasts|Monocyte	0.615	0		CD52_SIGLEC10	Eryth|CD14	0.744	0		LGALS9_CD47	GMP|CD4T	0.318	0		MIF_TNFRSF14	Plasma|Endothelial	1.489	0		CD44_HBEGF	Monocyte|Endothelial	0.447	0
BMPR1A_BMPR2_BMP2	Basal cell|NK	0.259	0		NRP1_VEGFA	Fibroblasts|Monocyte	0.313	0		PLAUR_a4b1 complex	Eryth|CD14	0.423	0		SIRPA_CD47	GMP|CD4T	0.458	0		SELL_SELPLG	Plasma|Endothelial	1.213	0		CD74_APP	Monocyte|Endothelial	1.159	0
BMR1A_AVR2B_BMP2	Basal cell|NK	0.259	0		NRP2_VEGFA	Fibroblasts|Monocyte	0.234	0		CD47_SIRB1 complex	Eryth|CD14	0.528	0		C5AR1_RPS19	GMP|CD4T	2.398	0		CD99_PILRA	Plasma|Endothelial	0.856	0		GRN_SORT1	Monocyte|Endothelial	0.609	0
CXADR_FAM3C	Basal cell|Neutrophil	0.379	0		MDK_LRP1	Fibroblasts|Monocyte	0.55	0		LGALS9_CD44	Eryth|CD16	0.942	0		LTBR_LTB	GMP|CD4T	0.737	0		HLA-C_FAM3C	Plasma|Eryth	1.024	0		COPA_SORT1	Monocyte|Endothelial	0.324	0
PGRMC2_CCL4L2	Basal cell|Neutrophil	0.207	0		MDK_SORL1	Fibroblasts|Monocyte	0.564	0		TNFRSF1B_GRN	Eryth|CD16	0.824	0		PLAUR_a4b1 complex	GMP|CD4T	0.289	0		CD74_MIF	Plasma|Eryth	1.546	0		TNF_FLT4	Monocyte|Endothelial	0.15	0
EGFR_TGFB1	Basal cell|Neutrophil	0.447	0		CXCL12_CXCR4	Fibroblasts|Monocyte	0.62	0		CD74_COPA	Eryth|CD16	1.297	0		ICAM3_aLb2 complex	GMP|CD4T	0.461	0		CD74_COPA	Plasma|Eryth	0.714	0		TNF_TNFRSF1A	Monocyte|Endothelial	0.21	0
EGFR_MIF	Basal cell|Neutrophil	0.54	0		C3_C3AR1	Fibroblasts|Monocyte	0.596	0		HLA-DPB1_TNFSF13B	Eryth|CD16	0.679	0		LGALS9_CD47	GMP|CD8T	0.341	0		TNFRSF17_TNFSF13B	Plasma|Eryth	0.298	0		TNFSF10_RIPK1	Monocyte|Endothelial	0.31	0
EGFR_AREG	Basal cell|Neutrophil	0.784	0		ANXA1_FPR1	Fibroblasts|Monocyte	1.4	0		CD74_APP	Eryth|CD16	1.041	0		SIRPA_CD47	GMP|CD8T	0.481	0		IGF1_IGF1R	Plasma|Eryth	0.259	0		CD46_JAG1	Monocyte|Endothelial	0.38	0
ICAM1_AREG	Basal cell|Neutrophil	1.034	0		APP_FPR2	Fibroblasts|Monocyte	0.49	0		HLA-F_LILRB2	Eryth|CD16	1.319	0		C5AR1_RPS19	GMP|CD8T	2.156	0		FAM3C_CLEC2D	Plasma|Eryth	1.012	0		LGALS9_CD47	Monocyte|Endothelial	0.341	0
EGFR_GRN	Basal cell|Neutrophil	1.302	0		CD99_PILRA	Fibroblasts|Monocyte	0.715	0		HLA-F_LILRB1	Eryth|CD16	1.116	0		PLAUR_a4b1 complex	GMP|CD8T	0.346	0		CD2_CD58	Plasma|Eryth	0.377	0		SIRPA_CD47	Monocyte|Endothelial	0.346	0
TNFRSF1A_GRN	Basal cell|Neutrophil	1.271	0		FN1_a4b1 complex	Fibroblasts|Monocyte	1.558	0		GRN_SORT1	Eryth|CD16	0.668	0		FFAR2_TNF	GMP|Dendritic	0.102	0		HLA-C_FAM3C	Plasma|Eryth progenitor	1.013	0		LGALS9_SLC1A5	Monocyte|Endothelial	0.36	0
EGFR_COPA	Basal cell|Neutrophil	0.357	0		PLA2G2A_a4b1 complex	Fibroblasts|Monocyte	0.253	0		COPA_SORT1	Eryth|CD16	0.523	0		FCGR2A_CXCL9	GMP|Dendritic	0.486	0		CD74_MIF	Plasma|Eryth progenitor	1.354	0		VEGFA_KDR	Monocyte|Endothelial	0.481	0
EGFR_HBEGF	Basal cell|Neutrophil	0.586	0		FN1_a5b1 complex	Fibroblasts|Monocyte	1.5	0		TNFSF10_RIPK1	Eryth|CD16	0.303	0		CD74_MIF	GMP|Dendritic	0.513	0		CD74_COPA	Plasma|Eryth progenitor	0.698	0		SEMA4A_PLXND1	Monocyte|Endothelial	0.244	0
CD44_HBEGF	Basal cell|Neutrophil	0.766	0		PLA2G2A_a5b1 complex	Fibroblasts|Monocyte	0.195	0		LGALS9_LRP1	Eryth|CD16	0.378	0		TNFRSF1A_GRN	GMP|Dendritic	0.852	0		TNFRSF17_TNFSF13B	Plasma|Eryth progenitor	0.304	0		VEGFA_FLT1	Monocyte|Endothelial	0.474	0
ERBB4_HBEGF	Basal cell|Neutrophil	0.417	0		FBN1_a5b1 complex	Fibroblasts|Monocyte	0.52	0		LGALS9_CD47	Eryth|CD16	0.535	0		TNFRSF1B_GRN	GMP|Dendritic	0.905	0		IGF1_IGF1R	Plasma|Eryth progenitor	0.274	0		ANXA1_FPR1	Monocyte|Endothelial	1.388	0
CD40_TNFSF13B	Basal cell|Neutrophil	0.173	0		THY1_aMb2 complex	Fibroblasts|Monocyte	0.217	0		LGALS9_SLC1A5	Eryth|CD16	0.222	0		HLA-F_LILRB1	GMP|Dendritic	0.395	0		FAM3C_CLEC2D	Plasma|Eryth progenitor	1.037	0		ANXA1_FPR2	Monocyte|Endothelial	0.966	0
ICAM1_SPN	Basal cell|Neutrophil	0.779	0		ICAM1_aMb2 complex	Fibroblasts|Monocyte	0.181	0		SELL_SELPLG	Eryth|CD16	0.969	0		NOTCH2_JAG2	GMP|Dendritic	0.131	0		CD2_CD58	Plasma|Eryth progenitor	0.392	0		APP_FPR2	Monocyte|Endothelial	0.458	0
ICAM1_ITGAL	Basal cell|Neutrophil	0.55	0		C3_aMb2 complex	Fibroblasts|Monocyte	0.568	0		CD99_PILRA	Eryth|CD16	0.645	0		NOTCH1_JAG2	GMP|Dendritic	0.114	0		PECAM1_CD38	Plasma|Eryth progenitor	0.3	0		PTPRC_MRC1	Monocyte|Endothelial	1.32	0
ADRB2_VEGFB	Basal cell|Neutrophil	0.257	0		THY1_aXb2 complex	Fibroblasts|Monocyte	0.319	0		CD52_SIGLEC10	Eryth|CD16	1.267	0		NOTCH1_NOV	GMP|Dendritic	0.095	0		CD74_MIF	Plasma|GMP	1.351	0		FPR2_CAMP	Monocyte|Endothelial	0.311	0
NRP2_SEMA3C	Basal cell|Neutrophil	0.205	0		ICAM1_aXb2 complex	Fibroblasts|Monocyte	0.283	0		PLAUR_a4b1 complex	Eryth|CD16	0.604	0		LGALS9_LRP1	GMP|Dendritic	0.329	0		CD74_COPA	Plasma|GMP	0.655	0		LTBR_LTB	Monocyte|Endothelial	0.182	0
HLA-F_LILRB1	Basal cell|Neutrophil	0.139	0		HGF_CD44	Fibroblasts|NK	0.838	0		ICAM3_aLb2 complex	Eryth|CD16	1.258	0		LGALS9_CD47	GMP|Dendritic	0.567	0		HLA-DPB1_TNFSF13B	Plasma|GMP	0.558	0		PLAUR_a4b1 complex	Monocyte|Endothelial	0.64	0
COPA_SORT1	Basal cell|Neutrophil	0.299	0		PGRMC2_CCL4L2	Fibroblasts|NK	1.219	0		CD47_SIRB1 complex	Eryth|CD16	0.441	0		SIRPA_CD47	GMP|Dendritic	0.706	0		TNFRSF13B_TNFSF13B	Plasma|GMP	0.607	0		CD74_COPA	Monocyte|Eryth	0.783	0
MDK_LRP1	Basal cell|Neutrophil	0.368	0		HLA-E_KLRC2	Fibroblasts|NK	0.975	0		LGALS9_CD44	Eryth|CD4T	0.674	0		LGALS9_HAVCR2	GMP|Dendritic	0.179	0		TNFRSF17_TNFSF13B	Plasma|GMP	0.698	0		CD74_APP	Monocyte|Eryth	0.772	0
FGFR2_CD83	Basal cell|Neutrophil	0.476	0		FN1_a4b1 complex	Fibroblasts|NK	2.116	0		CD74_COPA	Eryth|CD4T	1.127	0		CEACAM1_CD209	GMP|Dendritic	0.373	0		CD74_APP	Plasma|GMP	0.672	0		SIRPA_CD47	Monocyte|Eryth	0.279	0
PLXNB2_SEMA4D	Basal cell|Neutrophil	0.304	0		PLA2G2A_a4b1 complex	Fibroblasts|NK	0.811	0		NOTCH2_IL24	Eryth|CD4T	0.451	0		ICAM3_CD209	GMP|Dendritic	0.433	0		IGF1_IGF1R	Plasma|GMP	0.242	0		LGALS9_SLC1A5	Monocyte|Eryth	0.335	0
PLXNB1_SEMA4D	Basal cell|Neutrophil	0.114	0		LAMC1_a6b1 complex	Fibroblasts|NK	0.974	0		LGALS9_SORL1	Eryth|CD4T	0.694	0		VEGFA_FLT1	GMP|Dendritic	0.1	0		FAM3C_CLEC2D	Plasma|GMP	0.799	0		CD74_COPA	Monocyte|Eryth progenitor	0.832	0
MIF_TNFRSF14	Basal cell|Neutrophil	0.76	0		HGF_CD44	Fibroblasts|Neutrophil	0.909	0		TGFB1_TGFBR3	Eryth|CD8T	0.408	0		COPA_P2RY6	GMP|Dendritic	0.193	0		CD2_CD58	Plasma|GMP	0.34	0		CD74_APP	Monocyte|Eryth progenitor	0.791	0
SCGB3A1_MARCO	Basal cell|Neutrophil	1.088	0		PGRMC2_CCL4L2	Fibroblasts|Neutrophil	0.451	0		CD74_COPA	Eryth|CD8T	1.179	0		NAMPT_P2RY6	GMP|Dendritic	0.671	0		PECAM1_CD38	Plasma|GMP	0.452	0		CCL4_SLC7A1	Monocyte|Eryth progenitor	0.18	0
NRG1_MS4A4A	Basal cell|Neutrophil	0.416	0		EGFR_TGFB1	Fibroblasts|Neutrophil	0.203	0		KLRB1_CLEC2D	Eryth|CD8T	0.43	0		CD99_PILRA	GMP|Dendritic	0.385	0		CD74_MIF	Plasma|HSC	1.438	0		LGALS9_CD47	Monocyte|Eryth progenitor	0.339	0
LRP6_CKLF	Basal cell|Neutrophil	0.482	0		EGFR_AREG	Fibroblasts|Neutrophil	0.397	0		TNFSF10_RIPK1	Eryth|CD8T	0.304	0		PECAM1_CD38	GMP|Dendritic	0.205	0		TNFRSF13B_TNFSF13B	Plasma|HSC	0.257	0		SIRPA_CD47	Monocyte|Eryth progenitor	0.345	0
C3_C3AR1	Basal cell|Neutrophil	0.455	0		ICAM1_AREG	Fibroblasts|Neutrophil	0.351	0		LGALS9_SORL1	Eryth|CD8T	0.677	0		C5AR1_RPS19	GMP|Dendritic	2.273	0		TNFRSF17_TNFSF13B	Plasma|HSC	0.348	0		LGALS9_SLC1A5	Monocyte|Eryth progenitor	0.409	0
C5_C5AR1	Basal cell|Neutrophil	0.493	0		EGFR_GRN	Fibroblasts|Neutrophil	0.461	0		PLAUR_a4b1 complex	Eryth|CD8T	0.494	0		LAIR1_LILRB4	GMP|Dendritic	0.537	0		IGF1_IGF1R	Plasma|HSC	0.222	0		ANXA1_FPR1	Monocyte|Eryth progenitor	1.33	0
C5_C5AR2	Basal cell|Neutrophil	0.09	0		EGFR_COPA	Fibroblasts|Neutrophil	0.261	0		LGALS9_CD44	Eryth|Dendritic	0.76	0		PLAUR_a4b1 complex	GMP|Dendritic	0.836	0		FAM3C_CLEC2D	Plasma|HSC	0.959	0		ANXA1_FPR2	Monocyte|Eryth progenitor	0.953	0
ANXA1_FPR1	Basal cell|Neutrophil	0.836	0		EGFR_HBEGF	Fibroblasts|Neutrophil	0.306	0		TNFRSF1B_GRN	Eryth|Dendritic	1.361	0		IL18 receptor_IL18	GMP|Dendritic	0.461	0		CD2_CD58	Plasma|HSC	0.319	0		APP_FPR2	Monocyte|Eryth progenitor	0.446	0
ANXA1_FPR2	Basal cell|Neutrophil	0.757	0		CD44_HBEGF	Fibroblasts|Neutrophil	0.59	0		CD74_COPA	Eryth|Dendritic	1.392	0		TFRC_TNFSF13B	GMP|Eryth	0.957	0		PECAM1_CD38	Plasma|HSC	0.444	0		PLAUR_a4b1 complex	Monocyte|Eryth progenitor	0.285	0
APP_FPR2	Basal cell|Neutrophil	0.431	0		NRP1_VEGFA	Fibroblasts|Neutrophil	0.356	0		HLA-DPB1_TNFSF13B	Eryth|Dendritic	0.778	0		GRN_SORT1	GMP|Eryth	0.68	0		CD74_MIF	Plasma|MSC	1.172	0		LGALS9_CD44	Monocyte|GMP	0.409	0
PROS1_AXL	Basal cell|Neutrophil	0.241	0		NRP2_VEGFA	Fibroblasts|Neutrophil	0.277	0		CD74_APP	Eryth|Dendritic	1.158	0		PPBP_CXCR2	GMP|Eryth	0.904	0		TNFRSF13B_TNFSF13B	Plasma|MSC	0.356	0		TNFRSF1A_GRN	Monocyte|GMP	0.202	0
CD55_ADGRE5	Basal cell|Neutrophil	0.887	0		COPA_SORT1	Fibroblasts|Neutrophil	0.285	0		GRN_SORT1	Eryth|Dendritic	0.448	0		LGALS9_SORL1	GMP|Eryth	1.006	0		TNFRSF17_TNFSF13B	Plasma|MSC	0.447	0		TNFRSF1B_GRN	Monocyte|GMP	0.252	0
CD99_PILRA	Basal cell|Neutrophil	0.395	0		MDK_LRP1	Fibroblasts|Neutrophil	0.491	0		LGALS9_LRP1	Eryth|Dendritic	0.255	0		ANXA1_FPR1	GMP|Eryth	2.871	0		CD74_APP	Plasma|MSC	0.66	0		CD74_COPA	Monocyte|GMP	0.822	0
ICAM1_aMb2 complex	Basal cell|Neutrophil	0.53	0		MDK_SORL1	Fibroblasts|Neutrophil	0.623	0		LGALS9_SLC1A5	Eryth|Dendritic	0.215	0		ANXA1_FPR2	GMP|Eryth	1.696	0		IGF1_IGF1R	Plasma|MSC	0.255	0		HLA-DPB1_TNFSF13B	Monocyte|GMP	0.311	0
C3_aMb2 complex	Basal cell|Neutrophil	0.349	0		CXCL12_CXCR4	Fibroblasts|Neutrophil	0.674	0		LGALS9_HAVCR2	Eryth|Dendritic	0.272	0		APP_FPR2	GMP|Eryth	0.785	0		FAM3C_CLEC2D	Plasma|MSC	0.853	0		CD74_APP	Monocyte|GMP	0.913	0
ICAM1_aXb2 complex	Basal cell|Neutrophil	0.675	0		C3_C3AR1	Fibroblasts|Neutrophil	0.546	0		CD6_ALCAM	Eryth|Dendritic	0.552	0		VSTM1_ADGRG3	GMP|Eryth	0.58	0		CD2_CD58	Plasma|MSC	0.311	0		TNF_VSIR	Monocyte|GMP	0.433	0
ACVR_1A2B receptor_INHBA	Basal cell|Neutrophil	0.998	0		ANXA1_FPR1	Fibroblasts|Neutrophil	1.468	0		PLAUR_a4b1 complex	Eryth|Dendritic	0.41	0		IL1 receptor_IL1B	GMP|Eryth	0.176	0		PECAM1_CD38	Plasma|MSC	0.372	0		GRN_SORT1	Monocyte|GMP	0.536	0
ACVR_1B2B receptor_INHBA	Basal cell|Neutrophil	0.996	0		APP_FPR2	Fibroblasts|Neutrophil	0.513	0		CD74_COPA	Eryth|Eryth	1.154	0		IL1 receptor_IL1RN	GMP|Eryth	0.411	0		IGF1_IGF1R	Plasma|Meg	0.23	0		COPA_SORT1	Monocyte|GMP	0.251	0
ICAM1_aLb2 complex	Basal cell|Neutrophil	0.55	0		CD99_PILRA	Fibroblasts|Neutrophil	0.682	0		LGALS9_LRP1	Eryth|Eryth	0.283	0		CD47_SIRB1 complex	GMP|Eryth	0.479	0		FAM3C_CLEC2D	Plasma|Meg	0.854	0		TNF_TNFRSF1B	Monocyte|GMP	0.138	0
ICAM3_aLb2 complex	Basal cell|Neutrophil	0.144	0		FN1_a4b1 complex	Fibroblasts|Neutrophil	1.503	0		CD74_COPA	Eryth|GMP	1.279	0		LAMP1_VSTM1	GMP|GMP	0.36	0		CD2_CD58	Plasma|Meg	0.297	0		TNF_RIPK1	Monocyte|GMP	0.124	0
ICAM4_aLb2 complex	Basal cell|Neutrophil	0.146	0		PLA2G2A_a4b1 complex	Fibroblasts|Neutrophil	0.198	0		TNFSF10_RIPK1	Eryth|GMP	0.329	0		TNFRSF1A_GRN	GMP|GMP	0.592	0		PECAM1_CD38	Plasma|Meg	0.437	0		TNFSF10_RIPK1	Monocyte|GMP	0.301	0
F11R_aLb2 complex	Basal cell|Neutrophil	0.36	0		FN1_a5b1 complex	Fibroblasts|Neutrophil	1.501	0		LGALS9_CD47	Eryth|GMP	0.569	0		TNFRSF1B_GRN	GMP|GMP	0.645	0		CD74_MIF	Plasma|Monocyte	1.255	0		LGALS9_CD47	Monocyte|GMP	0.325	0
CD47_SIRB1 complex	Basal cell|Neutrophil	0.61	0		PLA2G2A_a5b1 complex	Fibroblasts|Neutrophil	0.196	0		PLAUR_a4b1 complex	Eryth|GMP	0.626	0		CD74_COPA	GMP|GMP	0.583	0		CD74_COPA	Plasma|Monocyte	0.686	0		SIRPA_CD47	Monocyte|GMP	0.331	0
LAMP1_FAM3C	Basal cell|Plasma	0.552	0		FBN1_a5b1 complex	Fibroblasts|Neutrophil	0.521	0		LGALS9_CD44	Eryth|Meg	0.769	0		CD74_APP	GMP|GMP	0.748	0		HLA-DPB1_TNFSF13B	Plasma|Monocyte	0.579	0		LGALS9_SLC1A5	Monocyte|GMP	0.349	0
CXADR_FAM3C	Basal cell|Plasma	0.542	0		THY1_aMb2 complex	Fibroblasts|Neutrophil	0.203	0		TNFRSF1B_GRN	Eryth|Meg	1.048	0		ICAM1_SPN	GMP|GMP	0.344	0		TNFRSF13B_TNFSF13B	Plasma|Monocyte	0.628	0		LGALS9_SORL1	Monocyte|GMP	0.352	0
EGFR_MIF	Basal cell|Plasma	0.51	0		ICAM1_aMb2 complex	Fibroblasts|Neutrophil	0.167	0		CD74_COPA	Eryth|Meg	1.371	0		GRN_SORT1	GMP|GMP	0.737	0		TNFRSF17_TNFSF13B	Plasma|Monocyte	0.719	0		CEACAM8_CEACAM6	Monocyte|GMP	0.321	0
EGFR_AREG	Basal cell|Plasma	0.944	0		C3_aMb2 complex	Fibroblasts|Neutrophil	0.554	0		HLA-DPB1_TNFSF13B	Eryth|Meg	0.725	0		COPA_SORT1	GMP|GMP	0.42	0		CD74_APP	Plasma|Monocyte	0.729	0		CEACAM6_CEACAM6	Monocyte|GMP	0.319	0
ICAM1_AREG	Basal cell|Plasma	1.194	0		THY1_aXb2 complex	Fibroblasts|Neutrophil	0.441	0		CD74_APP	Eryth|Meg	1.299	0		LGALS9_CD47	GMP|GMP	0.4	0		HLA-F_LILRB2	Plasma|Monocyte	0.274	0		ANXA1_FPR1	Monocyte|GMP	1.441	0
EGFR_COPA	Basal cell|Plasma	0.284	0		ICAM1_aXb2 complex	Fibroblasts|Neutrophil	0.405	0		GRN_SORT1	Eryth|Meg	0.508	0		SIRPA_CD47	GMP|GMP	0.539	0		IGF1_IGF1R	Plasma|Monocyte	0.192	0		ANXA1_FPR2	Monocyte|GMP	0.973	0
MIF_TNFRSF14	Basal cell|Plasma	0.724	0		PGRMC2_CCL4L2	Fibroblasts|Plasma	0.376	0		COPA_SORT1	Eryth|Meg	0.364	0		LGALS9_SLC1A5	GMP|GMP	0.195	0		GRN_SORT1	Plasma|Monocyte	0.256	0		APP_FPR2	Monocyte|GMP	0.466	0
CD55_ADGRE5	Basal cell|Plasma	0.672	0		FAM3C_CLEC2D	Fibroblasts|Plasma	0.175	0		LGALS9_LRP1	Eryth|Meg	0.363	0		CEACAM1_CEACAM6	GMP|GMP	0.667	0		COPA_SORT1	Plasma|Monocyte	0.291	0		PECAM1_CD38	Monocyte|GMP	0.268	0
PVR_CD96	Basal cell|T	0.209	0		CXCL12_CXCR4	Fibroblasts|Plasma	0.742	0		ANXA1_FPR1	Eryth|Meg	0.704	0		CEACAM8_CEACAM6	GMP|GMP	0.95	0		TNFRSF13B_TNFSF13	Plasma|Monocyte	0.289	0		PECAM1_CD177	Monocyte|GMP	0.631	0
CDH1_KLRG1	Basal cell|T	0.301	0		FN1_a4b1 complex	Fibroblasts|Plasma	1.599	0		CD99_PILRA	Eryth|Meg	0.371	0		CEACAM6_CEACAM6	GMP|GMP	0.69	0		CD2_CD58	Plasma|Monocyte	0.384	0		C5AR1_RPS19	Monocyte|GMP	1.827	0
CXADR_FAM3C	Basal cell|T	0.384	0		PLA2G2A_a4b1 complex	Fibroblasts|Plasma	0.294	0		PLAUR_aVb3 complex	Eryth|Meg	1.119	0		CEACAM1_CEACAM8	GMP|GMP	0.926	0		PECAM1_CD38	Plasma|Monocyte	0.347	0		F11R_aLb2 complex	Monocyte|GMP	0.119	0
PGRMC2_CCL4L2	Basal cell|T	0.281	0		HGF_CD44	Fibroblasts|T	0.655	0		PLAUR_a4b1 complex	Eryth|Meg	0.594	0		ANXA1_FPR2	GMP|GMP	1.54	0		ICAM3_aLb2 complex	Plasma|Monocyte	0.208	0		IL1 receptor_IL1RN	Monocyte|GMP	0.122	0
EGFR_TGFB1	Basal cell|T	0.385	0		PGRMC2_CCL4L2	Fibroblasts|T	0.834	0		TGFB1_TGFbeta receptor2	Eryth|Meg	0.199	0		APP_FPR2	GMP|GMP	0.629	0		CD74_COPA	Plasma|Monocyte dendritic cell	0.677	0		IL1 receptor inhibitor_IL1RN	Monocyte|GMP	0.122	0
EGFR_MIF	Basal cell|T	0.551	0		EGFR_AREG	Fibroblasts|T	0.404	0		TGFB1_TGFBR3	Eryth|NK	0.572	0		C5AR1_RPS19	GMP|GMP	1.634	0		HLA-DPB1_TNFSF13B	Plasma|Monocyte dendritic cell	0.527	0		CD74_COPA	Monocyte|HSC	0.875	0
EGFR_AREG	Basal cell|T	0.695	0		ICAM1_AREG	Fibroblasts|T	0.358	0		CD74_COPA	Eryth|NK	1.181	0		FPR2_CAMP	GMP|GMP	0.551	0		TNFRSF13B_TNFSF13B	Plasma|Monocyte dendritic cell	0.577	0		CD74_APP	Monocyte|HSC	0.785	0
ICAM1_AREG	Basal cell|T	0.945	0		EGFR_COPA	Fibroblasts|T	0.221	0		TNFSF10_RIPK1	Eryth|NK	0.332	0		LAIR1_LILRB4	GMP|GMP	0.377	0		TNFRSF17_TNFSF13B	Plasma|Monocyte dendritic cell	0.668	0		CCL4_SLC7A1	Monocyte|HSC	0.183	0
EGFR_COPA	Basal cell|T	0.325	0		FAM3C_CLEC2D	Fibroblasts|T	0.278	0		LGALS9_CD47	Eryth|NK	0.478	0		VSTM1_ADGRG3	GMP|GMP	0.634	0		CD74_APP	Plasma|Monocyte dendritic cell	0.703	0		TNF_RIPK1	Monocyte|HSC	0.128	0
EGFR_HBEGF	Basal cell|T	0.283	0		MDK_SORL1	Fibroblasts|T	0.497	0		LGALS9_HAVCR2	Eryth|NK	0.2	0		PLAUR_a4b1 complex	GMP|GMP	0.235	0		HLA-F_LILRB2	Plasma|Monocyte dendritic cell	0.406	0		TNFSF10_RIPK1	Monocyte|HSC	0.305	0
ICAM1_SPN	Basal cell|T	0.641	0		PLXNB2_SEMA4D	Fibroblasts|T	0.178	0		LGALS9_SORL1	Eryth|NK	0.835	0		ICAM3_aLb2 complex	GMP|GMP	0.481	0		HLA-F_LILRB1	Plasma|Monocyte dendritic cell	0.321	0		LGALS9_CD47	Monocyte|HSC	0.366	0
ICAM1_ITGAL	Basal cell|T	0.566	0		CXCL12_CXCR4	Fibroblasts|T	0.987	0		CD48_CD244	Eryth|NK	0.532	0		F11R_aLb2 complex	GMP|GMP	0.169	0		GRN_SORT1	Plasma|Monocyte dendritic cell	0.252	0		SIRPA_CD47	Monocyte|HSC	0.372	0
ADRB2_VEGFB	Basal cell|T	0.218	0		LTBR_LTB	Fibroblasts|T	0.244	0		PLAUR_a4b1 complex	Eryth|NK	0.521	0		IL18 receptor_IL18	GMP|GMP	0.206	0		COPA_SORT1	Plasma|Monocyte dendritic cell	0.287	0		LGALS9_SLC1A5	Monocyte|HSC	0.342	0
FAM3C_CLEC2D	Basal cell|T	0.295	0		FN1_a4b1 complex	Fibroblasts|T	1.7	0		ICAM3_aLb2 complex	Eryth|NK	1.24	0		CD47_SIRB1 complex	GMP|GMP	0.473	0		TNFRSF13B_TNFSF13	Plasma|Monocyte dendritic cell	0.264	0		SELL_CD34	Monocyte|HSC	0.204	0
MDK_LRP1	Basal cell|T	0.169	0		PLA2G2A_a4b1 complex	Fibroblasts|T	0.396	0		TGFB1_TGFbeta receptor1	Eryth|NK	0.329	0		CD74_APP	GMP|Meg	0.629	0		MIF_TNFRSF14	Plasma|Monocyte dendritic cell	0.72	0		PECAM1_CD38	Monocyte|HSC	0.368	0
MDK_SORL1	Basal cell|T	0.183	0		EGFR_BTC	Fibroblasts|ciliated	0.202	0		LGALS9_CD44	Eryth|Neu	0.977	0		GRN_SORT1	GMP|Meg	0.696	0		CD2_CD58	Plasma|Monocyte dendritic cell	0.404	0		C5AR1_RPS19	Monocyte|HSC	2.084	0
TNFRSF10A_TNFSF10	Basal cell|T	0.121	0		EGFR_COPA	Fibroblasts|ciliated	0.373	0		LAMP1_VSTM1	Eryth|Neu	0.265	0		LGALS9_CD47	GMP|Meg	0.308	0		CD55_ADGRE5	Plasma|Monocyte dendritic cell	0.383	0		PLAUR_a4b1 complex	Monocyte|HSC	0.432	0
TNFRSF10B_TNFSF10	Basal cell|T	0.199	0		NRP2_SEMA3C	Fibroblasts|ciliated	0.249	0		TNFRSF1B_GRN	Eryth|Neu	1.359	0		LGALS9_SORL1	GMP|Meg	0.949	0		CD99_PILRA	Plasma|Monocyte dendritic cell	0.349	0		IL1 receptor_IL1B	Monocyte|HSC	0.241	0
FGFR2_CD83	Basal cell|T	0.196	0		IGF1_IGF1R	Fibroblasts|ciliated	0.235	0		CD74_COPA	Eryth|Neu	1.271	0		ANXA1_FPR1	GMP|Meg	2.658	0		ICAM3_aLb2 complex	Plasma|Monocyte dendritic cell	0.249	0		IL1 receptor inhibitor_IL1B	Monocyte|HSC	0.241	0
PLXNB2_SEMA4D	Basal cell|T	0.358	0		COPA_SORT1	Fibroblasts|ciliated	0.317	0		HLA-DPB1_TNFSF13B	Eryth|Neu	0.804	0		ANXA1_FPR2	GMP|Meg	1.627	0		HLA-E_KLRC1	Plasma|NK	0.975	0		IL18 receptor_IL18	Monocyte|HSC	0.151	0
PLXNB1_SEMA4D	Basal cell|T	0.169	0		FN1_a3b1 complex	Fibroblasts|ciliated	1.486	0		CD74_APP	Eryth|Neu	1.162	0		APP_FPR2	GMP|Meg	0.716	0		HLA-E_KLRC2	Plasma|NK	0.903	0		LGALS9_CD44	Monocyte|MSC	0.562	0
MIF_TNFRSF14	Basal cell|T	0.742	0		THBS1_a3b1 complex	Fibroblasts|ciliated	0.425	0		HLA-F_LILRB2	Eryth|Neu	0.922	0		VSTM1_ADGRG3	GMP|Meg	0.534	0		HLA-E_KLRK1	Plasma|NK	1.638	0		HGF_CD44	Monocyte|MSC	0.45	0
NRG1_LSR	Basal cell|T	0.159	0		FN1_aVb1 complex	Fibroblasts|ciliated	1.496	0		GRN_SORT1	Eryth|Neu	0.542	0		ICAM3_aLb2 complex	GMP|Meg	0.478	0		PECAM1_CD38	Plasma|NK	0.382	0		CD74_COPA	Monocyte|MSC	0.848	0
CEACAM6_CEACAM6	Basal cell|T	0.663	0		IGF1_a6b4 complex	Fibroblasts|ciliated	0.214	0		COPA_SORT1	Eryth|Neu	0.398	0		F11R_aLb2 complex	GMP|Meg	0.165	0		CLEC2B_KLRF1	Plasma|NK	0.58	0		CD44_HBEGF	Monocyte|MSC	0.403	0
LRP6_CKLF	Basal cell|T	0.347	0		HGF_CD44	Fibroblasts|macrophage	0.869	0		CCL5_CCR1	Eryth|Neu	0.612	0		IL1 receptor_IL1B	GMP|Meg	0.169	0		ICAM3_aLb2 complex	Plasma|NK	0.44	0		HLA-DPB1_TNFSF13B	Monocyte|MSC	0.278	0
CD55_ADGRE5	Basal cell|T	0.837	0		PGRMC2_CCL4L2	Fibroblasts|macrophage	0.457	0		LGALS9_LRP1	Eryth|Neu	0.549	0		CD47_SIRB1 complex	GMP|Meg	0.45	0		CD44_HBEGF	Plasma|Neutrophil	0.526	0		CD74_APP	Monocyte|MSC	0.896	0
LTBR_LTB	Basal cell|T	0.512	0		EGFR_TGFB1	Fibroblasts|macrophage	0.221	0		ANXA1_FPR1	Eryth|Neu	0.977	0		FFAR2_CCL4L2	GMP|NK	0.413	0		HLA-DPB1_TNFSF13B	Plasma|Neutrophil	0.64	0		LGALS9_CD47	Monocyte|MSC	0.367	0
ICAM1_aMb2 complex	Basal cell|T	0.522	0		EGFR_AREG	Fibroblasts|macrophage	0.302	0		CD99_PILRA	Eryth|Neu	0.445	0		ICAM1_AREG	GMP|NK	0.295	0		TNFRSF13B_TNFSF13B	Plasma|Neutrophil	0.69	0		SIRPA_CD47	Monocyte|MSC	0.373	0
C3_aMb2 complex	Basal cell|T	0.34	0		EGFR_GRN	Fibroblasts|macrophage	0.816	0		CD52_SIGLEC10	Eryth|Neu	0.66	0		HLA-A_KIR3DL1	GMP|NK	1.385	0		TFRC_TNFSF13B	Plasma|Neutrophil	0.656	0		LGALS9_SLC1A5	Monocyte|MSC	0.312	0
ICAM1_aXb2 complex	Basal cell|T	0.518	0		TNFRSF1A_GRN	Fibroblasts|macrophage	0.808	0		CD47_SIRB1 complex	Eryth|Neu	0.507	0		HLA-F_KIR3DL1	GMP|NK	0.25	0		TNFRSF17_TNFSF13B	Plasma|Neutrophil	0.781	0		SELL_CD34	Monocyte|MSC	0.358	0
ICAM1_aLb2 complex	Basal cell|T	0.566	0		EGFR_COPA	Fibroblasts|macrophage	0.29	0		LAMP1_FAM3C	Eryth|Plasma	0.298	0		HLA-F_KIR3DL2	GMP|NK	0.249	0		CD74_APP	Plasma|Neutrophil	0.655	0		PECAM1_CD38	Monocyte|MSC	0.376	0
ICAM3_aLb2 complex	Basal cell|T	0.161	0		EGFR_HBEGF	Fibroblasts|macrophage	0.237	0		CD74_COPA	Eryth|Plasma	1.39	0		HLA-F_LILRB1	GMP|NK	0.244	0		HLA-F_LILRB2	Plasma|Neutrophil	0.419	0		C5AR1_RPS19	Monocyte|MSC	2.121	0
ICAM4_aLb2 complex	Basal cell|T	0.163	0		ICAM1_SPN	Fibroblasts|macrophage	0.145	0		LGALS9_SLC1A5	Eryth|Plasma	0.253	0		LGALS9_CD47	GMP|NK	0.341	0		GRN_SORT1	Plasma|Neutrophil	0.294	0		LTBR_LTB	Monocyte|MSC	0.162	0
F11R_aLb2 complex	Basal cell|T	0.376	0		ICAM1_ITGAL	Fibroblasts|macrophage	0.139	0		PLAUR_a4b1 complex	Eryth|Plasma	0.626	0		SIRPA_CD47	GMP|NK	0.481	0		COPA_SORT1	Plasma|Neutrophil	0.329	0		PLAUR_a4b1 complex	Monocyte|MSC	0.313	0
FGF7_FGFR2	Basal cell|ciliated	0.146	0		NRP1_VEGFA	Fibroblasts|macrophage	0.294	0		CD74_COPA	Eryth|mast	1.121	0		C5AR1_RPS19	GMP|NK	2.139	0		TNFRSF13B_TNFSF13	Plasma|Neutrophil	0.298	0		IL1 receptor_IL1B	Monocyte|MSC	0.325	0
ROS1_FGFR2	Basal cell|ciliated	0.155	0		NRP2_VEGFA	Fibroblasts|macrophage	0.215	0		CD74_APP	Eryth|mast	1.11	0		CLEC2B_KLRF1	GMP|NK	0.726	0		CD2_CD58	Plasma|Neutrophil	0.387	0		IL1 receptor inhibitor_IL1B	Monocyte|MSC	0.325	0
FGFR1_FGFR2	Basal cell|ciliated	0.172	0		NRP1_VEGFB	Fibroblasts|macrophage	0.27	0		TNFSF10_RIPK1	Eryth|mast	0.292	0		PLAUR_a4b1 complex	GMP|NK	0.435	0		ICAM3_aLb2 complex	Plasma|Neutrophil	0.215	0		IL18 receptor_IL18	Monocyte|MSC	0.231	0
CXADR_FAM3C	Basal cell|ciliated	0.444	0		NRP2_SEMA3C	Fibroblasts|macrophage	0.237	0		CCL5_CCR3	Eryth|mast	0.599	0		ICAM3_aLb2 complex	GMP|NK	0.522	0		HLA-C_FAM3C	Plasma|Plasma	1.124	0		TGFB1_TGFbeta receptor1	Monocyte|MSC	0.179	0
EGFR_NRG1	Basal cell|ciliated	0.266	0		COPA_SORT1	Fibroblasts|macrophage	0.305	0		SELL_CD34	Eryth|mast	0.678	0		F11R_aLb2 complex	GMP|NK	0.209	0		CD74_MIF	Plasma|Plasma	1.158	0		HLA-C_FAM3C	Monocyte|Meg	1.15	0
ADGRL1_NRG1	Basal cell|ciliated	0.095	0		MDK_LRP1	Fibroblasts|macrophage	0.685	0		TNFRSF1B_GRN	Eryth|pDC	1.301	0		LGALS9_CD44	GMP|Neu	0.794	0		CD74_COPA	Plasma|Plasma	0.682	0		LAMP1_FAM3C	Monocyte|Meg	0.194	0
ERBB3_NRG1	Basal cell|ciliated	0.212	0		MDK_SORL1	Fibroblasts|macrophage	0.443	0		CD74_COPA	Eryth|pDC	1.336	0		TFRC_TNFSF13B	GMP|Neu	0.963	0		HLA-E_KLRK1	Plasma|Plasma	0.907	0		CD74_COPA	Monocyte|Meg	0.904	0
EGFR_MIF	Basal cell|ciliated	0.502	0		SCGB3A1_MARCO	Fibroblasts|macrophage	0.562	0		HLA-DPB1_TNFSF13B	Eryth|pDC	0.634	0		GRN_SORT1	GMP|Neu	0.736	0		PECAM1_CD38	Plasma|Plasma	0.565	0		CD74_APP	Monocyte|Meg	0.896	0
EGFR_BTC	Basal cell|ciliated	0.263	0		CXCL12_CXCR4	Fibroblasts|macrophage	0.529	0		CD74_APP	Eryth|pDC	2.056	0		COPA_SORT1	GMP|Neu	0.42	0		ICAM3_aLb2 complex	Plasma|Plasma	0.235	0		CCL4_SLC7A1	Monocyte|Meg	0.216	0
ERBB3_BTC	Basal cell|ciliated	0.209	0		C3_C3AR1	Fibroblasts|macrophage	0.58	0		GRN_SORT1	Eryth|pDC	0.441	0		PPBP_CXCR1	GMP|Neu	0.528	0		FAM3C_CLEC2D	Plasma|T cell	0.78	0		GRN_SORT1	Monocyte|Meg	0.525	0
EGFR_COPA	Basal cell|ciliated	0.425	0		APP_FPR2	Fibroblasts|macrophage	0.422	0		TNFSF10_RIPK1	Eryth|pDC	0.292	0		PPBP_CXCR2	GMP|Neu	0.921	0		HLA-E_KLRK1	Plasma|T cell	1.048	0		COPA_SORT1	Monocyte|Meg	0.239	0
ADRB2_VEGFB	Basal cell|ciliated	0.248	0		CD99_PILRA	Fibroblasts|macrophage	0.713	0		LGALS9_SLC1A5	Eryth|pDC	0.37	0		LGALS9_SORL1	GMP|Neu	1.05	0		ICAM3_aLb2 complex	Plasma|T cell	0.261	0		TNF_TNFRSF1A	Monocyte|Meg	0.14	0
NRP2_SEMA3C	Basal cell|ciliated	0.233	0		FN1_a4b1 complex	Fibroblasts|macrophage	1.51	0		LGALS9_SORL1	Eryth|pDC	0.734	0		ANXA1_FPR1	GMP|Neu	2.912	0		CD74_APP	Plasma|pDC	1.364	0		TNF_RIPK1	Monocyte|Meg	0.117	0
PLXNB2_SEMA4C	Basal cell|ciliated	0.302	0		PLA2G2A_a4b1 complex	Fibroblasts|macrophage	0.205	0		PLXNC1_SEMA7A	Eryth|pDC	0.208	0		ANXA1_FPR2	GMP|Neu	1.725	0		HLA-F_LILRB2	Plasma|pDC	0.377	0		TNFSF10_RIPK1	Monocyte|Meg	0.294	0
NOTCH1_JAG1	Basal cell|ciliated	0.223	0		FN1_a5b1 complex	Fibroblasts|macrophage	1.508	0		SELL_SELPLG	Eryth|pDC	0.987	0		APP_FPR2	GMP|Neu	0.814	0		HLA-F_LILRB1	Plasma|pDC	0.357	0		SIRPA_CD47	Monocyte|Meg	0.303	0
CD46_JAG1	Basal cell|ciliated	0.577	0		PLA2G2A_a5b1 complex	Fibroblasts|macrophage	0.204	0		CD6_ALCAM	Eryth|pDC	0.496	0		PECAM1_CD177	GMP|Neu	1.056	0		PTPRC_CD22	T cell|B cell	1.543	0		LGALS9_SLC1A5	Monocyte|Meg	0.439	0
WNT5A_PTPRK	Basal cell|ciliated	0.169	0		FBN1_a5b1 complex	Fibroblasts|macrophage	0.528	0		LAMP1_FAM3C	GMP|B	0.354	0		LTBR_LTB	GMP|Neu	0.333	0		HLA-E_KLRK1	T cell|B cell	1.074	0		SELL_CD34	Monocyte|Meg	0.29	0
MDK_SORL1	Basal cell|ciliated	0.137	0		FN1_aVb1 complex	Fibroblasts|macrophage	1.494	0		HLA-G_LILRB1	GMP|B	0.335	0		VSTM1_ADGRG3	GMP|Neu	0.643	0		TNFRSF1B_GRN	T cell|Endothelial	1	0		PECAM1_CD38	Monocyte|Meg	0.4	0
WNT5A_FZD3	Basal cell|ciliated	0.199	0		THY1_aMb2 complex	Fibroblasts|macrophage	0.181	0		CCL4_CNR2	GMP|B	0.254	0		ICAM3_aLb2 complex	GMP|Neu	0.475	0		SELL_SELPLG	T cell|Endothelial	1.503	0		C5AR1_RPS19	Monocyte|Meg	2.008	0
TNFRSF10A_TNFSF10	Basal cell|ciliated	0.104	0		ICAM1_aMb2 complex	Fibroblasts|macrophage	0.145	0		NOTCH2_IL24	GMP|B	0.463	0		F11R_aLb2 complex	GMP|Neu	0.163	0		CD99_PILRA	T cell|Endothelial	0.786	0		PLAUR_aVb3 complex	Monocyte|Meg	0.312	0
TNFRSF10B_TNFSF10	Basal cell|ciliated	0.183	0		C3_aMb2 complex	Fibroblasts|macrophage	0.531	0		CD160_TNFRSF14	GMP|B	0.312	0		IL1 receptor_IL1B	GMP|Neu	0.168	0		HLA-C_FAM3C	T cell|Eryth	0.726	0		PLAUR_a4b1 complex	Monocyte|Meg	0.537	0
FGFR2_XPR1	Basal cell|ciliated	0.23	0		THY1_aXb2 complex	Fibroblasts|macrophage	0.331	0		NCR3_BAG6	GMP|B	0.261	0		IL1 receptor_IL1RN	GMP|Neu	0.432	0		CD74_MIF	T cell|Eryth	1.151	0		IL1 receptor_IL1B	Monocyte|Meg	0.423	0
JAG1_NOTCH2	Basal cell|ciliated	0.105	0		ICAM1_aXb2 complex	Fibroblasts|macrophage	0.295	0		PTPRC_CD22	GMP|B	1.898	0		CD47_SIRB1 complex	GMP|Neu	0.505	0		KLRB1_CLEC2D	T cell|Eryth	1.008	0		IL1 receptor inhibitor_IL1B	Monocyte|Meg	0.423	0
MIF_TNFRSF14	Basal cell|ciliated	0.718	0		ICAM1_aLb2 complex	Fibroblasts|macrophage	0.139	0		CD52_SIGLEC10	GMP|B	0.717	0		LAMP1_FAM3C	GMP|Plasma	0.247	0		CD96_NECTIN1	T cell|Eryth	0.502	0		IL18 receptor_IL18	Monocyte|Meg	0.201	0
EFNA1_EPHA2	Basal cell|ciliated	0.389	0		HLA-C_FAM3C	MKI67 progenitor|AT1	1.204	0		LGALS9_CD44	GMP|CD14	1.055	0		CD74_MIF	GMP|Plasma	0.535	0		CD2_CD58	T cell|Eryth	0.699	0		LGALS9_CD44	Monocyte|Monocyte	0.471	0
NRG1_ERBB4	Basal cell|ciliated	0.219	0		LGALS9_DAG1	MKI67 progenitor|AT1	0.318	0		LAMP1_VSTM1	GMP|CD14	0.34	0		LGALS9_CD47	GMP|Plasma	0.292	0		HLA-C_FAM3C	T cell|Eryth progenitor	0.715	0		HGF_CD44	Monocyte|Monocyte	0.359	0
NRG1_LSR	Basal cell|ciliated	0.181	0		CCL3L1_DPP4	MKI67 progenitor|AT1	0.231	0		TNFRSF1A_GRN	GMP|CD14	1.125	0		LGALS9_SLC1A5	GMP|Plasma	0.287	0		KLRB1_CLEC2D	T cell|Eryth progenitor	1.033	0		LAMP1_VSTM1	Monocyte|Monocyte	0.201	0
NRG1_LGR4	Basal cell|ciliated	0.133	0		LGALS9_MET	MKI67 progenitor|AT1	0.368	0		TNFRSF1B_GRN	GMP|CD14	1.507	0		PECAM1_CD38	GMP|Plasma	0.395	0		CD96_NECTIN1	T cell|Eryth progenitor	0.507	0		TNFRSF1A_GRN	Monocyte|Monocyte	0.551	0
EPHB4_EFNB3	Basal cell|ciliated	0.16	0		LGALS9_CD47	MKI67 progenitor|AT1	0.526	0		CD74_COPA	GMP|CD14	1.054	0		C5AR1_RPS19	GMP|Plasma	2.143	0		CD2_CD58	T cell|Eryth progenitor	0.713	0		TNFRSF1B_GRN	Monocyte|Monocyte	0.601	0
EPHA4_EFNB3	Basal cell|ciliated	0.186	0		SIRPA_CD47	MKI67 progenitor|AT1	0.443	0		HLA-DPB1_TNFSF13B	GMP|CD14	0.655	0		LAIR1_LILRB4	GMP|Plasma	0.402	0		CD44_HBEGF	T cell|GMP	0.489	0		CD74_COPA	Monocyte|Monocyte	0.895	0
EPHA2_EFNA5	Basal cell|ciliated	0.28	0		LGALS9_SLC1A5	MKI67 progenitor|AT1	0.374	0		TFRC_TNFSF13B	GMP|CD14	0.495	0		PLAUR_a4b1 complex	GMP|Plasma	0.389	0		KLRB1_CLEC2D	T cell|GMP	0.794	0		CD44_HBEGF	Monocyte|Monocyte	0.406	0
CEACAM6_CEACAM6	Basal cell|ciliated	0.769	0		TNFSF14_LTBR	MKI67 progenitor|AT1	0.28	0		HLA-F_LILRB2	GMP|CD14	1.231	0		CD74_MIF	GMP|mast	0.649	0		CD2_CD58	T cell|GMP	0.662	0		HLA-DPB1_TNFSF13B	Monocyte|Monocyte	0.456	0
CD55_ADGRE5	Basal cell|ciliated	0.759	0		DSC2_DSG2	MKI67 progenitor|AT1	0.324	0		HLA-G_LILRB2	GMP|CD14	0.812	0		ICAM1_SPN	GMP|mast	0.462	0		KLRB1_CLEC2D	T cell|HSC	0.955	0		TFRC_TNFSF13B	Monocyte|Monocyte	0.545	0
COL8A1_a2b1 complex	Basal cell|ciliated	0.276	0		COL1A1_a2b1 complex	MKI67 progenitor|AT1	0.316	0		HLA-F_LILRB1	GMP|CD14	0.974	0		CD48_CD244	GMP|mast	0.369	0		CD2_CD58	T cell|HSC	0.64	0		CD74_APP	Monocyte|Monocyte	1.073	0
COL4A4_a2b1 complex	Basal cell|ciliated	0.184	0		THBS1_a3b1 complex	MKI67 progenitor|AT1	0.454	0		HLA-G_LILRB1	GMP|CD14	0.554	0		SELL_CD34	GMP|mast	0.634	0		KLRB1_CLEC2D	T cell|MSC	0.849	0		TNF_VSIR	Monocyte|Monocyte	0.643	0
COL12A1_a2b1 complex	Basal cell|ciliated	0.191	0		TGFB1_aVb6 complex	MKI67 progenitor|AT1	0.266	0		GRN_SORT1	GMP|CD14	0.36	0		PECAM1_CD38	GMP|mast	0.625	0		CD2_CD58	T cell|MSC	0.632	0		CCL4_SLC7A1	Monocyte|Monocyte	0.176	0
LAMC1_a2b1 complex	Basal cell|ciliated	0.244	0		HLA-C_FAM3C	MKI67 progenitor|AT2	1.197	0		COPA_SORT1	GMP|CD14	0.576	0		C5AR1_RPS19	GMP|mast	2.245	0		SELL_CD34	T cell|MSC	0.842	0		GRN_SORT1	Monocyte|Monocyte	0.623	0
CDH1_a2b1 complex	Basal cell|ciliated	0.375	0		LAMP1_FAM3C	MKI67 progenitor|AT2	0.223	0		CCL5_CCR1	GMP|CD14	0.846	0		DSC2_DSG2	GMP|mast	0.242	0		KLRB1_CLEC2D	T cell|Meg	0.85	0		COPA_SORT1	Monocyte|Monocyte	0.338	0
LAMA3_a3b1 complex	Basal cell|ciliated	0.297	0		CCL3_IDE	MKI67 progenitor|AT2	0.157	0		LGALS9_LRP1	GMP|CD14	0.655	0		PLAUR_a4b1 complex	GMP|mast	0.73	0		CD2_CD58	T cell|Meg	0.619	0		TNF_TNFRSF1A	Monocyte|Monocyte	0.143	0
ACVR_1A2B receptor_INHBB	Basal cell|ciliated	0.205	0		LGALS9_MET	MKI67 progenitor|AT2	0.416	0		LGALS9_SLC1A5	GMP|CD14	0.155	0		IL1 receptor_IL1B	GMP|mast	0.53	0		SELL_CD34	T cell|Meg	0.701	0		TNF_TNFRSF1B	Monocyte|Monocyte	0.193	0
ACVR_1B2B receptor_INHBB	Basal cell|ciliated	0.203	0		LGALS9_CD47	MKI67 progenitor|AT2	0.408	0		CD160_TNFRSF14	GMP|CD14	0.381	0		IL1 receptor inhibitor_IL1B	GMP|mast	0.563	0		TNFRSF1B_GRN	T cell|Monocyte	0.501	0		TNF_RIPK1	Monocyte|Monocyte	0.135	0
NRG1_a6b4 complex	Basal cell|ciliated	0.178	0		LGALS9_PTPRK	MKI67 progenitor|AT2	0.276	0		NCR3_BAG6	GMP|CD14	0.363	0		IL18 receptor_IL18	GMP|mast	0.242	0		CD44_HBEGF	T cell|Monocyte	0.605	0		TNFSF10_RIPK1	Monocyte|Monocyte	0.312	0
CXADR_FAM3C	Basal cell|macrophage	0.381	0		LGALS9_SLC1A5	MKI67 progenitor|AT2	0.282	0		ANXA1_FPR1	GMP|CD14	1.076	0		FFAR2_CCL4L2	GMP|pDC	0.272	0		HLA-F_LILRB2	T cell|Monocyte	0.488	0		CCL3L1_CCR1	Monocyte|Monocyte	0.142	0
EGFR_TGFB1	Basal cell|macrophage	0.424	0		TNFSF14_LTBR	MKI67 progenitor|AT2	0.229	0		CD2_CD58	GMP|CD14	0.373	0		TNFRSF1A_GRN	GMP|pDC	0.704	0		CD2_CD58	T cell|Monocyte	0.705	0		LGALS9_CD47	Monocyte|Monocyte	0.357	0
EGFR_MIF	Basal cell|macrophage	0.558	0		DSC2_DSG2	MKI67 progenitor|AT2	0.171	0		CD28_CD86	GMP|CD14	0.505	0		TNFRSF1B_GRN	GMP|pDC	0.757	0		TNFRSF1B_GRN	T cell|Monocyte dendritic cell	0.473	0		SIRPA_CD47	Monocyte|Monocyte	0.362	0
EGFR_GRN	Basal cell|macrophage	1.3	0		THBS1_a3b1 complex	MKI67 progenitor|AT2	0.308	0		SELL_SELPLG	GMP|CD14	0.798	0		CD74_APP	GMP|pDC	0.834	0		CD44_HBEGF	T cell|Monocyte dendritic cell	0.562	0		LGALS9_SLC1A5	Monocyte|Monocyte	0.386	0
TNFRSF1A_GRN	Basal cell|macrophage	1.269	0		TGFB1_aVb6 complex	MKI67 progenitor|AT2	0.154	0		CD99_PILRA	GMP|CD14	0.879	0		LGALS9_DAG1	GMP|pDC	0.256	0		HLA-F_LILRB2	T cell|Monocyte dendritic cell	0.62	0		LGALS9_SORL1	Monocyte|Monocyte	0.355	0
EGFR_COPA	Basal cell|macrophage	0.342	0		CD44_FGFR2	MKI67 progenitor|Basal cell	0.532	0		CD6_ALCAM	GMP|CD14	0.336	0		SEMA4A_PLXND1	GMP|pDC	0.371	0		HLA-F_LILRB1	T cell|Monocyte dendritic cell	0.534	0		CEACAM1_CEACAM6	Monocyte|Monocyte	0.372	0
EGFR_HBEGF	Basal cell|macrophage	0.414	0		TIMP1_FGFR2	MKI67 progenitor|Basal cell	0.576	0		CD52_SIGLEC10	GMP|CD14	0.824	0		CEACAM1_CEACAM8	GMP|pDC	0.467	0		CD2_CD58	T cell|Monocyte dendritic cell	0.726	0		CEACAM8_CEACAM6	Monocyte|Monocyte	0.454	0
ERBB4_HBEGF	Basal cell|macrophage	0.246	0		HLA-C_FAM3C	MKI67 progenitor|Basal cell	1.258	0		LAIR1_LILRB4	GMP|CD14	0.258	0		PLXNC1_SEMA7A	GMP|pDC	0.445	0		CD55_ADGRE5	T cell|Monocyte dendritic cell	0.376	0		CEACAM6_CEACAM6	Monocyte|Monocyte	0.451	0
CD40_TNFSF13B	Basal cell|macrophage	0.174	0		LGALS9_CD47	MKI67 progenitor|Basal cell	0.454	0		CD47_SIRB1 complex	GMP|CD14	0.767	0		C5AR1_RPS19	GMP|pDC	2.191	0		HLA-E_KLRC1	T cell|NK	1.143	0		CEACAM1_CEACAM8	Monocyte|Monocyte	0.374	0
ICAM1_SPN	Basal cell|macrophage	0.783	0		SIRPA_CD47	MKI67 progenitor|Basal cell	0.371	0		LGALS9_CD44	GMP|CD16	0.916	0		CXCR1_YARS	GMP|pDC	0.278	0		HLA-E_KLRC2	T cell|NK	1.071	0		ANXA1_FPR1	Monocyte|Monocyte	1.383	0
ICAM1_ITGAL	Basal cell|macrophage	0.547	0		LGALS9_SLC1A5	MKI67 progenitor|Basal cell	0.324	0		TNFRSF1A_GRN	GMP|CD16	0.469	0		PLAUR_aVb3 complex	GMP|pDC	0.344	0		HLA-E_KLRK1	T cell|NK	1.805	0		ANXA1_FPR2	Monocyte|Monocyte	1.036	0
ADRB2_VEGFB	Basal cell|macrophage	0.269	0		LGALS9_HAVCR2	MKI67 progenitor|Basal cell	0.458	0		TNFRSF1B_GRN	GMP|CD16	0.851	0		PLAUR_a4b1 complex	GMP|pDC	0.401	0		SELL_SELPLG	T cell|NK	0.668	0		APP_FPR2	Monocyte|Monocyte	0.529	0
NRP2_SEMA3C	Basal cell|macrophage	0.205	0		PLXNB2_PTN	MKI67 progenitor|Basal cell	0.17	0		TFRC_TNFSF13B	GMP|CD16	0.337	0		FFAR2_FAM3C	Meg|B	0.421	0		CLEC2B_KLRF1	T cell|NK	0.685	0		CD55_ADGRE5	Monocyte|Monocyte	0.574	0
HLA-F_LILRB1	Basal cell|macrophage	0.129	0		PLXNB2_SEMA4D	MKI67 progenitor|Basal cell	0.268	0		HLA-F_LILRB2	GMP|CD16	1.503	0		HLA-C_FAM3C	Meg|B	1.745	0		TNFRSF1B_GRN	T cell|Neutrophil	0.553	0		PECAM1_CD38	Monocyte|Monocyte	0.273	0
COPA_SORT1	Basal cell|macrophage	0.316	0		VEGFA_EPHB2	MKI67 progenitor|Basal cell	0.212	0		HLA-G_LILRB2	GMP|CD16	1.084	0		LAMP1_FAM3C	Meg|B	0.358	0		CD44_HBEGF	T cell|Neutrophil	0.643	0		C5AR1_RPS19	Monocyte|Monocyte	1.838	0
MDK_LRP1	Basal cell|macrophage	0.361	0		PTPRC_CD22	MKI67 progenitor|Basal cell	0.935	0		HLA-F_LILRB1	GMP|CD16	1.3	0		HLA-F_LILRB1	Meg|B	0.326	0		HLA-F_LILRB2	T cell|Neutrophil	0.632	0		FPR2_CAMP	Monocyte|Monocyte	0.262	0
FGFR2_CD83	Basal cell|macrophage	0.316	0		DSC2_DSG2	MKI67 progenitor|Basal cell	0.31	0		HLA-G_LILRB1	GMP|CD16	0.881	0		PPBP_CXCR1	Meg|B	1.547	0		CD2_CD58	T cell|Neutrophil	0.709	0		PLAUR_a4b1 complex	Monocyte|Monocyte	0.268	0
MIF_TNFRSF14	Basal cell|macrophage	0.766	0		CLEC2B_KLRF1	MKI67 progenitor|Basal cell	0.648	0		GRN_SORT1	GMP|CD16	0.432	0		PPBP_CXCR2	Meg|B	1.687	0		HLA-C_FAM3C	T cell|Plasma	0.826	0		F11R_aLb2 complex	Monocyte|Monocyte	0.135	0
SCGB3A1_MARCO	Basal cell|macrophage	1.113	0		CD44_FGFR2	MKI67 progenitor|Club	0.513	0		COPA_SORT1	GMP|CD16	0.648	0		SIRPA_CD47	Meg|B	0.546	0		HLA-E_KLRK1	T cell|Plasma	1.075	0		IL1 receptor_IL1RN	Monocyte|Monocyte	0.146	0
NRG1_MS4A4A	Basal cell|macrophage	0.425	0		HLA-C_FAM3C	MKI67 progenitor|Club	1.28	0		LGALS9_LRP1	GMP|CD16	0.352	0		PTPRC_CD22	Meg|B	1.918	0		KLRB1_CLEC2D	T cell|T cell	0.776	0		IL1 receptor inhibitor_IL1RN	Monocyte|Monocyte	0.146	0
LRP6_CKLF	Basal cell|macrophage	0.479	0		LAMP1_FAM3C	MKI67 progenitor|Club	0.306	0		LGALS9_CD47	GMP|CD16	0.509	0		SELP_CD24	Meg|B	0.254	0		HLA-E_KLRK1	T cell|T cell	1.216	0		IL18 receptor_IL18	Monocyte|Monocyte	0.149	0
C3_C3AR1	Basal cell|macrophage	0.419	0		LGALS9_MET	MKI67 progenitor|Club	0.42	0		LGALS9_SLC1A5	GMP|CD16	0.196	0		C5AR1_RPS19	Meg|B	2.28	0		TNFRSF1B_GRN	T cell|pDC	0.333	0		TGFB1_TGFbeta receptor1	Monocyte|Monocyte	0.189	0
C5_C5AR1	Basal cell|macrophage	0.361	0		LGALS9_CD47	MKI67 progenitor|Club	0.376	0		CD160_TNFRSF14	GMP|CD16	0.412	0		PLAUR_a4b1 complex	Meg|B	0.3	0		CD74_APP	T cell|pDC	0.969	0		CD47_SIRB1 complex	Monocyte|Monocyte	0.264	0
ANXA1_FPR1	Basal cell|macrophage	0.78	0		LGALS9_PTPRK	MKI67 progenitor|Club	0.28	0		NCR3_BAG6	GMP|CD16	0.389	0		ICAM2_aLb2 complex	Meg|B	0.222	0		HLA-F_LILRB2	T cell|pDC	0.591	0		LGALS9_CD44	Monocyte|Monocyte dendritic cell	0.702	0
ANXA1_FPR3	Basal cell|macrophage	0.617	0		LGALS9_SLC1A5	MKI67 progenitor|Club	0.327	0		ANXA1_FPR1	GMP|CD16	0.751	0		F11R_aLb2 complex	Meg|B	0.177	0		HLA-F_LILRB1	T cell|pDC	0.571	0		HGF_CD44	Monocyte|Monocyte dendritic cell	0.59	0
ANXA1_FPR2	Basal cell|macrophage	0.698	0		TNFSF14_LTBR	MKI67 progenitor|Club	0.218	0		CD2_CD58	GMP|CD16	0.387	0		TGFB1_TGFbeta receptor1	Meg|B	0.585	0		CD74_MIF	pDC|B cell	1.631	0		PGRMC2_CCL4L2	Monocyte|Monocyte dendritic cell	0.234	0
APP_FPR2	Basal cell|macrophage	0.373	0		CSF1R_CSF1	MKI67 progenitor|Club	0.139	0		CD28_CD86	GMP|CD16	0.476	0		LAMP1_VSTM1	Meg|CD14	0.266	0		CD74_COPA	pDC|B cell	1.494	0		TNFRSF1A_GRN	Monocyte|Monocyte dendritic cell	0.502	0
PROS1_AXL	Basal cell|macrophage	0.279	0		DSC2_DSG2	MKI67 progenitor|Club	0.229	0		SELL_SELPLG	GMP|CD16	1.034	0		TNFRSF1A_GRN	Meg|CD14	0.842	0		CD74_MIF	pDC|Endothelial	2.414	0		TNFRSF1B_GRN	Monocyte|Monocyte dendritic cell	0.552	0
CD55_ADGRE5	Basal cell|macrophage	0.872	0		THBS1_a3b1 complex	MKI67 progenitor|Club	0.335	0		CD99_PILRA	GMP|CD16	0.983	0		TNFRSF1B_GRN	Meg|CD14	0.906	0		TNFRSF1B_GRN	pDC|Endothelial	1.034	0		CD74_COPA	Monocyte|Monocyte dendritic cell	0.879	0
CD99_PILRA	Basal cell|macrophage	0.39	0		TGFB1_TGFBR3	MKI67 progenitor|Endothelial	0.36	0		CD52_SIGLEC10	GMP|CD16	1.347	0		CD44_HBEGF	Meg|CD14	0.741	0		CD74_COPA	pDC|Endothelial	2.243	0		CD44_HBEGF	Monocyte|Monocyte dendritic cell	0.497	0
ICAM1_aMb2 complex	Basal cell|macrophage	0.518	0		HLA-C_FAM3C	MKI67 progenitor|Endothelial	1.25	0		CD94:NKG2A_HLA-E	GMP|CD16	1.98	0		TFRC_TNFSF13B	Meg|CD14	0.868	0		SELL_SELPLG	pDC|Endothelial	1.837	0		HLA-DPB1_TNFSF13B	Monocyte|Monocyte dendritic cell	0.498	0
C3_aMb2 complex	Basal cell|macrophage	0.337	0		LAMP1_FAM3C	MKI67 progenitor|Endothelial	0.276	0		ICAM3_aLb2 complex	GMP|CD16	1.322	0		HLA-F_LILRB2	Meg|CD14	0.859	0		CD99_PILRA	pDC|Endothelial	0.896	0		TFRC_TNFSF13B	Monocyte|Monocyte dendritic cell	0.587	0
ICAM1_aXb2 complex	Basal cell|macrophage	0.619	0		TNFRSF1B_GRN	MKI67 progenitor|Endothelial	0.502	0		CD47_SIRB1 complex	GMP|CD16	0.68	0		HLA-F_LILRB1	Meg|CD14	0.353	0		LAIR1_LILRB4	pDC|Endothelial	0.89	0		CD74_APP	Monocyte|Monocyte dendritic cell	0.919	0
ACVR_1A2B receptor_INHBA	Basal cell|macrophage	0.706	0		CD74_APP	MKI67 progenitor|Endothelial	2.074	0		LGALS9_CD44	GMP|CD4T	0.647	0		CCL5_CCR1	Meg|CD14	0.799	0		CD74_MIF	pDC|Eryth	2.418	0		TNF_VSIR	Monocyte|Monocyte dendritic cell	0.647	0
ACVR_1B2B receptor_INHBA	Basal cell|macrophage	0.704	0		CCL2_ACKR1	MKI67 progenitor|Endothelial	0.459	0		CD160_TNFRSF14	GMP|CD4T	0.308	0		PPBP_CXCR1	Meg|CD14	1.533	0		CD74_COPA	pDC|Eryth	1.587	0		HLA-F_LILRB2	Monocyte|Monocyte dendritic cell	0.54	0
ICAM1_aLb2 complex	Basal cell|macrophage	0.547	0		CCL5_ACKR1	MKI67 progenitor|Endothelial	0.932	0		CD8 receptor_LCK	GMP|CD4T	0.586	0		PPBP_CXCR2	Meg|CD14	1.634	0		NRP1_VEGFA	pDC|Eryth	0.287	0		HLA-F_LILRB1	Monocyte|Monocyte dendritic cell	0.279	0
ICAM3_aLb2 complex	Basal cell|macrophage	0.142	0		CXCL8_ACKR1	MKI67 progenitor|Endothelial	0.651	0		TGFB1_TGFBR3	GMP|CD8T	0.496	0		SIRPA_CD47	Meg|CD14	0.465	0		PECAM1_CD38	pDC|Eryth	0.551	0		GRN_SORT1	Monocyte|Monocyte dendritic cell	0.585	0
ICAM4_aLb2 complex	Basal cell|macrophage	0.144	0		LGALS9_PTPRK	MKI67 progenitor|Endothelial	0.335	0		KLRB1_CLEC2D	GMP|CD8T	0.431	0		SEMA4A_PLXND1	Meg|CD14	0.288	0		LILRA4_BST2	pDC|Eryth	0.455	0		COPA_SORT1	Monocyte|Monocyte dendritic cell	0.299	0
F11R_aLb2 complex	Basal cell|macrophage	0.358	0		LGALS9_COLEC12	MKI67 progenitor|Endothelial	0.381	0		CD160_TNFRSF14	GMP|CD8T	0.317	0		APP_FPR2	Meg|CD14	0.547	0		CD74_MIF	pDC|Eryth progenitor	2.226	0		TNF_TNFRSF1A	Monocyte|Monocyte dendritic cell	0.179	0
CD47_SIRB1 complex	Basal cell|macrophage	0.607	0		VEGFA_KDR	MKI67 progenitor|Endothelial	0.578	0		CD8 receptor_LCK	GMP|CD8T	0.635	0		SELP_SELPLG	Meg|CD14	0.509	0		CD74_COPA	pDC|Eryth progenitor	1.571	0		TNF_FAS	Monocyte|Monocyte dendritic cell	0.127	0
CADM1_CADM1	Club|AT1	0.702	0		TNFSF14_LTBR	MKI67 progenitor|Endothelial	0.193	0		CD94:NKG2A_HLA-E	GMP|CD8T	1.942	0		CD99_PILRA	Meg|CD14	0.861	0		HLA-DPB1_TNFSF13B	pDC|Eryth progenitor	0.506	0		TNF_TNFRSF1B	Monocyte|Monocyte dendritic cell	0.301	0
ROS1_FGFR2	Club|AT1	0.13	0		VEGFA_FLT1	MKI67 progenitor|Endothelial	0.521	0		ICAM3_aLb2 complex	GMP|CD8T	1.061	0		C5AR1_RPS19	Meg|CD14	2.215	0		NRP1_VEGFA	pDC|Eryth progenitor	0.286	0		TNFSF10_RIPK1	Monocyte|Monocyte dendritic cell	0.3	0
CXADR_FAM3C	Club|AT1	0.377	0		PTPRC_MRC1	MKI67 progenitor|Endothelial	1.335	0		TGFB1_TGFbeta receptor1	GMP|CD8T	0.334	0		LAIR1_LILRB4	Meg|CD14	0.334	0		PECAM1_CD38	pDC|Eryth progenitor	0.51	0		CCL5_CCR1	Monocyte|Monocyte dendritic cell	0.401	0
EGFR_NRG1	Club|AT1	0.248	0		SELL_CD34	MKI67 progenitor|Endothelial	0.374	0		LGALS9_CD44	GMP|Dendritic	0.734	0		PLAUR_a4b1 complex	Meg|CD14	0.35	0		LILRA4_BST2	pDC|Eryth progenitor	0.453	0		CCL3L1_CCR1	Monocyte|Monocyte dendritic cell	0.265	0
ERBB3_NRG1	Club|AT1	0.336	0		C5AR1_RPS19	MKI67 progenitor|Endothelial	1.796	0		TNFRSF1A_GRN	GMP|Dendritic	1.006	0		GP1BA_aMb2 complex	Meg|CD14	0.457	0		CD74_MIF	pDC|GMP	2.224	0		LGALS9_LRP1	Monocyte|Monocyte dendritic cell	0.295	0
EGFR_MIF	Club|AT1	0.555	0		COL1A1_a1b1 complex	MKI67 progenitor|Endothelial	0.475	0		TNFRSF1B_GRN	GMP|Dendritic	1.387	0		ICAM2_aLb2 complex	Meg|CD14	0.286	0		CD74_COPA	pDC|GMP	1.527	0		LGALS9_CD47	Monocyte|Monocyte dendritic cell	0.359	0
EGFR_AREG	Club|AT1	0.804	0		FN1_a5b1 complex	MKI67 progenitor|Endothelial	0.526	0		CD74_COPA	GMP|Dendritic	1.057	0		ICAM3_aLb2 complex	Meg|CD14	0.491	0		HLA-DPB1_TNFSF13B	pDC|GMP	0.901	0		SIRPA_CD47	Monocyte|Monocyte dendritic cell	0.365	0
ICAM1_AREG	Club|AT1	0.96	0		IL7 receptor_IL7	MKI67 progenitor|Endothelial	0.231	0		HLA-DPB1_TNFSF13B	GMP|Dendritic	0.596	0		F11R_aLb2 complex	Meg|CD14	0.241	0		CD74_APP	pDC|GMP	1.544	0		LGALS9_SLC1A5	Monocyte|Monocyte dendritic cell	0.325	0
EGFR_COPA	Club|AT1	0.323	0		TGFB1_TGFBR3	MKI67 progenitor|Fibroblasts	0.411	0		TFRC_TNFSF13B	GMP|Dendritic	0.436	0		IL1 receptor inhibitor_IL1B	Meg|CD14	0.379	0		PECAM1_CD38	pDC|GMP	0.662	0		SEMA4A_PLXND1	Monocyte|Monocyte dendritic cell	0.186	0
EGFR_HBEGF	Club|AT1	0.363	0		HLA-C_FAM3C	MKI67 progenitor|Fibroblasts	1.176	0		HLA-G_LILRB2	GMP|Dendritic	0.344	0		TGFB1_TGFbeta receptor1	Meg|CD14	0.575	0		LILRA4_BST2	pDC|GMP	0.55	0		ANXA1_FPR1	Monocyte|Monocyte dendritic cell	1.65	0
NRP2_VEGFA	Club|AT1	0.45	0		LGALS9_LRP1	MKI67 progenitor|Fibroblasts	0.6	0		CCL4_CCR5	GMP|Dendritic	0.229	0		CD47_SIRB1 complex	Meg|CD14	0.41	0		CD74_MIF	pDC|HSC	2.31	0		ANXA1_FPR2	Monocyte|Monocyte dendritic cell	1.021	0
COPA_SORT1	Club|AT1	0.287	0		LGALS9_SLC1A5	MKI67 progenitor|Fibroblasts	0.313	0		CCL5_CCR5	GMP|Dendritic	0.814	0		TNFRSF1A_GRN	Meg|CD16	0.48	0		CD74_COPA	pDC|HSC	1.523	0		APP_FPR2	Monocyte|Monocyte dendritic cell	0.513	0
CD46_JAG1	Club|AT1	0.364	0		LGALS9_COLEC12	MKI67 progenitor|Fibroblasts	0.419	0		CCL4_SLC7A1	GMP|Dendritic	0.174	0		TNFRSF1B_GRN	Meg|CD16	0.544	0		HLA-DPB1_TNFSF13B	pDC|HSC	0.551	0		CD55_ADGRE5	Monocyte|Monocyte dendritic cell	0.665	0
WNT5A_PTPRK	Club|AT1	0.199	0		LGALS9_MRC2	MKI67 progenitor|Fibroblasts	0.304	0		COPA_SORT1	GMP|Dendritic	0.428	0		ICAM1_SPN	Meg|CD16	0.477	0		CD74_APP	pDC|HSC	1.47	0		PTPRC_MRC1	Monocyte|Monocyte dendritic cell	0.94	0
WNT5A_FZD5	Club|AT1	0.249	0		C5AR1_RPS19	MKI67 progenitor|Fibroblasts	1.942	0		LGALS9_LRP1	GMP|Dendritic	0.228	0		ICAM1_ITGAL	Meg|CD16	0.397	0		PECAM1_CD38	pDC|HSC	0.654	0		CD99_PILRA	Monocyte|Monocyte dendritic cell	0.34	0
WNT5A_ROR1	Club|AT1	0.2	0		COL1A1_a1b1 complex	MKI67 progenitor|Fibroblasts	0.372	0		LGALS9_SLC1A5	GMP|Dendritic	0.189	0		HLA-F_LILRB2	Meg|CD16	1.258	0		CD74_MIF	pDC|MSC	2.045	0		CD52_SIGLEC10	Monocyte|Monocyte dendritic cell	0.209	0
FGFR2_EPHA4	Club|AT1	0.159	0		COL1A1_a2b1 complex	MKI67 progenitor|Fibroblasts	0.258	0		LGALS9_HAVCR2	GMP|Dendritic	0.245	0		HLA-F_LILRB1	Meg|CD16	0.749	0		CD74_COPA	pDC|MSC	1.495	0		LAIR1_LILRB4	Monocyte|Monocyte dendritic cell	0.481	0
EFNA1_EPHA4	Club|AT1	0.3	0		HLA-C_FAM3C	MKI67 progenitor|MKI67 progenitor	1.181	0		NCR3_BAG6	GMP|Dendritic	0.321	0		CCL5_CCR1	Meg|CD16	0.585	0		HLA-DPB1_TNFSF13B	pDC|MSC	0.65	0		PLAUR_a4b1 complex	Monocyte|Monocyte dendritic cell	0.274	0
EFNB2_EPHA4	Club|AT1	0.116	0		CCL4L2_VSIR	MKI67 progenitor|MKI67 progenitor	0.538	0		ANXA1_FPR1	GMP|Dendritic	0.673	0		PPBP_CXCR2	Meg|CD16	1.586	0		CD74_APP	pDC|MSC	1.533	0		F11R_aLb2 complex	Monocyte|Monocyte dendritic cell	0.178	0
FGFR3_EPHA4	Club|AT1	0.145	0		CCL4_CCR5	MKI67 progenitor|MKI67 progenitor	0.463	0		PTPRC_MRC1	GMP|Dendritic	1.444	0		SIRPA_CD47	Meg|CD16	0.463	0		SELL_CD34	pDC|MSC	1.176	0		IL1 receptor_IL1B	Monocyte|Monocyte dendritic cell	0.218	0
FGFR2_XPR1	Club|AT1	0.169	0		CCL3_CCR5	MKI67 progenitor|MKI67 progenitor	0.15	0		CD28_CD86	GMP|Dendritic	0.593	0		CD99_PILRA	Meg|CD16	0.919	0		PECAM1_CD38	pDC|MSC	0.582	0		IL1 receptor inhibitor_IL1B	Monocyte|Monocyte dendritic cell	0.218	0
JAG1_NOTCH2	Club|AT1	0.152	0		CCL5_CCR5	MKI67 progenitor|MKI67 progenitor	0.677	0		CD99_PILRA	GMP|Dendritic	0.606	0		C5AR1_RPS19	Meg|CD16	2.104	0		LILRA4_BST2	pDC|MSC	0.61	0		IL1 receptor_IL1RN	Monocyte|Monocyte dendritic cell	0.205	0
EFNA1_EPHA2	Club|AT1	0.392	0		FAM3C_CLEC2D	MKI67 progenitor|MKI67 progenitor	0.211	0		CD6_ALCAM	GMP|Dendritic	0.661	0		LAIR1_LILRB4	Meg|CD16	0.315	0		CD74_MIF	pDC|Meg	2.016	0		IL1 receptor inhibitor_IL1RN	Monocyte|Monocyte dendritic cell	0.205	0
CEACAM5_CEACAM6	Club|AT1	1.071	0		LGALS9_LRP1	MKI67 progenitor|MKI67 progenitor	0.431	0		CD52_SIGLEC10	GMP|Dendritic	0.702	0		PLAUR_a4b1 complex	Meg|CD16	0.561	0		CD74_COPA	pDC|Meg	1.476	0		CD47_SIRB1 complex	Monocyte|Monocyte dendritic cell	0.284	0
CEACAM6_CEACAM6	Club|AT1	1.755	0		LGALS9_SLC1A5	MKI67 progenitor|MKI67 progenitor	0.284	0		LAIR1_LILRB4	GMP|Dendritic	0.212	0		ICAM1_aLb2 complex	Meg|CD16	0.397	0		SELL_CD34	pDC|Meg	1.035	0		PGRMC2_CCL4L2	Monocyte|NK	0.392	0
FZD6_WNT5A	Club|AT1	0.129	0		PLXNB2_SEMA4D	MKI67 progenitor|MKI67 progenitor	0.141	0		CD47_SIRB1 complex	GMP|Dendritic	0.542	0		ICAM2_aLb2 complex	Meg|CD16	0.378	0		PECAM1_CD38	pDC|Meg	0.647	0		CD74_COPA	Monocyte|NK	0.886	0
LRP5_FAM3B	Club|AT1	0.118	0		TNFSF14_TNFRSF14	MKI67 progenitor|MKI67 progenitor	0.151	0		TNFRSF1A_GRN	GMP|Eryth	0.412	0		ICAM3_aLb2 complex	Meg|CD16	0.584	0		LILRA4_BST2	pDC|Meg	0.47	0		TNF_FAS	Monocyte|NK	0.153	0
CD55_ADGRE5	Club|AT1	0.747	0		CD2_CD58	MKI67 progenitor|MKI67 progenitor	0.429	0		TNFRSF1B_GRN	GMP|Eryth	0.794	0		F11R_aLb2 complex	Meg|CD16	0.333	0		CD74_MIF	pDC|Monocyte	2.128	0		TNF_TNFRSF1B	Monocyte|NK	0.283	0
CDH1_a2b1 complex	Club|AT1	0.352	0		PTPRC_MRC1	MKI67 progenitor|MKI67 progenitor	1.08	0		HLA-G_LILRB2	GMP|Eryth	0.33	0		IL1 receptor inhibitor_IL1B	Meg|CD16	0.304	0		TNFRSF1B_GRN	pDC|Monocyte	0.534	0		LGALS9_CD47	Monocyte|NK	0.341	0
CADM1_CADM1	Club|AT2	0.6	0		IFNG_Type II IFNR	MKI67 progenitor|MKI67 progenitor	0.341	0		LGALS9_LRP1	GMP|Eryth	0.257	0		TGFB1_TGFbeta receptor1	Meg|CD16	0.561	0		CD74_COPA	pDC|Monocyte	1.558	0		SIRPA_CD47	Monocyte|NK	0.346	0
ROS1_FGFR2	Club|AT2	0.161	0		LGALS9_CD44	MKI67 progenitor|Mast cell	0.731	0		TGFB1_TGFBR3	GMP|GMP	0.482	0		PPBP_CXCR2	Meg|CD4T	1.56	0		HLA-DPB1_TNFSF13B	pDC|Monocyte	0.922	0		LGALS9_SLC1A5	Monocyte|NK	0.33	0
CXADR_FAM3C	Club|AT2	0.371	0		PTPRC_CD22	MKI67 progenitor|Mast cell	1.053	0		CCL4_CCR5	GMP|GMP	0.202	0		SIRPA_CD47	Meg|CD4T	0.456	0		TFRC_TNFSF13B	pDC|Monocyte	0.636	0		LGALS9_SORL1	Monocyte|NK	0.384	0
EGFR_MIF	Club|AT2	0.584	0		LGALS9_CD44	MKI67 progenitor|Monocyte	0.777	0		CCL5_CCR5	GMP|GMP	0.787	0		C5AR1_RPS19	Meg|CD4T	2.645	0		CD74_APP	pDC|Monocyte	1.601	0		ANXA1_FPR1	Monocyte|NK	1.351	0
EGFR_AREG	Club|AT2	0.871	0		TNFRSF1B_GRN	MKI67 progenitor|Monocyte	0.577	0		CCL4_SLC7A1	GMP|GMP	0.31	0		PLAUR_a4b1 complex	Meg|CD4T	0.264	0		NRP1_VEGFA	pDC|Monocyte	0.308	0		ANXA1_FPR2	Monocyte|NK	1.012	0
ICAM1_AREG	Club|AT2	1.027	0		CD44_HBEGF	MKI67 progenitor|Monocyte	0.665	0		LGALS9_CD47	GMP|GMP	0.542	0		ICAM2_aLb2 complex	Meg|CD4T	0.219	0		GRN_SORT1	pDC|Monocyte	0.312	0		APP_FPR2	Monocyte|NK	0.504	0
EGFR_COPA	Club|AT2	0.298	0		CCL4L2_VSIR	MKI67 progenitor|Monocyte	0.69	0		NCR3_BAG6	GMP|GMP	0.332	0		F11R_aLb2 complex	Meg|CD4T	0.174	0		SELL_SELPLG	pDC|Monocyte	0.894	0		CD55_ADGRE5	Monocyte|NK	0.619	0
NRP2_VEGFA	Club|AT2	0.27	0		HLA-F_LILRB2	MKI67 progenitor|Monocyte	0.554	0		CD2_CD58	GMP|GMP	0.389	0		TGFB1_TGFbeta receptor1	Meg|CD4T	0.547	0		PECAM1_CD38	pDC|Monocyte	0.557	0		PECAM1_CD38	Monocyte|NK	0.28	0
WNT5A_PTPRK	Club|AT2	0.204	0		HLA-F_LILRB1	MKI67 progenitor|Monocyte	0.306	0		CD47_SIRPG	GMP|GMP	0.526	0		FFAR2_CCL4L2	Meg|CD8T	0.401	0		LILRA4_BST2	pDC|Monocyte	0.592	0		C5AR1_RPS19	Monocyte|NK	1.856	0
WNT5A_FZD5	Club|AT2	0.211	0		CCL3_CCR1	MKI67 progenitor|Monocyte	0.26	0		CLEC2B_KLRF1	GMP|GMP	0.308	0		SIRPA_CD47	Meg|CD8T	0.479	0		LAIR1_LILRB4	pDC|Monocyte	0.424	0		LTBR_LTB	Monocyte|NK	0.199	0
JAG1_NOTCH2	Club|AT2	0.106	0		CCL5_CCR1	MKI67 progenitor|Monocyte	0.787	0		CD8 receptor_LCK	GMP|GMP	0.571	0		C5AR1_RPS19	Meg|CD8T	2.404	0		CD74_MIF	pDC|Monocyte dendritic cell	1.734	0		CLEC2B_KLRF1	Monocyte|NK	0.357	0
EFNA1_EPHA2	Club|AT2	0.365	0		LGALS9_LRP1	MKI67 progenitor|Monocyte	0.394	0		TGFB1_TGFbeta receptor1	GMP|GMP	0.349	0		PLAUR_a4b1 complex	Meg|CD8T	0.321	0		TNFRSF1B_GRN	pDC|Monocyte dendritic cell	0.506	0		PLAUR_a4b1 complex	Monocyte|NK	0.314	0
SEMA4A_PLXND1	Club|AT2	0.204	0		LGALS9_HAVCR2	MKI67 progenitor|Monocyte	0.298	0		LGALS9_CD44	GMP|Meg	0.743	0		FFAR2_TNF	Meg|Dendritic	0.251	0		CD74_COPA	pDC|Monocyte dendritic cell	1.549	0		F11R_aLb2 complex	Monocyte|NK	0.241	0
EPHA2_EFNA5	Club|AT2	0.179	0		LGALS9_SORL1	MKI67 progenitor|Monocyte	0.408	0		TNFRSF1A_GRN	GMP|Meg	0.692	0		FCGR2A_CXCL9	Meg|Dendritic	1.014	0		HLA-DPB1_TNFSF13B	pDC|Monocyte dendritic cell	0.871	0		LGALS9_CD44	Monocyte|Neutrophil	0.485	0
CEACAM5_CEACAM6	Club|AT2	0.306	0		ANXA1_FPR1	MKI67 progenitor|Monocyte	1.552	0		TNFRSF1B_GRN	GMP|Meg	1.074	0		ICAM1_AREG	Meg|Dendritic	0.403	0		CD74_APP	pDC|Monocyte dendritic cell	1.575	0		HGF_CD44	Monocyte|Neutrophil	0.372	0
CEACAM6_CEACAM6	Club|AT2	0.989	0		CD2_CD58	MKI67 progenitor|Monocyte	0.382	0		CD74_COPA	GMP|Meg	1.035	0		TNFRSF1A_GRN	Meg|Dendritic	0.903	0		NRP1_VEGFA	pDC|Monocyte dendritic cell	0.484	0		LAMP1_VSTM1	Monocyte|Neutrophil	0.253	0
LRP5_FAM3B	Club|AT2	0.133	0		PTPRC_MRC1	MKI67 progenitor|Monocyte	1.2	0		TFRC_TNFSF13B	GMP|Meg	0.383	0		TNFRSF1B_GRN	Meg|Dendritic	0.968	0		HLA-F_LILRB2	pDC|Monocyte dendritic cell	0.341	0		TNFRSF1A_GRN	Monocyte|Neutrophil	0.226	0
CD55_ADGRE5	Club|AT2	0.74	0		ALOX5_ALOX5AP	MKI67 progenitor|Monocyte	0.889	0		CD74_APP	GMP|Meg	0.964	0		HLA-F_LILRB1	Meg|Dendritic	0.447	0		HLA-F_LILRB1	pDC|Monocyte dendritic cell	0.256	0		TNFRSF1B_GRN	Monocyte|Neutrophil	0.276	0
CADM1_CADM1	Club|Basal cell	0.592	0		CD99_PILRA	MKI67 progenitor|Monocyte	0.659	0		HLA-F_LILRB2	GMP|Meg	0.979	0		CCL5_CCR5	Meg|Dendritic	0.448	0		GRN_SORT1	pDC|Monocyte dendritic cell	0.308	0		CD74_COPA	Monocyte|Neutrophil	0.823	0
ROS1_FGFR2	Club|Basal cell	0.168	0		PECAM1_CD177	MKI67 progenitor|Monocyte	0.546	0		HLA-G_LILRB2	GMP|Meg	0.56	0		NOTCH2_JAG2	Meg|Dendritic	0.203	0		SELL_SELPLG	pDC|Monocyte dendritic cell	0.935	0		CD44_HBEGF	Monocyte|Neutrophil	0.386	0
CXADR_FAM3C	Club|Basal cell	0.379	0		CD52_SIGLEC10	MKI67 progenitor|Monocyte	0.906	0		HLA-F_LILRB1	GMP|Meg	0.883	0		NOTCH1_JAG2	Meg|Dendritic	0.157	0		CD99_PILRA	pDC|Monocyte dendritic cell	0.389	0		HLA-DPB1_TNFSF13B	Monocyte|Neutrophil	0.305	0
EGFR_NRG1	Club|Basal cell	0.25	0		LAIR1_LILRB4	MKI67 progenitor|Monocyte	0.374	0		HLA-G_LILRB1	GMP|Meg	0.464	0		NOTCH1_NOV	Meg|Dendritic	0.138	0		LILRA4_BST2	pDC|Monocyte dendritic cell	0.561	0		CD74_APP	Monocyte|Neutrophil	0.896	0
ERBB3_NRG1	Club|Basal cell	0.338	0		IFNG_Type II IFNR	MKI67 progenitor|Monocyte	0.376	0		GRN_SORT1	GMP|Meg	0.272	0		CCL5_CCR1	Meg|Dendritic	0.665	0		CD74_MIF	pDC|NK	1.709	0		TNF_VSIR	Monocyte|Neutrophil	0.611	0
EGFR_MIF	Club|Basal cell	0.81	0		PGRMC2_CCL4L2	MKI67 progenitor|NK	1.052	0		COPA_SORT1	GMP|Meg	0.488	0		PPBP_CXCR1	Meg|Dendritic	1.471	0		CD74_COPA	pDC|NK	1.51	0		HLA-F_LILRB2	Monocyte|Neutrophil	0.405	0
EGFR_AREG	Club|Basal cell	1.075	0		CCR1_CCL23	MKI67 progenitor|NK	0.52	0		CCL5_CCR1	GMP|Meg	0.779	0		PPBP_CXCR2	Meg|Dendritic	1.561	0		HLA-E_KLRK1	pDC|NK	1.239	0		GRN_SORT1	Monocyte|Neutrophil	0.599	0
ICAM1_AREG	Club|Basal cell	1.231	0		CD55_ADGRE5	MKI67 progenitor|NK	0.942	0		LGALS9_LRP1	GMP|Meg	0.336	0		SIRPA_CD47	Meg|Dendritic	0.705	0		SELL_SELPLG	pDC|NK	1.002	0		COPA_SORT1	Monocyte|Neutrophil	0.314	0
EGFR_COPA	Club|Basal cell	0.321	0		CD48_CD244	MKI67 progenitor|NK	0.644	0		CD160_TNFRSF14	GMP|Meg	0.32	0		CEACAM1_CD209	Meg|Dendritic	0.308	0		PECAM1_CD38	pDC|NK	0.592	0		TNF_TNFRSF1B	Monocyte|Neutrophil	0.154	0
EGFR_HBEGF	Club|Basal cell	0.281	0		HLA-E_KLRC2	MKI67 progenitor|NK	1.363	0		ANXA1_FPR1	GMP|Meg	0.84	0		ICAM3_CD209	Meg|Dendritic	0.395	0		CLEC2B_KLRF1	pDC|NK	0.687	0		CXCL2_CXCR1	Monocyte|Neutrophil	0.244	0
NRP2_VEGFA	Club|Basal cell	0.269	0		PLAUR_a4b1 complex	MKI67 progenitor|NK	0.894	0		CD28_CD86	GMP|Meg	0.323	0		COPA_P2RY6	Meg|Dendritic	0.166	0		CD74_MIF	pDC|Neutrophil	1.71	0		CXCL2_CXCR2	Monocyte|Neutrophil	0.181	0
ADRB2_VEGFB	Club|Basal cell	0.2	0		LGALS9_CD44	MKI67 progenitor|Neutrophil	0.859	0		CD99_PILRA	GMP|Meg	0.709	0		NAMPT_P2RY6	Meg|Dendritic	1.469	0		TNFRSF1B_GRN	pDC|Neutrophil	0.587	0		LGALS9_CD47	Monocyte|Neutrophil	0.349	0
COPA_SORT1	Club|Basal cell	0.297	0		CD44_HBEGF	MKI67 progenitor|Neutrophil	0.64	0		CD52_SIGLEC10	GMP|Meg	0.694	0		PTPRC_MRC1	Meg|Dendritic	2.043	0		CD74_COPA	pDC|Neutrophil	1.549	0		SIRPA_CD47	Monocyte|Neutrophil	0.354	0
CD46_JAG1	Club|Basal cell	0.343	0		CCL4L2_VSIR	MKI67 progenitor|Neutrophil	0.678	0		CD94:NKG2A_HLA-E	GMP|Meg	2.002	0		CD99_PILRA	Meg|Dendritic	0.713	0		HLA-DPB1_TNFSF13B	pDC|Neutrophil	0.983	0		LGALS9_SORL1	Monocyte|Neutrophil	0.487	0
WNT5A_PTPRK	Club|Basal cell	0.227	0		HLA-F_LILRB2	MKI67 progenitor|Neutrophil	0.4	0		TGFB1_TGFbeta receptor2	GMP|Meg	0.287	0		PECAM1_CD38	Meg|Dendritic	0.459	0		TFRC_TNFSF13B	pDC|Neutrophil	0.697	0		CEACAM1_CEACAM8	Monocyte|Neutrophil	0.364	0
MDK_SORL1	Club|Basal cell	0.172	0		HLA-F_LILRB1	MKI67 progenitor|Neutrophil	0.263	0		CD47_SIRB1 complex	GMP|Meg	0.594	0		C5AR1_RPS19	Meg|Dendritic	2.521	0		CD74_APP	pDC|Neutrophil	1.527	0		ANXA1_FPR1	Monocyte|Neutrophil	1.855	0
WNT5A_FZD1	Club|Basal cell	0.143	0		CCL3_CCR1	MKI67 progenitor|Neutrophil	0.208	0		TGFB1_TGFBR3	GMP|NK	0.66	0		CXCR1_YARS	Meg|Dendritic	0.533	0		NRP1_VEGFA	pDC|Neutrophil	0.387	0		ANXA1_FPR2	Monocyte|Neutrophil	1.093	0
WNT7B_FZD1	Club|Basal cell	0.109	0		CCL5_CCR1	MKI67 progenitor|Neutrophil	0.735	0		HLA-G_LILRB1	GMP|NK	0.292	0		LAIR1_LILRB4	Meg|Dendritic	0.386	0		HLA-F_LILRB2	pDC|Neutrophil	0.354	0		APP_FPR2	Monocyte|Neutrophil	0.586	0
WNT5A_FZD5	Club|Basal cell	0.236	0		CXCL8_CXCR1	MKI67 progenitor|Neutrophil	0.553	0		LGALS9_CD47	GMP|NK	0.451	0		PLAUR_a4b1 complex	Meg|Dendritic	0.81	0		GRN_SORT1	pDC|Neutrophil	0.35	0		ALOX5_ALOX5AP	Monocyte|Neutrophil	1.461	0
WNT5A_ANTXR1	Club|Basal cell	0.14	0		CXCL8_CXCR2	MKI67 progenitor|Neutrophil	0.557	0		LGALS9_HAVCR2	GMP|NK	0.173	0		TGFB1_TGFbeta receptor1	Meg|Dendritic	0.505	0		COPA_SORT1	pDC|Neutrophil	0.29	0		SELL_SELPLG	Monocyte|Neutrophil	0.305	0
WNT5A_ROR1	Club|Basal cell	0.142	0		CXCL2_CXCR2	MKI67 progenitor|Neutrophil	0.292	0		LGALS9_SORL1	GMP|NK	0.809	0		TFRC_TNFSF13B	Meg|Eryth	0.876	0		APP_FPR2	pDC|Neutrophil	0.992	0		PECAM1_CD177	Monocyte|Neutrophil	1.084	0
FGFR2_EPHA4	Club|Basal cell	0.194	0		LGALS9_SORL1	MKI67 progenitor|Neutrophil	0.466	0		NCR3_BAG6	GMP|NK	0.262	0		CCL5_CCR1	Meg|Eryth	0.547	0		SELL_SELPLG	pDC|Neutrophil	0.9	0		FPR2_CAMP	Monocyte|Neutrophil	0.336	0
EFNA1_EPHA4	Club|Basal cell	0.335	0		ANXA1_FPR1	MKI67 progenitor|Neutrophil	1.62	0		SELL_SELPLG	GMP|NK	0.844	0		PPBP_CXCR1	Meg|Eryth	1.851	0		LILRA4_BST2	pDC|Neutrophil	0.556	0		VSTM1_ADGRG3	Monocyte|Neutrophil	0.481	0
EFNB2_EPHA4	Club|Basal cell	0.15	0		CD2_CD58	MKI67 progenitor|Neutrophil	0.388	0		CLEC2B_KLRF1	GMP|NK	0.519	0		CXCL8_CXCR2	Meg|Eryth	1.201	0		LAIR1_LILRB4	pDC|Neutrophil	0.403	0		F11R_aLb2 complex	Monocyte|Neutrophil	0.146	0
FGFR3_EPHA4	Club|Basal cell	0.18	0		ALOX5_ALOX5AP	MKI67 progenitor|Neutrophil	1.073	0		CD8 receptor_LCK	GMP|NK	0.566	0		PPBP_CXCR2	Meg|Eryth	2.246	0		CD74_MIF	pDC|Plasma	2.03	0		IL1 receptor_IL1RN	Monocyte|Neutrophil	0.187	0
FGFR2_XPR1	Club|Basal cell	0.169	0		CD99_PILRA	MKI67 progenitor|Neutrophil	0.626	0		CD94:NKG2A_HLA-E	GMP|NK	2.013	0		TNFRSF10C_TNFSF10	Meg|Eryth	0.839	0		CD74_COPA	pDC|Plasma	1.555	0		IL1 receptor inhibitor_IL1RN	Monocyte|Neutrophil	0.187	0
JAG1_NOTCH2	Club|Basal cell	0.169	0		PECAM1_CD177	MKI67 progenitor|Neutrophil	0.753	0		ICAM3_aLb2 complex	GMP|NK	1.304	0		ANXA1_FPR1	Meg|Eryth	2.558	0		SELL_SELPLG	pDC|Plasma	0.889	0		TGFB1_TGFbeta receptor1	Monocyte|Neutrophil	0.215	0
PLXNB2_SEMA4D	Club|Basal cell	0.256	0		CD52_SIGLEC10	MKI67 progenitor|Neutrophil	0.852	0		TGFB1_TGFbeta receptor1	GMP|NK	0.418	0		APP_FPR2	Meg|Eryth	0.666	0		PECAM1_CD38	pDC|Plasma	0.775	0		CD47_SIRB1 complex	Monocyte|Neutrophil	0.302	0
PLXNB1_SEMA4D	Club|Basal cell	0.09	0		IFNG_Type II IFNR	MKI67 progenitor|Neutrophil	0.377	0		LGALS9_CD44	GMP|Neu	0.951	0		CD55_ADGRE5	Meg|Eryth	1.62	0		LILRA4_BST2	pDC|Plasma	0.519	0		HLA-C_FAM3C	Monocyte|Plasma	1.206	0
EFNA1_EPHA2	Club|Basal cell	0.458	0		HLA-C_FAM3C	MKI67 progenitor|Plasma	1.164	0		LAMP1_VSTM1	GMP|Neu	0.345	0		SELP_SELPLG	Meg|Eryth	0.652	0		CD74_MIF	pDC|T cell	1.701	0		LAMP1_FAM3C	Monocyte|Plasma	0.25	0
EFNB2_EPHB4	Club|Basal cell	0.124	0		FAM3C_CLEC2D	MKI67 progenitor|Plasma	0.18	0		TNFRSF1A_GRN	GMP|Neu	1.003	0		PECAM1_CD177	Meg|Eryth	1.16	0		CD74_MIF	pDC|pDC	1.705	0		TNFRSF1A_GRN	Monocyte|Plasma	0.252	0
EPHA2_EFNA5	Club|Basal cell	0.204	0		LGALS9_CD47	MKI67 progenitor|Plasma	0.355	0		TNFRSF1B_GRN	GMP|Neu	1.385	0		GP1BA_aMb2 complex	Meg|Eryth	0.392	0		CD74_COPA	pDC|pDC	1.516	0		TNFRSF1B_GRN	Monocyte|Plasma	0.302	0
CEACAM5_CEACAM6	Club|Basal cell	0.602	0		PECAM1_CD38	MKI67 progenitor|Plasma	0.235	0		HLA-DPB1_TNFSF13B	GMP|Neu	0.622	0		TGFB1_TGFbeta receptor1	Meg|Eryth	0.581	0		CD74_APP	pDC|pDC	2.236	0		CD74_COPA	Monocyte|Plasma	0.841	0
CEACAM6_CEACAM6	Club|Basal cell	1.286	0		PGRMC2_CCL4L2	MKI67 progenitor|T	0.667	0		TFRC_TNFSF13B	GMP|Neu	0.462	0		CD47_SIRB1 complex	Meg|Eryth	0.387	0		NRP1_VEGFB	pDC|pDC	0.472	0		LGALS9_CD47	Monocyte|Plasma	0.291	0
FZD6_WNT5A	Club|Basal cell	0.142	0		CCL4_CCR5	MKI67 progenitor|T	0.507	0		CD74_APP	GMP|Neu	0.826	0		LAMP1_VSTM1	Meg|GMP	0.38	0		HLA-F_LILRB1	pDC|pDC	0.292	0		SIRPA_CD47	Monocyte|Plasma	0.297	0
LRP5_FAM3B	Club|Basal cell	0.167	0		CCL3_CCR5	MKI67 progenitor|T	0.194	0		HLA-F_LILRB2	GMP|Neu	1.106	0		TNFRSF1A_GRN	Meg|GMP	0.643	0		SELL_SELPLG	pDC|pDC	0.95	0		LGALS9_SLC1A5	Monocyte|Plasma	0.351	0
LRP6_CKLF	Club|Basal cell	0.448	0		CCL5_CCR5	MKI67 progenitor|T	0.721	0		HLA-G_LILRB2	GMP|Neu	0.686	0		TNFRSF1B_GRN	Meg|GMP	0.708	0		LAIR1_LILRB4	pDC|pDC	0.61	0		PECAM1_CD38	Monocyte|Plasma	0.365	0
CD55_ADGRE5	Club|Basal cell	0.828	0		FAM3C_CLEC2D	MKI67 progenitor|T	0.283	0		HLA-F_LILRB1	GMP|Neu	0.831	0		CD74_APP	Meg|GMP	0.611	0							PLAUR_a4b1 complex	Monocyte|Plasma	0.317	0
CDH1_a2b1 complex	Club|Basal cell	0.345	0		LGALS9_CD47	MKI67 progenitor|T	0.404	0		HLA-G_LILRB1	GMP|Neu	0.412	0		ICAM1_SPN	Meg|GMP	0.426	0							LGALS9_CD44	Monocyte|T cell	0.51	0
CADM1_CADM1	Club|Club	0.507	0		SIRPA_CD47	MKI67 progenitor|T	0.321	0		GRN_SORT1	GMP|Neu	0.306	0		COPA_SORT1	Meg|GMP	0.394	0							HGF_CD44	Monocyte|T cell	0.397	0
TIMP1_FGFR2	Club|Club	0.262	0		LGALS9_HAVCR2	MKI67 progenitor|T	0.31	0		COPA_SORT1	GMP|Neu	0.522	0		CCL5_CCR1	Meg|GMP	0.491	0							PGRMC2_CCL4L2	Monocyte|T cell	0.299	0
ROS1_FGFR2	Club|Club	0.164	0		LGALS9_SORL1	MKI67 progenitor|T	0.34	0		CCL5_CCR1	GMP|Neu	0.84	0		PPBP_CXCR1	Meg|GMP	1.554	0							TNFRSF1B_GRN	Monocyte|T cell	0.234	0
FGFR2_FGFR3	Club|Club	0.201	0		PLXNB2_SEMA4D	MKI67 progenitor|T	0.185	0		LGALS9_LRP1	GMP|Neu	0.523	0		PPBP_CXCR2	Meg|GMP	1.625	0							CD74_COPA	Monocyte|T cell	0.846	0
CXADR_FAM3C	Club|Club	0.375	0		CD2_CD58	MKI67 progenitor|T	0.396	0		NCR3_BAG6	GMP|Neu	0.325	0		SIRPA_CD47	Meg|GMP	0.538	0							CD74_APP	Monocyte|T cell	0.83	0
EGFR_MIF	Club|Club	0.501	0		C5AR1_RPS19	MKI67 progenitor|T	1.988	0		ANXA1_FPR1	GMP|Neu	1.112	0		CEACAM1_CEACAM6	Meg|GMP	0.603	0							TNF_FAS	Monocyte|T cell	0.15	0
EGFR_COPA	Club|Club	0.312	0		LTBR_LTB	MKI67 progenitor|T	0.257	0		CD28_CD86	GMP|Neu	0.396	0		CEACAM1_CEACAM8	Meg|GMP	0.862	0							TNF_TNFRSF1B	Monocyte|T cell	0.156	0
NRP2_VEGFA	Club|Club	0.364	0		PLAUR_a4b1 complex	MKI67 progenitor|T	0.479	0		CD99_PILRA	GMP|Neu	0.783	0		SELP_CD24	Meg|GMP	1.015	0							TNF_RIPK1	Monocyte|T cell	0.146	0
CD46_JAG1	Club|Club	0.363	0		HLA-C_FAM3C	MKI67 progenitor|ciliated	1.183	0		CD52_SIGLEC10	GMP|Neu	0.74	0		CD99_PILRA	Meg|GMP	0.569	0							TNFSF10_RIPK1	Monocyte|T cell	0.323	0
WNT5A_PTPRK	Club|Club	0.212	0		CD74_APP	MKI67 progenitor|ciliated	1.684	0		CD47_SIRB1 complex	GMP|Neu	0.746	0		C5AR1_RPS19	Meg|GMP	1.882	0							LGALS9_CD47	Monocyte|T cell	0.354	0
WNT5A_FZD5	Club|Club	0.186	0		CCL3_IDE	MKI67 progenitor|ciliated	0.196	0		LAMP1_FAM3C	GMP|Plasma	0.379	0		CXCR1_YARS	Meg|GMP	0.505	0							SIRPA_CD47	Monocyte|T cell	0.36	0
TNFRSF10B_TNFSF10	Club|Club	0.2	0		COPA_SORT1	MKI67 progenitor|ciliated	0.281	0		CD74_COPA	GMP|Plasma	1.054	0		FPR2_CAMP	Meg|GMP	0.638	0							LGALS9_SORL1	Monocyte|T cell	0.398	0
FGFR2_XPR1	Club|Club	0.177	0		LGALS9_CD47	MKI67 progenitor|ciliated	0.4	0		CCL4_SLC7A1	GMP|Plasma	0.332	0		LAIR1_LILRB4	Meg|GMP	0.226	0							ANXA1_FPR1	Monocyte|T cell	1.446	0
JAG1_NOTCH2	Club|Club	0.127	0		CCR1_CCL15	MKI67 progenitor|ciliated	0.243	0		CCL4_GPRC5D	GMP|Plasma	0.211	0		PLAUR_a4b1 complex	Meg|GMP	0.21	0							ANXA1_FPR2	Monocyte|T cell	0.977	0
EFNA1_EPHA2	Club|Club	0.373	0		CD2_CD58	MKI67 progenitor|ciliated	0.351	0		LGALS9_SLC1A5	GMP|Plasma	0.226	0		ICAM1_aMb2 complex	Meg|GMP	0.576	0							APP_FPR2	Monocyte|T cell	0.47	0
CEACAM5_CEACAM6	Club|Club	0.864	0		PECAM1_CD38	MKI67 progenitor|ciliated	0.325	0		NCR3_BAG6	GMP|Plasma	0.318	0		GP1BA_aMb2 complex	Meg|GMP	0.56	0							CD55_ADGRE5	Monocyte|T cell	0.579	0
CEACAM6_CEACAM6	Club|Club	1.548	0		DSC2_DSG2	MKI67 progenitor|ciliated	0.179	0		CD6_ALCAM	GMP|Plasma	0.36	0		ICAM2_aLb2 complex	Meg|GMP	0.239	0							PECAM1_CD177	Monocyte|T cell	0.663	0
FZD6_WNT5A	Club|Club	0.164	0		THBS1_a3b1 complex	MKI67 progenitor|ciliated	0.313	0		LAIR1_LILRB4	GMP|Plasma	0.183	0		F11R_aLb2 complex	Meg|GMP	0.194	0							C5AR1_RPS19	Monocyte|T cell	1.814	0
LRP5_FAM3B	Club|Club	0.137	0		IL7 receptor_IL7	MKI67 progenitor|ciliated	0.287	0		CCL4_SLC7A1	GMP|mast	0.201	0		TGFB1_TGFbeta receptor1	Meg|GMP	0.542	0							FPR2_CAMP	Monocyte|T cell	0.255	0
CD55_ADGRE5	Club|Club	0.699	0		LGALS9_CD44	MKI67 progenitor|macrophage	0.819	0		CCL5_CCR3	GMP|mast	0.827	0		CD47_SIRB1 complex	Meg|GMP	0.382	0							LTBR_LTB	Monocyte|T cell	0.243	0
CXADR_FAM3C	Club|Endothelial	0.417	0		TNFRSF1A_GRN	MKI67 progenitor|macrophage	0.76	0		SELL_CD34	GMP|mast	0.744	0		CCL5_CCR1	Meg|Meg	0.522	0							F11R_aLb2 complex	Monocyte|T cell	0.189	0
EGFR_TGFB1	Club|Endothelial	0.312	0		TNFRSF1B_GRN	MKI67 progenitor|macrophage	0.847	0		CD6_ALCAM	GMP|mast	0.333	0		PPBP_CXCR1	Meg|Meg	1.762	0							IL1 receptor_IL1RN	Monocyte|T cell	0.127	0
EGFR_MIF	Club|Endothelial	0.506	0		HLA-F_LILRB1	MKI67 progenitor|macrophage	0.325	0		TNFRSF1A_GRN	GMP|pDC	0.946	0		PPBP_CXCR2	Meg|Meg	2.145	0							IL1 receptor inhibitor_IL1RN	Monocyte|T cell	0.127	0
EGFR_COPA	Club|Endothelial	0.306	0		GRN_SORT1	MKI67 progenitor|macrophage	0.523	0		TNFRSF1B_GRN	GMP|pDC	1.327	0		SIRPA_CD47	Meg|Meg	0.446	0							HLA-C_FAM3C	Monocyte|pDC	1.225	0
EGFR_HBEGF	Club|Endothelial	0.338	0		COPA_SORT1	MKI67 progenitor|macrophage	0.269	0		CD74_COPA	GMP|pDC	1	0		APP_FPR2	Meg|Meg	0.597	0							LAMP1_FAM3C	Monocyte|pDC	0.268	0
CD74_APP	Club|Endothelial	1.609	0		CCL3_CCR1	MKI67 progenitor|macrophage	0.264	0		TFRC_TNFSF13B	GMP|pDC	0.292	0		SELP_SELPLG	Meg|Meg	0.633	0							PECAM1_CD38	Monocyte|pDC	0.328	0
NRP2_VEGFA	Club|Endothelial	0.235	0		CCL5_CCR1	MKI67 progenitor|macrophage	0.791	0		CD74_APP	GMP|pDC	1.72	0		PECAM1_CD177	Meg|Meg	1.17	0							LGALS9_CD44	Monocyte dendritic cell|B cell	0.637	0
NRP2_SEMA3F	Club|Endothelial	0.257	0		LGALS9_LRP1	MKI67 progenitor|macrophage	0.529	0		HLA-G_LILRB2	GMP|pDC	0.339	0		ESAM_ESAM	Meg|Meg	0.432	0							HLA-C_FAM3C	Monocyte dendritic cell|B cell	1.363	0
PLXNB2_SEMA4C	Club|Endothelial	0.299	0		LGALS9_CD47	MKI67 progenitor|macrophage	0.454	0		HLA-F_LILRB1	GMP|pDC	0.935	0		THBS1_a2Bb3 complex	Meg|Meg	0.929	0							LAMP1_FAM3C	Monocyte dendritic cell|B cell	0.27	0
NOTCH2_JAG2	Club|Endothelial	0.134	0		SIRPA_CD47	MKI67 progenitor|macrophage	0.371	0		HLA-G_LILRB1	GMP|pDC	0.516	0		GP1BA_aMb2 complex	Meg|Meg	0.414	0							TNFRSF1A_GRN	Monocyte dendritic cell|B cell	0.27	0
CD46_JAG1	Club|Endothelial	0.43	0		LGALS9_SLC1A5	MKI67 progenitor|macrophage	0.322	0		CCL4_CCR5	GMP|pDC	0.226	0		ICAM2_aLb2 complex	Meg|Meg	0.236	0							TNFRSF1B_GRN	Monocyte dendritic cell|B cell	0.392	0
CXCL1_ACKR1	Club|Endothelial	0.564	0		LGALS9_COLEC12	MKI67 progenitor|macrophage	0.297	0		CCL5_CCR5	GMP|pDC	0.811	0		F11R_aLb2 complex	Meg|Meg	0.19	0							CD74_COPA	Monocyte dendritic cell|B cell	1.327	0
CXCL8_ACKR1	Club|Endothelial	0.577	0		LGALS9_HAVCR2	MKI67 progenitor|macrophage	0.338	0		CCL4_SLC7A1	GMP|pDC	0.215	0		TGFB1_TGFbeta receptor1	Meg|Meg	0.566	0							CD44_HBEGF	Monocyte dendritic cell|B cell	0.627	0
WNT5A_PTPRK	Club|Endothelial	0.18	0		TNFSF14_LTBR	MKI67 progenitor|macrophage	0.196	0		COPA_SORT1	GMP|pDC	0.421	0		FFAR2_CCL4L2	Meg|NK	0.562	0							HLA-DPB1_TNFSF13B	Monocyte dendritic cell|B cell	0.486	0
TNFRSF10B_TNFSF10	Club|Endothelial	0.368	0		TNFSF14_TNFRSF14	MKI67 progenitor|macrophage	0.166	0		LGALS9_SLC1A5	GMP|pDC	0.344	0		HLA-C_KIR2DL3	Meg|NK	1.792	0							CD74_APP	Monocyte dendritic cell|B cell	1.362	0
FGFR2_EPHA4	Club|Endothelial	0.167	0		CCR1_CCL18	MKI67 progenitor|macrophage	0.87	0		LGALS9_SORL1	GMP|pDC	0.708	0		HLA-C_KIR2DL1	Meg|NK	1.677	0							TNF_VSIR	Monocyte dendritic cell|B cell	0.466	0
EFNA1_EPHA4	Club|Endothelial	0.309	0		CD2_CD58	MKI67 progenitor|macrophage	0.402	0		NCR3_BAG6	GMP|pDC	0.372	0		ICAM1_AREG	Meg|NK	0.378	0							HLA-F_LILRB1	Monocyte dendritic cell|B cell	0.165	0
EFNB2_EPHA4	Club|Endothelial	0.124	0		PTPRC_MRC1	MKI67 progenitor|macrophage	1.591	0		PLXNC1_SEMA7A	GMP|pDC	0.16	0		HLA-A_KIR3DL1	Meg|NK	1.418	0							TNF_TNFRSF1B	Monocyte dendritic cell|B cell	0.229	0
FGFR3_EPHA4	Club|Endothelial	0.154	0		ALOX5_ALOX5AP	MKI67 progenitor|macrophage	0.721	0		SELL_SELPLG	GMP|pDC	1.053	0		HLA-F_KIR3DL1	Meg|NK	0.302	0							TNF_RIPK1	Monocyte dendritic cell|B cell	0.229	0
FGFR2_XPR1	Club|Endothelial	0.161	0		CD99_PILRA	MKI67 progenitor|macrophage	0.657	0		CD6_ALCAM	GMP|pDC	0.605	0		HLA-F_KIR3DL2	Meg|NK	0.301	0							TNFSF10_RIPK1	Monocyte dendritic cell|B cell	0.328	0
WNT7B_FZD4	Club|Endothelial	0.175	0		CD52_SIGLEC10	MKI67 progenitor|macrophage	0.883	0		LAIR1_LILRB4	GMP|pDC	0.501	0		HLA-B_KIR3DL2	Meg|NK	2.003	0							LGALS9_CD47	Monocyte dendritic cell|B cell	0.495	0
JAG1_NOTCH4	Club|Endothelial	0.263	0		LAIR1_LILRB4	MKI67 progenitor|macrophage	0.416	0		CD47_SIRB1 complex	GMP|pDC	0.593	0		HLA-F_LILRB1	Meg|NK	0.296	0							SIRPA_CD47	Monocyte dendritic cell|B cell	0.388	0
VEGFA_KDR	Club|Endothelial	0.442	0		IFNG_Type II IFNR	MKI67 progenitor|macrophage	0.372	0		HLA-C_FAM3C	Meg|B	1.565	0		SIRPA_CD47	Meg|NK	0.479	0							LGALS9_SLC1A5	Monocyte dendritic cell|B cell	0.379	0
EFNA1_EPHA2	Club|Endothelial	0.34	0		HLA-C_FAM3C	Mast cell|AT1	1.227	0		LAMP1_FAM3C	Meg|B	0.357	0		HLA-E_KLRC2	Meg|NK	1.814	0							LGALS9_SORL1	Monocyte dendritic cell|B cell	0.489	0
SCGB3A1_MARCO	Club|Endothelial	0.935	0		CD46_JAG1	Mast cell|AT1	0.559	0		TNFRSF1B_GRN	Meg|B	0.806	0		C5AR1_RPS19	Meg|NK	2.387	0							PLXNB2_SEMA4D	Monocyte dendritic cell|B cell	0.132	0
SEMA4A_PLXND1	Club|Endothelial	0.286	0		VEGFA_KDR	Mast cell|AT1	0.214	0		CD74_COPA	Meg|B	1.212	0		CLEC2B_KLRF1	Meg|NK	0.87	0							ANXA1_FPR1	Monocyte dendritic cell|B cell	1.398	0
EFNB2_EPHB4	Club|Endothelial	0.273	0		TNFSF14_LTBR	Mast cell|AT1	0.371	0		NOTCH2_IL24	Meg|B	0.722	0		PLAUR_a4b1 complex	Meg|NK	0.409	0							ANXA1_FPR2	Monocyte dendritic cell|B cell	0.989	0
VEGFA_FLT1	Club|Endothelial	0.532	0		KIT_KITLG	Mast cell|AT1	1.106	0		LGALS9_CD47	Meg|B	0.507	0		ICAM2_aLb2 complex	Meg|NK	0.279	0							APP_FPR2	Monocyte dendritic cell|B cell	0.376	0
CD55_ADGRE5	Club|Endothelial	0.683	0		COL1A1_a2b1 complex	Mast cell|AT1	0.379	0		SIRPA_CD47	Meg|B	0.427	0		ICAM3_aLb2 complex	Meg|NK	0.485	0							CD55_ADGRE5	Monocyte dendritic cell|B cell	0.701	0
CDH1_a2b1 complex	Club|Endothelial	0.325	0		COL3A1_a2b1 complex	Mast cell|AT1	0.471	0		C5AR1_RPS19	Meg|B	1.606	0		F11R_aLb2 complex	Meg|NK	0.234	0							PTPRC_CD22	Monocyte dendritic cell|B cell	1.172	0
ACVR_1A2B receptor_INHBB	Club|Endothelial	0.149	0		FN1_a2b1 complex	Mast cell|AT1	0.538	0		LTBR_LTB	Meg|B	1.166	0		TFRC_TNFSF13B	Meg|Neu	0.882	0							C5AR1_RPS19	Monocyte dendritic cell|B cell	2.073	0
ACVR_1B2B receptor_INHBB	Club|Endothelial	0.149	0		COL1A2_a2b1 complex	Mast cell|AT1	0.459	0		GP1BA_aMb2 complex	Meg|B	0.295	0		HLA-F_LILRB2	Meg|Neu	0.845	0							LTBR_LTB	Monocyte dendritic cell|B cell	0.416	0
PlexinA1_complex3_SEMA3A	Club|Endothelial	0.132	0		THBS1_a3b1 complex	Mast cell|AT1	0.499	0		LGALS9_CD44	Meg|CD14	1.17	0		COPA_SORT1	Meg|Neu	0.394	0							PLAUR_a4b1 complex	Monocyte dendritic cell|B cell	0.36	0
IL6 receptor_IL6	Club|Endothelial	0.323	0		HLA-C_FAM3C	Mast cell|AT2	1.22	0		LAMP1_VSTM1	Meg|CD14	0.342	0		CCL5_CCR1	Meg|Neu	0.552	0							LGALS9_CD44	Monocyte dendritic cell|Endothelial	0.385	0
CXADR_FAM3C	Club|Fibroblasts	0.451	0		TNFSF14_LTBR	Mast cell|AT2	0.32	0		TNFRSF1A_GRN	Meg|CD14	1.149	0		CXCL8_CXCR1	Meg|Neu	0.825	0							TGFB1_TGFBR3	Monocyte dendritic cell|Endothelial	0.391	0
EGFR_TGFB1	Club|Fibroblasts	0.229	0		KIT_KITLG	Mast cell|AT2	1.14	0		TNFRSF1B_GRN	Meg|CD14	1.718	0		PPBP_CXCR1	Meg|Neu	1.87	0							HLA-C_FAM3C	Monocyte dendritic cell|Endothelial	1.406	0
EGFR_MIF	Club|Fibroblasts	0.538	0		THBS1_a3b1 complex	Mast cell|AT2	0.353	0		CD74_COPA	Meg|CD14	1.45	0		CXCL8_CXCR2	Meg|Neu	1.218	0							LAMP1_FAM3C	Monocyte dendritic cell|Endothelial	0.313	0
EGFR_COPA	Club|Fibroblasts	0.321	0		CD44_FGFR2	Mast cell|Basal cell	0.592	0		CD44_HBEGF	Meg|CD14	0.763	0		PPBP_CXCR2	Meg|Neu	2.263	0							TNFRSF1A_GRN	Monocyte dendritic cell|Endothelial	0.25	0
EGFR_HBEGF	Club|Fibroblasts	0.288	0		TIMP1_FGFR2	Mast cell|Basal cell	0.259	0		HLA-DPB1_TNFSF13B	Meg|CD14	0.941	0		TNFRSF10C_TNFSF10	Meg|Neu	0.864	0							TNFRSF1B_GRN	Monocyte dendritic cell|Endothelial	0.373	0
NRP2_VEGFA	Club|Fibroblasts	0.262	0		HLA-C_FAM3C	Mast cell|Basal cell	1.28	0		CD74_APP	Meg|CD14	1.233	0		CSF1_SIRPA	Meg|Neu	0.381	0							CD74_COPA	Monocyte dendritic cell|Endothelial	1.308	0
ADRB2_VEGFB	Club|Fibroblasts	0.186	0		TNF_FAS	Mast cell|Basal cell	0.345	0		HLA-F_LILRB2	Meg|CD14	1.12	0		ANXA1_FPR1	Meg|Neu	2.599	0							CD44_HBEGF	Monocyte dendritic cell|Endothelial	0.678	0
NRP2_SEMA3C	Club|Fibroblasts	0.271	0		TNFSF14_LTBR	Mast cell|Basal cell	0.415	0		CD1D_LILRB2	Meg|CD14	0.854	0		APP_FPR2	Meg|Neu	0.695	0							HLA-DPB1_TNFSF13B	Monocyte dendritic cell|Endothelial	0.453	0
COPA_SORT1	Club|Fibroblasts	0.301	0		TNFSF14_TNFRSF14	Mast cell|Basal cell	0.24	0		HLA-G_LILRB2	Meg|CD14	0.73	0		CD55_ADGRE5	Meg|Neu	1.662	0							CD74_APP	Monocyte dendritic cell|Endothelial	1.655	0
CD46_JAG1	Club|Fibroblasts	0.439	0		VEGFA_EPHB2	Mast cell|Basal cell	0.31	0		HLA-F_LILRB1	Meg|CD14	0.862	0		ALOX5_ALOX5AP	Meg|Neu	2.143	0							GRN_SORT1	Monocyte dendritic cell|Endothelial	0.56	0
MDK_LRP1	Club|Fibroblasts	0.56	0		PTPRC_CD22	Mast cell|Basal cell	0.58	0		HLA-G_LILRB1	Meg|CD14	0.473	0		SELL_SELPLG	Meg|Neu	1.463	0							COPA_SORT1	Monocyte dendritic cell|Endothelial	0.307	0
PDGFA_PDGFRA	Club|Fibroblasts	0.497	0		KIT_KITLG	Mast cell|Basal cell	1.105	0		GRN_SORT1	Meg|CD14	0.876	0		SELP_SELPLG	Meg|Neu	0.686	0							TNF_FLT4	Monocyte dendritic cell|Endothelial	0.238	0
WNT5A_FZD1	Club|Fibroblasts	0.188	0		CLEC2B_KLRF1	Mast cell|Basal cell	0.596	0		COPA_SORT1	Meg|CD14	0.669	0		PECAM1_CD177	Meg|Neu	1.309	0							TNF_TNFRSF1A	Monocyte dendritic cell|Endothelial	0.298	0
WNT7B_FZD1	Club|Fibroblasts	0.154	0		IL33 receptor_IL33	Mast cell|Basal cell	0.548	0		TNFSF10_RIPK1	Meg|CD14	0.378	0		GP1BA_aMb2 complex	Meg|Neu	0.45	0							TNF_TNFRSF1B	Monocyte dendritic cell|Endothelial	0.193	0
WNT5A_ANTXR1	Club|Fibroblasts	0.194	0		CD44_FGFR2	Mast cell|Club	0.573	0		CCL5_CCR1	Meg|CD14	0.924	0		ICAM2_aLb2 complex	Meg|Neu	0.233	0							TNF_RIPK1	Monocyte dendritic cell|Endothelial	0.221	0
FGFR2_CD83	Club|Fibroblasts	0.175	0		HLA-C_FAM3C	Mast cell|Club	1.303	0		LGALS9_LRP1	Meg|CD14	0.77	0		F11R_aLb2 complex	Meg|Neu	0.188	0							TNFSF10_RIPK1	Monocyte dendritic cell|Endothelial	0.32	0
JAG1_NOTCH2	Club|Fibroblasts	0.239	0		CD46_JAG1	Mast cell|Club	0.566	0		LGALS9_SLC1A5	Meg|CD14	0.27	0		IL1 receptor inhibitor_IL1RN	Meg|Neu	0.54	0							CD46_JAG1	Monocyte dendritic cell|Endothelial	0.392	0
JAG1_NOTCH3	Club|Fibroblasts	0.166	0		VEGFA_KDR	Mast cell|Club	0.259	0		LGALS9_HAVCR2	Meg|CD14	0.256	0		TGFB1_TGFbeta receptor1	Meg|Neu	0.608	0							CXCL8_ACKR1	Monocyte dendritic cell|Endothelial	0.807	0
SCGB3A1_NOTCH3	Club|Fibroblasts	0.945	0		TNFSF14_LTBR	Mast cell|Club	0.309	0		LGALS9_SORL1	Meg|CD14	0.768	0		CD47_SIRB1 complex	Meg|Neu	0.413	0							LGALS9_CD47	Monocyte dendritic cell|Endothelial	0.454	0
SCGB3A1_MARCO	Club|Fibroblasts	0.959	0		KIT_KITLG	Mast cell|Club	1.126	0		TNFRSF10B_TNFSF10	Meg|CD14	0.48	0		FFAR2_FAM3C	Meg|Plasma	0.33	0							SIRPA_CD47	Monocyte dendritic cell|Endothelial	0.347	0
CEACAM6_CEACAM6	Club|Fibroblasts	0.863	0		IL33 receptor_IL33	Mast cell|Club	0.449	0		PLXNB2_SEMA4D	Meg|CD14	0.505	0		HLA-C_FAM3C	Meg|Plasma	1.654	0							LGALS9_SLC1A5	Monocyte dendritic cell|Endothelial	0.473	0
CD55_ADGRE5	Club|Fibroblasts	0.748	0		HLA-C_FAM3C	Mast cell|Endothelial	1.273	0		SEMA4A_PLXND1	Meg|CD14	0.344	0		LAMP1_FAM3C	Meg|Plasma	0.267	0							VEGFA_KDR	Monocyte dendritic cell|Endothelial	0.44	0
MET_HGF	Club|Fibroblasts	0.48	0		CD74_APP	Mast cell|Endothelial	1.63	0		ANXA1_FPR1	Meg|CD14	1.13	0		CSF1_SLC7A1	Meg|Plasma	0.27	0							SEMA4A_PLXND1	Monocyte dendritic cell|Endothelial	0.23	0
CDH1_a2b1 complex	Club|Fibroblasts	0.451	0		TNF_FLT4	Mast cell|Endothelial	0.37	0		SELP_SELPLG	Meg|CD14	0.605	0		PPBP_CXCR1	Meg|Plasma	1.488	0							VEGFA_FLT1	Monocyte dendritic cell|Endothelial	0.433	0
ACVR1_BMPR2_BMP5	Club|Fibroblasts	0.145	0		TNF_TNFRSF1A	Mast cell|Endothelial	0.357	0		CD99_PILRA	Meg|CD14	0.767	0		PPBP_CXCR2	Meg|Plasma	1.575	0							ANXA1_FPR1	Monocyte dendritic cell|Endothelial	1.339	0
ACVR_1A2B receptor_BMP5	Club|Fibroblasts	0.145	0		TNFSF10_RIPK1	Mast cell|Endothelial	0.474	0		PLAUR_a4b1 complex	Meg|CD14	0.454	0		PECAM1_CD38	Meg|Plasma	0.649	0							ANXA1_FPR2	Monocyte dendritic cell|Endothelial	0.917	0
ACVR_1B2B receptor_GDF10	Club|Fibroblasts	0.144	0		CD46_JAG1	Mast cell|Endothelial	0.579	0		GP1BA_aMb2 complex	Meg|CD14	0.666	0		C5AR1_RPS19	Meg|Plasma	2.391	0							PTPRC_MRC1	Monocyte dendritic cell|Endothelial	1.518	0
IL6 receptor_IL6	Club|Fibroblasts	0.249	0		CCL5_ACKR1	Mast cell|Endothelial	1.116	0		JAM3_aMb2 complex	Meg|CD14	0.609	0		CXCR1_YARS	Meg|Plasma	0.483	0							C5AR1_RPS19	Monocyte dendritic cell|Endothelial	2.036	0
LIFR_LIF	Club|Fibroblasts	0.242	0		VEGFA_KDR	Mast cell|Endothelial	0.676	0		F11R_aLb2 complex	Meg|CD14	0.724	0		LAIR1_LILRB4	Meg|Plasma	0.251	0							FPR2_CAMP	Monocyte dendritic cell|Endothelial	0.296	0
CXADR_FAM3C	Club|MKI67 progenitor	0.335	0		TNFSF14_LTBR	Mast cell|Endothelial	0.284	0		TGFB1_TGFbeta receptor1	Meg|CD14	0.605	0		PLAUR_a4b1 complex	Meg|Plasma	0.364	0							LTBR_LTB	Monocyte dendritic cell|Endothelial	0.192	0
EGFR_TGFB1	Club|MKI67 progenitor	0.355	0		TNFSF14_TNFRSF14	Mast cell|Endothelial	0.227	0		CD47_SIRB1 complex	Meg|CD14	0.605	0		TGFB1_TGFbeta receptor1	Meg|Plasma	0.495	0							DSC2_DSG2	Monocyte dendritic cell|Endothelial	0.24	0
EGFR_MIF	Club|MKI67 progenitor	0.519	0		VEGFA_FLT1	Mast cell|Endothelial	0.619	0		LGALS9_CD44	Meg|CD16	1.031	0		CD74_MIF	Meg|mast	0.511	0							PLAUR_a4b1 complex	Monocyte dendritic cell|Endothelial	0.783	0
EGFR_AREG	Club|MKI67 progenitor	0.709	0		COL1A1_a1b1 complex	Mast cell|Endothelial	0.538	0		TNFRSF1A_GRN	Meg|CD16	0.492	0		ICAM1_AREG	Meg|mast	0.314	0							LGALS9_CD44	Monocyte dendritic cell|Eryth	0.418	0
ICAM1_AREG	Club|MKI67 progenitor	0.865	0		COL3A1_a1b1 complex	Mast cell|Endothelial	0.629	0		TNFRSF1B_GRN	Meg|CD16	1.061	0		ICAM1_SPN	Meg|mast	0.544	0							TNFRSF1B_GRN	Monocyte dendritic cell|Eryth	0.301	0
EGFR_GRN	Club|MKI67 progenitor	1.261	0		COL1A2_a1b1 complex	Mast cell|Endothelial	0.618	0		CD74_COPA	Meg|CD16	1.357	0		CSF1_SLC7A1	Meg|mast	0.176	0							CD74_COPA	Monocyte dendritic cell|Eryth	1.279	0
TNFRSF1A_GRN	Club|MKI67 progenitor	1.205	0		IL33 receptor_IL33	Mast cell|Endothelial	0.668	0		HLA-DPB1_TNFSF13B	Meg|CD16	0.784	0		PPBP_CXCR1	Meg|mast	1.502	0							HLA-DPB1_TNFSF13B	Monocyte dendritic cell|Eryth	0.439	0
EGFR_COPA	Club|MKI67 progenitor	0.336	0		HLA-C_FAM3C	Mast cell|Fibroblasts	1.199	0		CD74_APP	Meg|CD16	1.102	0		PPBP_CXCR2	Meg|mast	1.639	0							CD74_APP	Monocyte dendritic cell|Eryth	1.268	0
EGFR_HBEGF	Club|MKI67 progenitor	0.339	0		HLA-DRB1_OGN	Mast cell|Fibroblasts	0.742	0		HLA-F_LILRB2	Meg|CD16	1.392	0		CD48_CD244	Meg|mast	0.319	0							LGALS9_CD47	Monocyte dendritic cell|Eryth	0.387	0
ICAM1_SPN	Club|MKI67 progenitor	0.589	0		TNFSF14_LTBR	Mast cell|Fibroblasts	0.252	0		CD1D_LILRB2	Meg|CD16	1.126	0		SELL_CD34	Meg|mast	1.129	0							SIRPA_CD47	Monocyte dendritic cell|Eryth	0.28	0
ICAM1_ITGAL	Club|MKI67 progenitor	0.421	0		KIT_KITLG	Mast cell|Fibroblasts	1.183	0		HLA-G_LILRB2	Meg|CD16	1.003	0		SELP_CD34	Meg|mast	0.352	0							LGALS9_SLC1A5	Monocyte dendritic cell|Eryth	0.449	0
NRP2_SEMA3C	Club|MKI67 progenitor	0.177	0		HLA-C_FAM3C	Mast cell|MKI67 progenitor	1.204	0		HLA-F_LILRB1	Meg|CD16	1.189	0		PECAM1_CD38	Meg|mast	0.879	0							LGALS9_SORL1	Monocyte dendritic cell|Eryth	0.362	0
COPA_SORT1	Club|MKI67 progenitor	0.299	0		PGRMC2_CCL4L2	Mast cell|MKI67 progenitor	0.4	0		HLA-G_LILRB1	Meg|CD16	0.799	0		C5AR1_RPS19	Meg|mast	2.493	0							PLAUR_a4b1 complex	Monocyte dendritic cell|Eryth	0.379	0
FAM3C_CLEC2D	Club|MKI67 progenitor	0.187	0		TNF_VSIR	Mast cell|MKI67 progenitor	0.457	0		GRN_SORT1	Meg|CD16	0.947	0		CXCR1_YARS	Meg|mast	0.505	0							LGALS9_CD44	Monocyte dendritic cell|Eryth progenitor	0.498	0
TNFSF10_RIPK1	Club|MKI67 progenitor	0.166	0		CCL5_CCR5	Mast cell|MKI67 progenitor	0.861	0		COPA_SORT1	Meg|CD16	0.74	0		DSC2_DSG2	Meg|mast	0.457	0							TNFRSF1A_GRN	Monocyte dendritic cell|Eryth progenitor	0.2	0
CD46_JAG1	Club|MKI67 progenitor	0.343	0		TNFSF14_LTBR	Mast cell|MKI67 progenitor	0.265	0		TNFSF10_RIPK1	Meg|CD16	0.39	0		ESAM_ESAM	Meg|mast	0.315	0							TNFRSF1B_GRN	Monocyte dendritic cell|Eryth progenitor	0.322	0
MDK_LRP1	Club|MKI67 progenitor	0.294	0		TNFSF14_TNFRSF14	Mast cell|MKI67 progenitor	0.241	0		LGALS9_LRP1	Meg|CD16	0.467	0		PLAUR_a4b1 complex	Meg|mast	0.705	0							CD74_COPA	Monocyte dendritic cell|Eryth progenitor	1.328	0
MDK_SORL1	Club|MKI67 progenitor	0.236	0		ANXA1_FPR1	Mast cell|MKI67 progenitor	1.435	0		LGALS9_CD47	Meg|CD16	0.624	0		IL1 receptor inhibitor_IL1B	Meg|mast	0.638	0							HLA-DPB1_TNFSF13B	Monocyte dendritic cell|Eryth progenitor	0.468	0
TNFRSF10B_TNFSF10	Club|MKI67 progenitor	0.152	0		CD2_CD58	Mast cell|MKI67 progenitor	0.446	0		SIRPA_CD47	Meg|CD16	0.544	0		FFAR2_CCL4L2	Meg|pDC	0.422	0							CD74_APP	Monocyte dendritic cell|Eryth progenitor	1.287	0
FGFR2_CD83	Club|MKI67 progenitor	0.362	0		CD55_ADGRE5	Mast cell|MKI67 progenitor	0.615	0		LGALS9_SLC1A5	Meg|CD16	0.31	0		TNFRSF1A_GRN	Meg|pDC	0.755	0							CCL4_SLC7A1	Monocyte dendritic cell|Eryth progenitor	0.378	0
FGFR2_XPR1	Club|MKI67 progenitor	0.167	0		ALOX5_ALOX5AP	Mast cell|MKI67 progenitor	0.982	0		TNFRSF10B_TNFSF10	Meg|CD16	0.563	0		TNFRSF1B_GRN	Meg|pDC	0.819	0							CXCL8_ACKR1	Monocyte dendritic cell|Eryth progenitor	0.797	0
JAG1_NOTCH2	Club|MKI67 progenitor	0.15	0		GP1BA_aMb2 complex	Mast cell|MKI67 progenitor	0.285	0		SEMA4A_PLXND1	Meg|CD16	0.222	0		CD74_APP	Meg|pDC	0.697	0							LGALS9_CD47	Monocyte dendritic cell|Eryth progenitor	0.453	0
PLXNB2_SEMA4D	Club|MKI67 progenitor	0.305	0		TNF_FAS	Mast cell|Mast cell	0.352	0		ANXA1_FPR1	Meg|CD16	0.805	0		CCL5_CCR5	Meg|pDC	0.638	0							SIRPA_CD47	Monocyte dendritic cell|Eryth progenitor	0.346	0
PLXNB1_SEMA4D	Club|MKI67 progenitor	0.14	0		TNFSF10_RIPK1	Mast cell|Mast cell	0.56	0		SELL_SELPLG	Meg|CD16	1.008	0		PF4_CXCR3	Meg|pDC	1.756	0							LGALS9_SLC1A5	Monocyte dendritic cell|Eryth progenitor	0.523	0
SCGB3A1_MARCO	Club|MKI67 progenitor	1.445	0		PTPRC_CD22	Mast cell|Mast cell	0.698	0		SELP_SELPLG	Meg|CD16	0.841	0		SEMA4A_PLXND1	Meg|pDC	0.367	0							LGALS9_SORL1	Monocyte dendritic cell|Eryth progenitor	0.403	0
LRP6_CKLF	Club|MKI67 progenitor	0.683	0		ALOX5_ALOX5AP	Mast cell|Mast cell	1.111	0		CD99_PILRA	Meg|CD16	0.871	0		CEACAM1_CEACAM8	Meg|pDC	0.403	0							ANXA1_FPR1	Monocyte dendritic cell|Eryth progenitor	1.282	0
C3_C3AR1	Club|MKI67 progenitor	0.391	0		PLAUR_a4b1 complex	Mast cell|Mast cell	0.548	0		C5AR1_RPS19	Meg|CD16	1.66	0		PLXNC1_SEMA7A	Meg|pDC	0.638	0							ANXA1_FPR2	Monocyte dendritic cell|Eryth progenitor	0.905	0
APP_FPR2	Club|MKI67 progenitor	0.36	0		CD44_HBEGF	Mast cell|Monocyte	0.726	0		CD52_SIGLEC10	Meg|CD16	1.159	0		IL1B_ADRB2	Meg|pDC	0.237	0							CD55_ADGRE5	Monocyte dendritic cell|Eryth progenitor	0.596	0
CD55_ADGRE5	Club|MKI67 progenitor	0.954	0		CCL4L2_VSIR	Mast cell|Monocyte	0.684	0		PLAUR_a4b1 complex	Meg|CD16	0.635	0		C5AR1_RPS19	Meg|pDC	2.439	0							C5AR1_RPS19	Monocyte dendritic cell|Eryth progenitor	1.881	0
LTBR_LTB	Club|MKI67 progenitor	0.172	0		TNF_VSIR	Mast cell|Monocyte	0.609	0		GP1BA_aMb2 complex	Meg|CD16	0.279	0		CXCR1_YARS	Meg|pDC	0.486	0							PLAUR_a4b1 complex	Monocyte dendritic cell|Eryth progenitor	0.429	0
ICAM1_aMb2 complex	Club|MKI67 progenitor	0.461	0		TNF_TNFRSF1B	Mast cell|Monocyte	0.419	0		ICAM3_aLb2 complex	Meg|CD16	1.26	0		THBS1_aVb3 complex	Meg|pDC	0.699	0							LGALS9_CD44	Monocyte dendritic cell|GMP	0.522	0
C3_aMb2 complex	Club|MKI67 progenitor	0.383	0		TNFSF14_LTBR	Mast cell|Monocyte	0.265	0		F11R_aLb2 complex	Meg|CD16	1.165	0		PLAUR_aVb3 complex	Meg|pDC	0.319	0							TNFRSF1A_GRN	Monocyte dendritic cell|GMP	0.237	0
ICAM1_aXb2 complex	Club|MKI67 progenitor	0.43	0		TNFSF14_TNFRSF14	Mast cell|Monocyte	0.23	0		CD47_SIRB1 complex	Meg|CD16	0.518	0		PLAUR_a4b1 complex	Meg|pDC	0.375	0							TNFRSF1B_GRN	Monocyte dendritic cell|GMP	0.36	0
ACVR_1A2B receptor_INHBA	Club|MKI67 progenitor	0.504	0		ANXA1_FPR1	Mast cell|Monocyte	1.896	0		LGALS9_CD44	Meg|CD4T	0.762	0		TGFB1_TGFbeta receptor1	Meg|pDC	0.593	0							CD74_COPA	Monocyte dendritic cell|GMP	1.319	0
ACVR_1B2B receptor_INHBA	Club|MKI67 progenitor	0.504	0		ANXA1_FPR3	Mast cell|Monocyte	1.134	0		CD74_COPA	Meg|CD4T	1.187	0		KIR2DL3_FAM3C	NK|B	0.432	0							HLA-DPB1_TNFSF13B	Monocyte dendritic cell|GMP	0.585	0
ICAM1_aLb2 complex	Club|MKI67 progenitor	0.421	0		ANXA1_FPR2	Mast cell|Monocyte	1.181	0		TNFSF10_RIPK1	Meg|CD4T	0.365	0		CD74_COPA	NK|B	0.622	0							CD74_APP	Monocyte dendritic cell|GMP	1.409	0
ICAM4_aLb2 complex	Club|MKI67 progenitor	0.189	0		CD55_ADGRE5	Mast cell|Monocyte	0.583	0		NOTCH2_IL24	Meg|CD4T	0.607	0		HLA-F_LILRB1	NK|B	0.29	0							CCL4L2_VSIR	Monocyte dendritic cell|GMP	0.521	0
F11R_aLb2 complex	Club|MKI67 progenitor	0.346	0		ALOX5_ALOX5AP	Mast cell|Monocyte	1.197	0		LGALS9_SORL1	Meg|CD4T	0.783	0		KLRB1_CLEC2D	NK|B	0.848	0							TNF_VSIR	Monocyte dendritic cell|GMP	0.521	0
LIFR_OSM	Club|MKI67 progenitor	0.183	0		PECAM1_CD177	Mast cell|Monocyte	0.546	0		TNFRSF10B_TNFSF10	Meg|CD4T	0.211	0		ICAM2_aLb2 complex	NK|B	0.211	0							GRN_SORT1	Monocyte dendritic cell|GMP	0.487	0
OSMR_OSM	Club|MKI67 progenitor	0.186	0		CD52_SIGLEC10	Mast cell|Monocyte	1.451	0		PLXNB2_SEMA4D	Meg|CD4T	0.594	0		HLA-DPB1_NRG1	NK|CD14	0.491	0							COPA_SORT1	Monocyte dendritic cell|GMP	0.234	0
[truncated: 5,193 more rows]

## Sheet: Supplementary Table 4
The age and gender information of single cell data samples used for integration analysis.
[truncated: 22 more rows]
